# Supplementary material for: Large-scale SNP screenings identify markers linked with GCRV resistant traits through transcriptomes of individuals and cell lines in Ctenopharyngodon idella
Source: Sci Rep. 2017 Apr 26;7:1184. doi: 10.1038/s41598-017-01338-7 (PMC5430748; doi:10.1038/s41598-017-01338-7)
Supplement: Supplementary file 2 — Dataset 1 [file 41598_2017_1338_MOESM2_ESM.xls]

## Sheet: SNP in SS1
SNP variation in SS1 of individuals
sequence	position	ref	mut	SS1_snp_cov	SS1_total_cov
comp79414_c0_seq1	428	C	A	10	25
comp79813_c0_seq1	562	G	A	10	45
comp78962_c0_seq1	22	A	T	14	52
comp78962_c0_seq1	1103	G	A	34	44
comp24411_c0_seq1	501	A	G	36	36
comp24838_c0_seq1	293	A	G	14	25
comp24136_c0_seq1	241	G	T	20	20
comp24640_c0_seq1	19	A	T	20	41
comp25306_c0_seq1	199	T	C	22	22
comp24604_c0_seq1	13	A	C	14	38
comp24604_c0_seq1	14	A	C	16	38
comp25201_c0_seq1	88	C	T	28	28
comp25432_c0_seq1	370	T	A	14	21
comp24499_c0_seq1	198	G	A	24	27
comp25244_c0_seq1	126	A	G	34	41
comp24901_c0_seq1	25	G	T	10	26
comp24983_c0_seq1	275	A	G	16	39
comp25322_c0_seq1	690	T	C	22	32
comp44029_c0_seq1	160	C	T	18	23
comp44115_c0_seq1	317	G	A	20	20
comp44863_c0_seq1	321	A	T	16	23
comp45417_c0_seq1	28	A	G	10	36
comp45939_c0_seq1	11	C	T	24	24
comp45939_c0_seq1	20	T	A	22	25
comp45535_c0_seq1	861	T	C	10	20
comp44420_c0_seq1	136	G	T	14	21
comp45150_c0_seq1	144	T	G	22	22
comp45507_c0_seq1	377	A	G	12	26
comp45355_c0_seq1	418	G	A	20	20
comp45355_c0_seq1	421	G	A	22	22
comp44478_c0_seq1	1450	A	G	14	27
comp44673_c0_seq1	950	T	C	46	46
comp45450_c0_seq1	258	C	T	20	20
comp44934_c0_seq1	113	G	T	18	22
comp44397_c0_seq1	32	C	G	22	35
comp44639_c0_seq1	832	G	T	26	31
comp45759_c0_seq1	87	T	G	22	22
comp45759_c0_seq1	140	C	T	12	20
comp45759_c0_seq1	172	C	T	12	23
comp45759_c0_seq1	178	T	C	18	26
comp45759_c0_seq1	179	C	T	22	26
comp45759_c0_seq1	180	T	C	32	32
comp45429_c0_seq1	793	G	A	14	39
comp44459_c0_seq1	116	T	C	10	38
comp44459_c0_seq1	244	C	T	10	34
comp45385_c0_seq1	204	G	A	24	24
comp44265_c0_seq1	75	T	A	12	20
comp44909_c0_seq1	256	T	G	14	35
comp45452_c0_seq1	203	T	A	26	26
comp45452_c0_seq1	333	C	G	26	26
comp45040_c0_seq1	180	A	C	12	26
comp44169_c0_seq1	234	C	T	14	35
comp44967_c0_seq1	346	A	T	14	21
comp45398_c0_seq1	273	G	A	26	31
comp44997_c0_seq1	12	A	G	16	35
comp45025_c0_seq1	48	G	T	20	20
comp44287_c0_seq1	132	T	C	16	28
comp44344_c0_seq1	56	T	A	20	20
comp44344_c0_seq1	57	C	G	20	20
comp44344_c0_seq1	63	C	G	24	24
comp44344_c0_seq1	65	T	C	24	24
comp74297_c0_seq1	659	G	A	12	33
comp74611_c0_seq1	7	A	T	32	32
comp75240_c0_seq1	125	T	C	20	24
comp75240_c0_seq1	134	A	G	24	30
comp75303_c0_seq1	11	T	A	20	20
comp74330_c0_seq1	19	C	T	32	32
comp74330_c0_seq1	23	A	T	32	32
comp74330_c0_seq1	43	A	T	40	40
comp74330_c0_seq1	45	A	T	24	34
comp74607_c0_seq1	11	A	G	16	35
comp74607_c0_seq1	26	G	A	44	47
comp74316_c0_seq1	6	A	G	12	42
comp74316_c0_seq1	10	A	G	12	42
comp73357_c0_seq1	7	T	A	24	31
comp72763_c0_seq1	7	A	G	18	20
comp72492_c0_seq1	24	T	C	10	29
comp72993_c0_seq1	14	G	A	18	36
comp55298_c0_seq1	527	G	A	26	27
comp55692_c0_seq1	1018	T	C	14	37
comp55692_c0_seq1	1370	T	C	14	28
comp55944_c0_seq1	566	C	T	10	41
comp55936_c0_seq1	569	T	C	18	45
comp55936_c0_seq1	865	T	C	28	28
comp54453_c0_seq1	244	T	G	20	20
comp55536_c0_seq1	27	T	C	10	22
comp55536_c0_seq1	287	T	A	28	40
comp54963_c0_seq1	53	A	G	24	24
comp55772_c0_seq1	88	G	A	16	31
comp54048_c0_seq1	1599	C	T	22	58
comp55826_c0_seq1	58	A	G	12	42
comp55826_c0_seq1	247	T	A	34	38
comp54986_c0_seq1	255	G	A	20	20
comp55955_c0_seq1	1054	T	C	28	28
comp55069_c0_seq1	581	A	G	30	31
comp55744_c0_seq1	1241	C	T	10	42
comp55868_c0_seq1	169	A	C	20	20
comp55868_c0_seq1	189	T	C	20	20
comp54949_c0_seq1	523	A	G	20	20
comp55334_c0_seq2	569	C	T	16	31
comp55257_c0_seq1	144	G	A	18	21
comp55257_c0_seq1	622	C	A	12	36
comp54742_c0_seq1	549	C	T	20	29
comp55760_c0_seq1	229	T	G	10	25
comp55760_c0_seq1	345	G	A	26	38
comp55760_c0_seq1	412	G	T	20	35
comp54714_c0_seq1	729	C	T	48	48
comp54714_c0_seq3	716	C	T	24	24
comp55919_c0_seq1	1241	C	A	10	22
comp55919_c0_seq1	1255	C	T	10	23
comp55200_c0_seq1	526	A	C	16	25
comp55990_c1_seq1	729	A	G	30	30
comp54766_c0_seq1	250	A	T	22	24
comp54766_c0_seq1	270	T	C	18	24
comp55259_c0_seq1	440	C	T	10	28
comp55942_c0_seq1	74	G	C	12	26
comp55738_c0_seq1	211	A	T	20	20
comp54080_c0_seq1	2402	C	A	20	23
comp55037_c0_seq1	1051	C	T	14	40
comp54088_c0_seq1	650	T	A	26	26
comp54943_c0_seq2	264	C	T	22	22
comp55032_c0_seq2	20	A	T	18	21
comp55156_c0_seq1	104	T	C	20	20
comp55156_c0_seq1	126	C	T	20	20
comp55330_c0_seq1	450	G	A	14	51
comp55442_c0_seq1	2310	A	C	10	28
comp54440_c0_seq1	6	G	T	26	32
comp55690_c0_seq1	1249	C	T	22	40
comp55690_c0_seq1	1256	G	A	14	40
comp55222_c0_seq1	84	G	A	24	34
comp55222_c0_seq1	111	A	G	14	35
comp55222_c0_seq1	219	G	A	18	41
comp54701_c0_seq1	13	C	A	12	31
comp55970_c0_seq1	1770	T	A	22	22
comp54568_c0_seq1	613	T	C	16	21
comp54568_c0_seq1	695	G	A	20	22
comp54568_c0_seq1	1005	C	T	18	25
comp55109_c0_seq1	284	C	T	26	26
comp55074_c0_seq1	425	T	G	12	24
comp55484_c0_seq1	254	T	C	10	42
comp55484_c0_seq1	255	T	C	20	42
comp55484_c0_seq1	261	T	C	28	42
comp55484_c0_seq1	267	C	T	12	42
comp55484_c0_seq1	268	C	T	24	42
comp55484_c0_seq1	269	T	C	14	42
comp55484_c0_seq1	324	C	T	12	28
comp55484_c0_seq1	327	C	T	14	26
comp55484_c0_seq1	334	C	T	10	24
comp55484_c0_seq1	348	C	T	18	32
comp55484_c0_seq1	381	T	C	10	29
comp55616_c0_seq1	160	G	A	10	28
comp55616_c0_seq1	166	C	T	10	30
comp55616_c0_seq1	189	T	G	10	30
comp55425_c0_seq1	606	A	G	36	38
comp54718_c0_seq1	287	T	C	14	20
comp55405_c0_seq1	651	G	A	30	47
comp55405_c0_seq1	973	T	C	28	34
comp55405_c0_seq1	1047	C	T	22	22
comp55263_c0_seq1	711	G	A	12	25
comp55263_c0_seq1	717	A	G	14	25
comp55263_c0_seq1	794	C	T	20	20
comp55263_c0_seq1	930	A	G	34	34
comp55226_c0_seq1	690	A	C	14	25
comp55226_c0_seq1	691	A	C	14	25
comp54432_c0_seq1	671	G	A	18	26
comp55988_c0_seq1	107	A	C	22	30
comp55213_c0_seq1	9	A	G	12	34
comp55213_c0_seq2	116	A	T	32	32
comp55213_c0_seq2	140	G	A	14	27
comp55469_c0_seq1	623	G	T	14	28
comp55430_c0_seq1	248	G	T	20	30
comp55430_c0_seq1	251	T	C	20	28
comp55430_c0_seq1	262	A	G	12	25
comp55430_c0_seq1	318	T	A	12	20
comp55403_c0_seq1	389	G	A	14	24
comp55282_c0_seq1	72	C	A	10	20
comp55282_c0_seq1	73	T	C	10	20
comp55282_c0_seq1	89	A	T	10	21
comp55282_c0_seq1	125	A	T	12	21
comp55282_c0_seq1	146	C	T	12	22
comp55917_c0_seq2	420	T	C	20	35
comp55875_c0_seq1	446	G	A	14	27
comp55825_c0_seq1	143	T	C	20	27
comp55825_c0_seq1	152	T	C	18	27
comp55825_c0_seq1	154	T	C	24	27
comp55317_c0_seq1	219	G	T	14	32
comp55568_c0_seq1	349	C	T	42	42
comp55968_c0_seq1	164	T	C	10	26
comp55483_c0_seq1	608	G	A	18	21
comp55483_c0_seq1	827	A	G	16	28
comp54888_c0_seq1	1510	A	T	10	26
comp55809_c0_seq1	1384	A	T	14	40
comp55271_c0_seq1	295	G	A	20	36
comp55160_c0_seq1	255	C	A	12	34
comp55160_c0_seq1	296	A	G	14	31
comp55160_c0_seq1	386	G	T	44	44
comp54687_c0_seq1	24	G	C	40	40
comp54687_c0_seq1	383	G	A	22	22
comp54687_c0_seq1	384	C	A	22	22
comp54687_c0_seq2	20	T	C	12	28
comp55029_c0_seq1	1579	T	C	20	38
comp54582_c0_seq1	132	A	G	20	31
comp54582_c0_seq1	215	C	T	22	37
comp55167_c0_seq1	408	C	T	12	33
comp55134_c0_seq1	456	C	A	12	28
comp54172_c0_seq1	13	A	G	20	20
comp54172_c0_seq1	170	G	A	12	39
comp54172_c0_seq1	174	C	T	12	40
comp54172_c0_seq1	257	A	G	14	34
comp54172_c0_seq1	884	G	A	22	26
comp54172_c0_seq1	1072	G	T	12	21
comp54172_c0_seq1	1078	G	A	12	20
comp54172_c0_seq1	1109	A	G	10	28
comp54172_c0_seq1	1181	G	A	22	42
comp54172_c0_seq1	1187	T	A	20	45
comp54172_c0_seq1	1206	A	C	22	40
comp54172_c0_seq1	1212	T	C	18	40
comp55391_c1_seq1	2154	C	T	18	31
comp55301_c0_seq1	1185	G	A	20	24
comp55301_c0_seq1	1788	G	A	12	33
comp54726_c0_seq1	386	T	C	14	37
comp54960_c0_seq1	10	A	G	26	31
comp54960_c0_seq1	11	A	G	26	31
comp54960_c0_seq1	17	A	G	20	32
comp55943_c0_seq1	175	G	A	40	49
comp55943_c0_seq1	742	C	T	12	26
comp54925_c0_seq1	501	A	T	34	34
comp54925_c0_seq1	502	G	A	34	34
comp54925_c0_seq1	512	A	T	32	32
comp54925_c0_seq1	565	A	G	22	22
comp54925_c0_seq1	589	A	G	22	22
comp54077_c0_seq2	758	A	C	14	22
comp55267_c0_seq1	159	T	G	20	20
comp54887_c0_seq1	248	A	G	22	22
comp55895_c0_seq1	359	T	C	22	41
comp55895_c0_seq1	439	T	G	18	33
comp55611_c0_seq1	393	G	A	14	23
comp54189_c0_seq1	420	G	A	14	34
comp55615_c0_seq1	777	G	A	10	23
comp54209_c0_seq1	2241	G	T	58	58
comp54209_c0_seq1	2396	G	A	48	56
comp54209_c0_seq1	2707	G	T	22	39
comp55180_c0_seq1	230	C	T	12	28
comp54584_c0_seq1	1733	G	A	20	20
comp55591_c0_seq1	211	G	A	20	23
comp55140_c0_seq1	423	A	G	34	39
comp55135_c0_seq1	357	C	T	10	22
comp55135_c0_seq1	385	C	T	12	22
comp54533_c0_seq1	1772	A	T	20	23
comp54533_c0_seq1	1799	C	T	20	21
comp55832_c0_seq1	171	T	G	18	28
comp55492_c0_seq1	123	T	G	20	21
comp54434_c0_seq1	147	G	T	12	27
comp54434_c0_seq1	148	T	A	12	27
comp55754_c0_seq1	642	T	G	14	43
comp55385_c0_seq1	1105	C	G	16	27
comp55287_c0_seq1	93	A	G	22	22
comp54768_c0_seq1	885	A	G	22	30
comp55600_c0_seq1	210	G	T	14	41
comp54064_c0_seq1	15	G	A	22	22
comp55872_c0_seq1	49	A	G	16	20
comp55872_c0_seq1	51	A	G	12	20
comp55872_c0_seq1	66	C	A	22	22
comp55840_c0_seq1	141	T	C	38	41
comp55051_c0_seq2	228	C	T	22	26
comp54975_c0_seq1	245	A	T	26	36
comp54975_c0_seq1	246	T	A	28	36
comp54975_c0_seq1	255	T	C	36	41
comp54660_c0_seq1	12	C	T	12	24
comp55415_c0_seq1	158	T	A	20	20
comp55415_c0_seq1	380	A	C	24	24
comp55211_c0_seq1	72	A	G	28	36
comp55211_c0_seq1	351	G	A	24	29
comp55018_c0_seq1	79	T	C	12	24
comp55018_c0_seq1	120	C	T	20	34
comp55018_c0_seq1	162	T	C	12	29
comp55758_c0_seq1	223	C	A	16	31
comp54788_c0_seq1	1375	T	C	24	24
comp54788_c0_seq1	1477	T	A	26	27
comp54042_c0_seq1	1129	G	T	22	24
comp55838_c1_seq1	1001	T	G	18	36
comp55838_c1_seq1	1013	T	G	16	37
comp55194_c0_seq1	382	C	T	12	40
comp55194_c0_seq1	403	T	C	18	33
comp55201_c0_seq1	311	A	G	20	20
comp54571_c0_seq1	1715	C	T	10	38
comp55168_c0_seq1	471	C	T	34	34
comp55168_c0_seq1	504	A	C	18	20
comp55092_c0_seq1	150	T	C	22	22
comp54692_c0_seq1	1338	C	T	10	22
comp55528_c0_seq1	985	T	C	28	37
comp55059_c0_seq1	71	C	G	36	43
comp55296_c0_seq1	174	G	A	30	30
comp55159_c0_seq1	21	G	A	10	25
comp55159_c0_seq1	26	G	A	16	29
comp55159_c0_seq1	31	A	G	12	29
comp55159_c0_seq1	32	A	G	12	29
comp55159_c0_seq1	86	C	A	28	41
comp55498_c0_seq1	609	T	G	24	38
comp55291_c0_seq1	151	G	A	18	22
comp55736_c0_seq1	641	C	T	10	21
comp55408_c0_seq1	223	C	A	12	29
comp55408_c0_seq1	651	C	T	12	29
comp54263_c0_seq2	1050	G	A	16	22
comp54598_c0_seq1	133	A	G	20	20
comp55178_c0_seq1	584	G	A	22	27
comp55394_c0_seq1	1930	G	T	18	39
comp55183_c0_seq2	98	T	C	24	57
comp55183_c0_seq2	426	G	A	34	60
comp55651_c0_seq2	2688	C	A	28	34
comp55813_c0_seq1	104	T	C	20	39
comp55586_c0_seq1	22	G	A	28	28
comp55586_c0_seq1	25	C	T	20	20
comp55586_c0_seq1	42	T	C	14	20
comp55586_c0_seq1	56	C	T	12	20
comp55586_c0_seq1	57	T	C	10	20
comp55586_c0_seq1	113	T	C	24	25
comp55467_c0_seq1	1335	C	A	16	29
comp54100_c0_seq1	4088	C	T	28	28
comp55571_c0_seq1	86	G	T	30	46
comp55571_c0_seq1	698	G	A	16	28
comp54256_c0_seq1	89	T	C	10	32
comp54256_c0_seq1	2266	G	A	14	24
comp55786_c0_seq2	981	T	C	10	21
comp55399_c0_seq1	595	C	T	14	26
comp55399_c0_seq1	605	G	A	22	26
comp55399_c0_seq1	696	T	A	14	37
comp55399_c0_seq1	798	C	T	16	32
comp55805_c0_seq1	244	A	T	30	31
comp55805_c0_seq1	396	G	A	30	30
comp55975_c0_seq1	1438	C	A	22	36
comp55899_c0_seq1	803	A	G	12	25
comp54951_c0_seq1	2244	T	G	24	24
comp54864_c0_seq1	1208	G	C	12	25
comp55189_c0_seq1	959	G	A	14	20
comp54604_c0_seq2	1434	A	G	28	43
comp55604_c0_seq1	6	C	A	22	22
comp55604_c0_seq1	24	A	T	28	28
comp55604_c0_seq1	42	A	G	32	32
comp55604_c0_seq1	99	A	G	18	25
comp55604_c0_seq1	365	A	G	28	33
comp55604_c0_seq1	509	G	A	20	20
comp55411_c0_seq1	2270	T	C	16	21
comp55411_c0_seq1	2320	C	A	24	24
comp54848_c0_seq1	11	G	T	42	42
comp54848_c0_seq1	16	G	T	28	34
comp55412_c0_seq1	291	C	A	18	50
comp55443_c0_seq1	1339	G	T	20	27
comp55554_c0_seq1	636	T	G	16	40
comp55531_c0_seq1	842	C	T	14	43
comp55543_c0_seq1	226	T	C	22	22
comp55255_c1_seq1	1202	G	C	10	25
comp54938_c0_seq1	184	C	T	34	34
comp54323_c0_seq1	575	G	A	22	39
comp55609_c0_seq1	729	C	T	16	26
comp55609_c0_seq1	741	C	T	18	25
comp55609_c0_seq1	782	T	A	20	23
comp55433_c0_seq1	427	T	C	20	24
comp55098_c0_seq1	1208	T	C	12	21
comp54257_c0_seq1	101	T	A	16	30
comp54257_c0_seq1	1953	C	T	20	28
comp54257_c0_seq1	2044	A	C	20	21
comp55322_c0_seq1	602	G	A	40	40
comp55322_c0_seq1	1469	T	C	12	38
comp55524_c0_seq1	314	C	G	24	24
comp55683_c0_seq1	31	A	G	12	41
comp55904_c0_seq1	251	C	T	26	28
comp55904_c0_seq1	318	G	A	18	30
comp55708_c0_seq1	559	T	C	12	22
comp55708_c0_seq1	864	C	T	26	32
comp55933_c0_seq1	385	G	A	38	38
comp55833_c0_seq1	598	T	G	38	53
comp55833_c0_seq1	690	C	A	10	46
comp54806_c0_seq1	322	A	C	10	29
comp55077_c0_seq1	380	C	T	10	39
comp55077_c0_seq1	390	G	A	16	35
comp55077_c0_seq1	404	G	T	16	28
comp54092_c0_seq1	91	A	T	10	20
comp54092_c0_seq1	234	C	A	12	26
comp55995_c0_seq1	2200	T	A	12	28
comp54945_c0_seq1	428	T	C	14	27
comp55938_c0_seq1	1329	T	C	14	48
comp55310_c0_seq1	461	C	A	12	27
comp55518_c0_seq1	135	C	T	14	25
comp55518_c0_seq1	288	A	G	16	20
comp55251_c0_seq1	654	A	G	32	32
comp54274_c0_seq1	67	G	A	24	28
comp54274_c0_seq1	70	T	C	14	30
comp54872_c0_seq1	1269	G	A	22	33
comp55882_c0_seq1	130	A	G	34	34
comp55882_c0_seq1	272	C	A	28	28
comp55882_c0_seq1	285	G	T	24	25
comp55288_c0_seq1	447	A	G	24	30
comp55517_c0_seq1	238	G	A	16	28
comp55517_c0_seq1	286	C	A	18	30
comp54032_c0_seq1	521	A	C	16	21
comp55505_c0_seq1	216	G	A	22	22
comp55382_c0_seq1	508	A	C	16	22
comp55976_c0_seq1	183	C	G	42	47
comp55976_c0_seq1	402	G	A	34	53
comp55976_c0_seq1	468	C	T	30	35
comp55981_c0_seq1	1551	A	G	16	54
comp54720_c0_seq1	793	T	C	12	33
comp55193_c0_seq1	717	G	C	28	31
comp55193_c0_seq1	1062	G	T	10	35
comp55422_c0_seq1	1171	G	C	20	45
comp55422_c0_seq1	1192	C	T	26	45
comp54511_c0_seq1	120	G	A	24	24
comp54511_c0_seq1	172	C	A	32	38
comp55308_c0_seq1	331	C	T	10	23
comp55526_c0_seq1	483	G	A	12	29
comp55419_c0_seq1	257	A	G	20	23
comp55797_c0_seq1	305	C	T	18	35
comp55973_c0_seq1	2295	C	T	10	28
comp54428_c0_seq1	80	T	C	20	23
comp65605_c0_seq1	114	A	G	16	27
comp65605_c0_seq1	153	T	C	24	34
comp65605_c0_seq1	220	C	T	24	30
comp65605_c1_seq1	187	G	A	18	28
comp65605_c1_seq1	198	A	G	10	28
comp65605_c1_seq1	199	G	A	30	30
comp65605_c1_seq1	200	G	A	10	28
comp65605_c1_seq1	217	A	G	10	28
comp65605_c1_seq1	218	G	A	28	28
comp64539_c0_seq1	29	T	C	14	26
comp64539_c0_seq1	934	A	G	12	26
comp64539_c0_seq1	1821	G	A	16	33
comp65962_c0_seq3	121	G	A	32	32
comp65714_c0_seq1	126	C	T	26	26
comp65714_c0_seq1	623	C	T	10	21
comp64582_c0_seq1	2488	G	A	36	48
comp65654_c0_seq1	115	G	A	20	29
comp65654_c0_seq1	116	A	G	20	29
comp65654_c0_seq1	1223	T	A	22	49
comp65654_c0_seq1	1228	T	A	22	49
comp64683_c0_seq1	348	A	G	12	31
comp64764_c0_seq1	267	A	C	16	36
comp64764_c0_seq1	291	G	T	22	32
comp64764_c0_seq1	365	G	C	12	20
comp64764_c0_seq1	428	A	G	10	20
comp64764_c0_seq1	434	T	A	12	20
comp64861_c0_seq1	2074	G	C	12	26
comp64861_c0_seq1	5718	C	T	10	20
comp65555_c0_seq1	618	T	C	12	25
comp65555_c0_seq1	918	C	T	24	29
comp65555_c0_seq1	1050	G	A	20	30
comp64106_c0_seq1	547	G	T	14	22
comp64118_c0_seq1	615	C	A	16	21
comp65867_c0_seq1	509	G	A	22	25
comp65867_c0_seq1	710	A	G	44	47
comp65751_c0_seq2	1182	C	T	16	21
comp65200_c0_seq1	261	T	C	20	20
comp64246_c0_seq1	73	T	C	12	23
comp64872_c0_seq1	558	G	A	14	24
comp64872_c0_seq1	623	C	T	18	21
comp64872_c0_seq1	645	T	C	22	23
comp64872_c0_seq1	899	G	A	20	20
comp64722_c0_seq1	583	A	T	22	22
comp64463_c0_seq2	2121	T	C	20	20
comp64568_c0_seq1	1294	G	C	14	27
comp65179_c0_seq1	100	G	A	14	20
comp65179_c0_seq1	101	G	A	10	20
comp65179_c0_seq1	120	A	G	10	21
comp65179_c0_seq1	127	G	A	10	22
comp65179_c0_seq1	285	T	C	20	40
comp65179_c0_seq1	630	G	T	20	20
comp64603_c0_seq1	3856	T	C	18	21
comp64332_c0_seq3	106	T	C	10	38
comp64332_c0_seq3	111	C	T	16	38
comp64332_c0_seq3	130	T	A	10	38
comp64332_c0_seq3	170	A	T	10	38
comp64332_c0_seq3	274	C	T	10	21
comp65712_c0_seq1	3028	A	G	10	22
comp64544_c0_seq4	2435	A	G	38	38
comp64544_c0_seq4	2439	G	A	44	44
comp64913_c0_seq1	1418	C	T	10	30
comp65333_c0_seq1	793	T	A	12	34
comp65333_c0_seq1	794	A	T	16	34
comp65991_c0_seq1	409	C	T	22	22
comp65457_c0_seq2	3969	G	A	24	50
comp64054_c0_seq1	710	C	T	28	31
comp64054_c0_seq1	1625	C	T	22	22
comp64464_c0_seq3	253	C	T	12	21
comp64464_c0_seq3	259	T	G	10	21
comp64555_c0_seq1	126	A	T	10	22
comp64555_c0_seq1	127	C	T	10	22
comp64555_c0_seq1	231	C	T	40	40
comp64555_c0_seq1	232	C	G	44	44
comp64555_c0_seq1	245	A	G	34	41
comp65341_c0_seq1	758	C	T	24	29
comp65341_c0_seq1	785	T	C	28	28
comp65078_c1_seq1	1402	T	C	10	42
comp65132_c0_seq5	788	A	G	18	32
comp65132_c0_seq5	935	C	T	12	27
comp64044_c1_seq1	913	C	T	10	22
comp64655_c0_seq1	2818	C	T	14	27
comp64043_c0_seq1	1486	G	A	24	24
comp64043_c0_seq1	1921	A	G	10	30
comp64043_c0_seq1	2614	T	C	34	34
comp64043_c0_seq1	2658	T	C	28	28
comp65128_c0_seq1	1386	G	A	16	20
comp65128_c0_seq1	1440	T	C	14	23
comp65752_c0_seq1	204	G	A	22	22
comp65752_c0_seq1	210	G	A	12	22
comp65752_c0_seq1	217	G	A	14	20
comp65752_c0_seq1	218	G	A	16	20
comp64681_c0_seq1	1804	T	C	10	31
comp65279_c0_seq1	1997	A	T	12	26
comp65505_c0_seq2	1419	A	G	10	21
comp64957_c0_seq1	469	A	T	20	40
comp64957_c0_seq1	795	G	A	48	50
comp64957_c0_seq1	1428	G	A	10	27
comp64957_c0_seq1	1581	A	G	34	39
comp64957_c0_seq1	1802	T	C	18	21
comp64957_c0_seq1	2005	T	G	14	24
comp64957_c0_seq1	2157	A	C	22	22
comp65030_c0_seq1	148	C	T	16	23
comp65210_c0_seq1	598	A	G	22	22
comp65210_c0_seq1	609	A	T	20	20
comp65210_c0_seq1	707	G	A	24	27
comp65210_c0_seq1	713	C	T	24	26
comp64257_c1_seq4	1843	T	C	12	23
comp65832_c0_seq3	583	C	T	32	32
comp65832_c0_seq3	584	C	T	30	30
comp65832_c0_seq3	591	T	C	34	34
comp65689_c0_seq1	440	A	G	16	23
comp65689_c0_seq1	2796	T	G	16	21
comp65151_c0_seq1	213	C	T	30	30
comp65151_c0_seq1	272	G	T	30	31
comp65151_c0_seq1	575	A	G	12	23
comp64522_c0_seq1	1004	T	C	10	30
comp65652_c0_seq2	333	T	A	16	23
comp65262_c0_seq1	220	T	G	16	21
comp65262_c0_seq1	279	T	C	12	20
comp65957_c0_seq1	370	A	G	14	20
comp65957_c0_seq1	424	T	A	12	23
comp64536_c0_seq1	162	G	A	12	33
comp64536_c0_seq1	243	G	C	26	42
comp65098_c0_seq1	86	G	A	30	30
comp65098_c0_seq1	91	G	A	14	24
comp65098_c0_seq1	93	A	G	10	24
comp65098_c0_seq1	98	G	A	10	24
comp65098_c0_seq1	101	A	G	14	26
comp65098_c0_seq1	115	A	G	16	34
comp65098_c0_seq1	118	A	G	22	34
comp65098_c0_seq1	131	A	G	14	34
comp65098_c0_seq1	132	A	G	12	34
comp65098_c0_seq1	133	G	A	40	40
comp65098_c0_seq1	148	A	G	12	37
comp65800_c0_seq1	175	A	G	10	29
comp65800_c0_seq1	301	G	A	16	33
comp65800_c0_seq1	536	T	C	16	24
comp64013_c0_seq2	1270	G	T	26	39
comp64101_c0_seq1	1129	G	C	16	20
comp64101_c0_seq1	1160	G	C	14	21
comp65360_c0_seq1	272	T	A	44	57
comp65360_c0_seq1	1453	C	T	12	47
comp65360_c0_seq1	1945	A	G	14	48
comp65360_c0_seq1	2579	G	T	16	54
comp65360_c0_seq1	3385	C	T	10	31
comp65071_c0_seq1	1715	A	G	10	22
comp65071_c0_seq1	2008	T	A	10	28
comp65071_c0_seq1	2071	A	T	18	24
comp65994_c0_seq1	798	G	A	34	34
comp64745_c0_seq1	442	C	T	14	29
comp65628_c0_seq3	164	G	A	12	22
comp64569_c0_seq1	1862	A	T	20	20
comp64869_c0_seq1	2536	C	A	12	37
comp64869_c0_seq1	2538	G	A	12	37
comp65523_c0_seq1	2104	C	A	20	20
comp64549_c0_seq1	207	G	A	12	25
comp64549_c0_seq1	684	T	C	10	22
comp64549_c1_seq1	12	A	T	16	32
comp64549_c1_seq1	18	A	T	16	32
comp64549_c1_seq1	49	C	A	26	49
comp64549_c1_seq1	50	A	T	26	49
comp64549_c1_seq1	56	G	A	30	51
comp64549_c1_seq1	193	C	T	38	47
comp64549_c1_seq1	1116	A	G	24	33
comp65534_c0_seq1	988	C	T	24	24
comp65534_c0_seq1	990	C	T	24	24
comp65534_c0_seq1	1003	T	G	20	20
comp64364_c0_seq3	1688	A	G	20	20
comp64364_c0_seq3	1708	A	G	20	20
comp64364_c0_seq3	1709	A	C	20	20
comp64939_c0_seq1	1216	A	G	18	34
comp64939_c0_seq1	1228	T	C	12	36
comp64939_c0_seq1	1231	G	A	14	37
comp64939_c0_seq1	1248	T	G	16	46
comp64939_c0_seq1	1295	A	G	18	44
comp64116_c0_seq1	16	T	A	14	26
comp65024_c0_seq2	169	A	T	10	21
comp65024_c0_seq2	662	C	T	12	38
comp65024_c0_seq2	663	G	A	14	38
comp64195_c0_seq1	2728	C	A	14	21
comp65384_c0_seq1	2685	T	C	14	22
comp64880_c3_seq1	52	T	G	12	32
comp64880_c3_seq1	55	G	C	10	32
comp64880_c3_seq1	371	A	G	32	35
comp65753_c0_seq1	708	C	T	44	62
comp65753_c0_seq1	1580	C	T	18	47
comp65753_c0_seq1	3110	T	C	16	40
comp65753_c0_seq1	3131	G	A	20	43
comp65648_c0_seq4	233	G	A	28	28
comp64431_c1_seq2	637	T	C	22	22
comp64431_c1_seq2	752	C	T	14	21
comp65249_c0_seq2	1385	C	T	16	23
comp65611_c2_seq1	100	G	A	26	26
comp65611_c2_seq1	104	G	A	16	23
comp65611_c2_seq1	112	A	G	22	23
comp65611_c2_seq1	145	A	G	20	21
comp65611_c2_seq1	148	A	G	18	21
comp65611_c2_seq1	1073	C	A	14	27
comp65453_c0_seq2	1116	A	T	28	28
comp65453_c0_seq2	1960	G	T	20	24
comp65453_c0_seq2	2576	T	C	12	23
comp65366_c0_seq1	306	T	A	12	21
comp65366_c0_seq1	307	A	T	10	21
comp65228_c0_seq1	2886	A	G	18	27
comp65228_c0_seq1	2985	G	T	16	23
comp64790_c0_seq1	577	G	A	42	47
comp64185_c0_seq1	354	A	G	26	54
comp64185_c0_seq1	1192	T	A	30	57
comp64185_c0_seq1	1276	C	A	20	46
comp64185_c0_seq1	1503	A	G	16	39
comp64185_c0_seq1	1516	T	G	36	37
comp64719_c0_seq1	2736	A	G	20	20
comp64719_c0_seq1	2739	A	G	24	24
comp64719_c0_seq1	2748	C	G	22	22
comp65854_c0_seq2	380	A	G	22	22
comp64718_c0_seq8	84	A	G	14	22
comp64718_c0_seq8	97	C	G	14	28
comp64718_c0_seq8	127	A	G	18	33
comp64718_c0_seq8	132	G	A	10	33
comp64170_c0_seq1	3667	C	T	32	44
comp64170_c0_seq2	3511	G	A	22	40
comp64170_c0_seq2	3517	C	T	22	40
comp64848_c0_seq1	59	G	C	16	27
comp64159_c0_seq1	130	C	T	20	20
comp64818_c0_seq1	2602	A	G	22	30
comp64236_c0_seq2	233	A	T	10	28
comp65052_c0_seq1	1263	A	G	12	25
comp64607_c0_seq1	119	A	T	16	25
comp64607_c0_seq1	768	T	C	18	20
comp65321_c1_seq1	26	A	G	10	22
comp65321_c1_seq1	111	A	T	16	27
comp65321_c2_seq1	563	C	T	36	41
comp64147_c0_seq2	213	A	G	12	27
comp64461_c0_seq2	513	T	C	26	35
comp64461_c0_seq2	576	C	T	22	23
comp64894_c0_seq1	1355	G	A	12	22
comp64799_c0_seq1	34	G	A	24	24
comp64662_c0_seq1	747	T	A	14	20
comp65032_c0_seq4	345	G	A	12	26
comp65032_c0_seq4	1037	T	C	16	25
comp64334_c0_seq1	693	C	T	22	24
comp64334_c0_seq1	769	G	A	12	24
comp64334_c0_seq1	965	C	A	20	24
comp64334_c0_seq1	2237	C	T	18	26
comp65131_c0_seq1	214	C	T	12	30
comp65804_c0_seq1	1815	C	T	44	54
comp64421_c0_seq1	398	C	A	18	22
comp64421_c0_seq1	901	T	G	18	24
comp65893_c0_seq1	477	C	T	20	23
comp65893_c0_seq1	1017	G	A	18	38
comp65893_c0_seq1	1306	A	C	26	29
comp65893_c0_seq1	1320	T	C	30	30
comp65893_c0_seq1	1468	G	A	18	26
comp65313_c0_seq2	49	A	G	22	33
comp65313_c0_seq2	230	T	C	10	39
comp65579_c1_seq1	1617	T	C	20	20
comp65817_c0_seq1	1625	A	G	20	20
comp64205_c0_seq3	1036	C	T	16	30
comp65083_c0_seq1	1679	A	G	10	30
comp65001_c0_seq1	42	C	T	10	30
comp65029_c0_seq1	3054	C	T	40	40
comp65780_c0_seq2	1071	C	T	18	26
comp64788_c0_seq1	1512	G	A	12	21
comp64977_c0_seq1	545	T	C	30	32
comp64126_c0_seq1	832	C	A	24	48
comp64126_c0_seq1	1039	G	A	20	73
comp64126_c0_seq1	1042	T	C	20	71
comp64126_c0_seq1	1112	T	C	16	61
comp64126_c0_seq1	1194	T	C	14	21
comp64126_c0_seq1	1198	C	T	14	21
comp64126_c0_seq1	1304	G	T	14	27
comp64126_c0_seq1	1570	G	A	28	51
comp64126_c0_seq1	1571	C	T	28	47
comp64310_c1_seq1	91	C	G	12	32
comp65473_c0_seq1	657	T	C	10	20
comp65205_c0_seq1	1270	T	C	28	28
comp64164_c0_seq1	5132	A	G	34	34
comp64183_c0_seq2	1076	T	C	14	25
comp64183_c0_seq2	1082	G	T	14	26
comp64183_c0_seq2	1092	G	A	20	26
comp65827_c0_seq1	318	G	A	16	24
comp65740_c0_seq1	657	T	G	16	26
comp65740_c0_seq1	659	G	A	16	26
comp64339_c0_seq1	1047	T	G	10	32
comp64339_c2_seq1	381	G	A	14	33
comp64339_c2_seq3	327	G	T	10	25
comp64057_c2_seq1	945	A	G	22	26
comp64057_c2_seq1	948	G	A	16	25
comp65444_c0_seq1	707	C	T	28	29
comp65444_c0_seq1	763	C	T	22	24
comp65701_c0_seq1	2097	A	G	20	26
comp65701_c0_seq3	1465	C	T	14	24
comp65916_c3_seq1	103	T	C	24	34
comp64014_c0_seq2	751	T	C	22	22
comp64014_c0_seq2	796	T	A	26	26
comp65403_c0_seq1	192	A	G	22	28
comp65403_c0_seq1	672	G	C	20	38
comp65403_c0_seq1	695	G	C	22	35
comp65403_c0_seq1	725	A	G	18	29
comp65403_c0_seq1	1091	T	A	12	29
comp64171_c1_seq1	667	A	C	12	21
comp64171_c1_seq1	668	T	A	12	21
comp64439_c0_seq2	325	C	T	14	22
comp64187_c1_seq2	6	G	A	20	24
comp64187_c1_seq2	18	G	A	16	27
comp65720_c0_seq1	1992	C	T	26	26
comp65720_c0_seq2	1709	T	C	22	22
comp65653_c1_seq1	71	T	C	28	50
comp65653_c1_seq1	238	G	T	12	53
comp65653_c1_seq1	248	A	T	30	52
comp65653_c1_seq1	422	G	T	28	46
comp65653_c1_seq1	708	T	A	16	23
comp64215_c0_seq1	1222	A	C	20	31
comp64729_c0_seq1	117	T	C	12	38
comp64729_c0_seq1	1210	A	G	12	20
comp65589_c0_seq1	354	C	T	10	22
comp65570_c0_seq6	250	G	C	42	42
comp65409_c1_seq1	230	C	A	26	36
comp65576_c0_seq1	40	C	T	14	20
comp65576_c0_seq1	47	T	C	10	21
comp65576_c0_seq1	62	T	C	12	24
comp65576_c0_seq1	72	T	C	18	27
comp65576_c0_seq1	104	T	C	12	29
comp65703_c1_seq14	148	C	T	22	22
comp65703_c1_seq14	228	T	C	22	22
comp65703_c1_seq14	230	T	G	26	26
comp65703_c1_seq7	98	G	C	20	20
comp65703_c1_seq7	157	G	A	12	20
comp65703_c1_seq7	167	A	G	22	22
comp65703_c1_seq7	203	C	A	20	22
comp65703_c1_seq7	217	G	A	20	22
comp65703_c1_seq7	225	A	C	16	22
comp65703_c1_seq7	253	G	C	22	25
comp65703_c1_seq7	264	T	C	16	30
comp65703_c1_seq7	287	A	C	14	32
comp65703_c1_seq10	228	T	C	22	22
comp65703_c1_seq10	230	T	G	26	26
comp65703_c1_seq11	148	C	T	22	22
comp65410_c0_seq1	2477	C	T	10	30
comp65020_c1_seq1	113	C	T	34	49
comp65020_c1_seq3	240	A	G	14	20
comp65020_c1_seq3	309	G	T	14	27
comp65020_c1_seq3	320	A	C	14	25
comp64143_c0_seq1	834	G	A	10	25
comp64650_c1_seq1	136	C	T	12	29
comp64650_c1_seq1	144	C	G	20	29
comp64650_c1_seq1	180	G	C	30	32
comp64650_c1_seq1	210	T	C	44	44
comp64275_c0_seq1	1690	C	T	30	41
comp65045_c0_seq1	629	G	A	34	52
comp65045_c0_seq1	2066	T	C	10	28
comp65045_c0_seq1	2073	T	G	10	28
comp65568_c0_seq1	1802	A	T	16	36
comp65694_c0_seq2	599	T	G	10	28
comp65694_c0_seq2	644	C	T	16	22
comp64614_c2_seq1	418	A	T	20	31
comp64614_c2_seq1	730	A	C	20	33
comp64614_c2_seq1	944	G	A	22	42
comp64614_c2_seq1	2692	A	T	42	42
comp64614_c2_seq1	2719	T	A	10	41
comp64142_c0_seq1	1316	A	G	10	24
comp64142_c0_seq1	1317	C	T	10	24
comp64142_c0_seq1	1318	C	T	10	24
comp64594_c0_seq1	206	C	T	18	32
comp64594_c1_seq1	1831	C	T	14	24
comp64389_c0_seq2	3066	G	C	28	35
comp65905_c1_seq1	1265	A	T	20	20
comp65905_c1_seq1	1298	C	T	30	30
comp65905_c1_seq1	1308	A	C	34	34
comp65905_c1_seq1	1332	A	C	32	32
comp65905_c1_seq1	1335	C	T	32	32
comp65905_c1_seq1	1346	A	G	28	28
comp65905_c1_seq1	1355	C	T	26	26
comp65905_c1_seq1	1356	A	G	30	30
comp65905_c1_seq1	1369	T	C	24	24
comp65905_c1_seq1	1376	A	G	26	26
comp65905_c1_seq1	1398	A	G	26	26
comp65905_c1_seq1	1446	A	G	22	22
comp65905_c1_seq26	1000	A	G	22	22
comp65905_c1_seq26	1307	A	C	22	22
comp65905_c1_seq6	1850	A	T	26	26
comp65905_c1_seq6	1900	T	G	28	28
comp65905_c1_seq6	1909	A	T	24	24
comp65905_c1_seq6	1932	A	T	32	32
comp65905_c1_seq8	179	C	T	10	25
comp65905_c1_seq8	187	C	T	14	27
comp65905_c1_seq8	188	G	A	12	29
comp65905_c1_seq8	204	T	C	14	30
comp65905_c1_seq8	411	T	C	26	31
comp65905_c1_seq8	416	T	C	30	30
comp65905_c1_seq20	1000	A	G	22	22
comp65905_c1_seq20	1307	A	C	22	22
comp64008_c0_seq1	555	G	A	20	30
comp65803_c0_seq1	274	A	G	20	20
comp65803_c1_seq2	6	A	G	12	59
comp65803_c1_seq2	743	C	T	22	40
comp65803_c1_seq3	422	A	G	12	26
comp65803_c1_seq3	423	A	G	10	26
comp65803_c1_seq3	424	A	G	14	26
comp65803_c1_seq3	431	G	A	10	22
comp65803_c1_seq3	432	A	G	14	22
comp64381_c0_seq2	2095	C	T	10	20
comp64105_c0_seq3	755	C	G	12	31
comp64105_c0_seq3	878	G	A	12	30
comp65295_c0_seq2	27	C	A	18	28
comp65158_c0_seq1	2122	C	T	10	23
comp64937_c1_seq1	386	C	A	16	22
comp64937_c1_seq1	431	G	A	20	20
comp65476_c0_seq13	3022	G	A	22	23
comp65476_c0_seq12	3022	G	A	22	23
comp65274_c0_seq10	174	T	C	16	39
comp65274_c0_seq10	188	T	C	16	40
comp65274_c0_seq10	189	T	C	14	40
comp65274_c0_seq10	198	T	C	26	41
comp65274_c0_seq10	199	T	C	24	41
comp65789_c0_seq17	1595	C	T	28	29
comp65789_c0_seq10	1595	C	T	28	29
comp64119_c0_seq1	243	C	T	24	24
comp64546_c0_seq1	524	A	G	18	22
comp64809_c0_seq4	1314	T	C	28	28
comp65142_c0_seq3	6871	T	C	12	30
comp64056_c0_seq1	1752	C	T	10	27
comp64736_c1_seq2	89	G	A	12	23
comp64736_c1_seq2	110	A	G	14	26
comp64168_c0_seq5	319	T	A	10	23
comp64317_c0_seq2	994	G	T	28	38
comp65840_c0_seq1	161	G	A	12	30
comp64355_c0_seq1	2303	G	A	20	20
comp65702_c1_seq1	81	T	C	16	24
comp65702_c1_seq1	85	A	C	16	24
comp65702_c1_seq1	154	T	A	20	29
comp65702_c1_seq1	193	G	A	16	27
comp65836_c0_seq1	173	C	G	22	22
comp64192_c0_seq2	262	G	T	12	20
comp64192_c0_seq2	278	T	C	14	22
comp64192_c0_seq2	309	C	G	14	25
comp64192_c0_seq2	324	G	A	12	25
comp64192_c0_seq3	101	G	T	20	20
comp64474_c0_seq1	346	C	T	50	50
comp64474_c0_seq1	353	A	T	46	46
comp64474_c0_seq1	359	A	G	40	40
comp64474_c0_seq2	421	T	C	22	32
comp64965_c0_seq1	66	T	C	22	22
comp65963_c0_seq1	130	C	T	12	32
comp65963_c0_seq1	300	C	G	10	39
comp65963_c0_seq1	525	C	T	22	33
comp65963_c0_seq1	711	C	T	12	30
comp64743_c0_seq1	42	T	C	22	22
comp64743_c0_seq1	61	G	A	22	22
comp64743_c0_seq1	109	G	A	12	39
comp65572_c0_seq1	444	A	T	12	27
comp65572_c0_seq1	445	A	T	12	27
comp65572_c0_seq7	117	A	G	88	88
comp65617_c0_seq1	1347	A	G	14	20
comp65617_c0_seq1	1371	T	C	14	20
comp64924_c0_seq2	7	C	A	26	26
comp64924_c0_seq2	39	C	A	30	30
comp64924_c0_seq2	74	C	T	32	32
comp64924_c0_seq2	81	A	T	32	32
comp65187_c0_seq2	1793	G	A	10	21
comp64036_c0_seq1	320	G	A	20	20
comp65308_c0_seq1	175	A	G	22	32
comp65308_c0_seq1	820	T	G	18	28
comp65308_c0_seq1	822	G	T	28	28
comp65308_c0_seq1	1142	T	C	22	22
comp65308_c0_seq1	1357	T	A	32	32
comp64878_c0_seq2	69	A	G	26	26
comp65886_c0_seq1	135	C	G	18	30
comp65886_c0_seq1	2504	A	G	14	34
comp64576_c0_seq1	827	A	C	10	24
comp64576_c0_seq1	864	G	A	16	21
comp64908_c0_seq2	998	A	G	26	39
comp65340_c0_seq2	192	A	G	16	20
comp65340_c0_seq2	200	A	G	20	22
comp64753_c0_seq1	107	C	T	16	20
comp64753_c0_seq1	138	A	C	12	21
comp64900_c0_seq1	359	G	A	10	20
comp64900_c0_seq1	360	T	C	14	20
comp64627_c0_seq2	973	C	T	16	27
comp65683_c0_seq1	1660	A	G	22	41
comp65683_c0_seq1	1745	G	A	12	30
comp65683_c0_seq1	3202	A	G	32	32
comp65683_c0_seq1	3631	G	A	14	39
comp65168_c0_seq1	17	A	G	10	37
comp65168_c0_seq1	23	G	A	16	41
comp65168_c0_seq1	30	A	G	10	45
comp65267_c0_seq1	1528	C	G	20	20
comp64516_c0_seq1	540	G	C	26	30
comp64706_c0_seq1	471	A	T	20	20
comp64706_c0_seq1	486	T	G	12	23
comp65823_c0_seq1	610	A	T	12	33
comp65561_c0_seq1	4603	A	G	32	32
comp64416_c0_seq1	74	C	G	14	23
comp65173_c0_seq2	1782	C	T	14	29
comp64931_c0_seq1	331	C	A	18	25
comp64931_c0_seq1	367	A	G	16	21
comp65679_c0_seq1	1134	G	A	18	32
comp65929_c0_seq2	1689	T	C	22	22
comp64225_c0_seq1	1145	T	C	22	41
comp64265_c0_seq4	528	C	A	34	34
comp64395_c0_seq1	1297	G	A	22	23
comp65941_c0_seq1	536	T	C	24	24
comp64866_c0_seq1	1117	C	A	20	36
comp64973_c0_seq1	66	G	C	18	46
comp64973_c0_seq1	418	G	C	34	61
comp64973_c0_seq1	455	C	T	30	63
comp64973_c0_seq1	617	T	A	22	43
comp64973_c0_seq1	659	T	C	32	40
comp64973_c0_seq1	766	A	T	34	49
comp64490_c0_seq3	577	G	A	14	35
comp64490_c0_seq3	802	C	T	26	33
comp64059_c0_seq1	3390	A	T	16	24
comp64059_c0_seq1	3633	G	A	22	26
comp64059_c0_seq1	3733	C	T	22	29
comp64059_c0_seq1	3910	C	T	18	35
comp65337_c0_seq1	1696	G	A	28	30
comp64222_c0_seq1	59	G	T	10	24
comp64222_c0_seq1	118	A	G	12	26
comp64222_c0_seq1	161	A	G	12	22
comp65302_c0_seq1	172	G	A	14	24
comp65302_c0_seq1	212	A	G	14	32
comp65302_c0_seq1	233	C	T	12	36
comp65302_c0_seq1	243	C	T	24	34
comp64999_c0_seq1	180	G	T	14	49
comp64999_c0_seq1	359	G	A	28	52
comp64999_c0_seq1	473	G	A	16	56
comp64999_c0_seq1	480	T	A	34	56
comp64999_c0_seq1	517	A	G	38	60
comp65931_c0_seq1	3263	C	T	14	24
comp65965_c0_seq1	6432	A	G	26	26
comp65965_c0_seq1	6488	C	T	18	30
comp65965_c0_seq1	6603	A	G	10	21
comp64052_c0_seq1	3619	T	C	28	35
comp64259_c0_seq2	1447	T	C	36	36
comp65454_c0_seq1	25	T	G	34	34
comp65454_c0_seq1	192	G	A	18	33
comp65454_c0_seq2	301	C	T	14	26
comp65454_c0_seq2	334	A	G	18	29
comp65197_c0_seq1	119	T	G	16	23
comp65197_c0_seq1	128	G	C	14	23
comp65197_c0_seq1	141	A	G	18	23
comp65864_c0_seq1	89	G	A	14	29
comp65864_c0_seq1	240	C	T	18	26
comp65864_c0_seq1	763	A	G	26	26
comp65864_c0_seq1	907	C	T	18	35
comp65864_c0_seq1	956	A	G	18	26
comp65864_c0_seq1	961	T	C	14	25
comp65864_c0_seq1	987	A	G	30	30
comp65327_c0_seq2	293	T	G	18	20
comp65415_c0_seq1	340	T	C	16	28
comp65415_c0_seq1	347	A	T	22	31
comp64152_c0_seq1	589	T	C	18	20
comp65670_c0_seq16	119	A	G	14	23
comp65670_c0_seq16	127	C	T	24	25
comp65670_c0_seq16	138	C	T	14	25
comp65670_c0_seq16	197	T	C	18	29
comp65670_c0_seq16	203	A	G	14	29
comp65670_c0_seq16	206	G	T	20	27
comp65670_c0_seq16	236	G	A	18	23
comp64728_c0_seq1	989	C	T	18	35
comp64728_c0_seq1	1045	T	C	20	33
comp64728_c0_seq1	1381	T	A	12	29
comp65219_c0_seq1	28	C	T	16	39
comp65219_c0_seq1	29	C	T	50	50
comp65219_c0_seq1	80	T	C	24	54
comp65219_c0_seq1	86	T	C	22	54
comp65219_c0_seq1	90	C	T	14	54
comp65219_c0_seq1	91	C	T	14	54
comp65219_c0_seq1	92	T	C	24	54
comp65882_c0_seq1	50	G	A	20	25
comp64218_c0_seq2	83	C	T	10	30
comp65708_c0_seq6	911	C	T	12	23
comp64967_c0_seq1	318	A	G	10	41
comp64967_c0_seq1	320	A	G	16	41
comp65571_c0_seq1	423	A	C	18	32
comp65571_c0_seq1	449	T	A	10	37
comp65571_c0_seq1	458	A	G	14	37
comp65861_c1_seq16	654	C	T	22	31
comp65953_c0_seq1	1813	G	T	32	32
comp65953_c0_seq1	1815	T	G	14	26
comp64550_c0_seq2	2706	C	G	18	21
comp65660_c0_seq2	792	T	A	14	31
comp64306_c0_seq1	40	C	A	20	20
comp64306_c0_seq1	50	T	C	20	20
comp64306_c0_seq1	56	G	A	20	20
comp64306_c0_seq1	70	G	A	24	24
comp64306_c0_seq1	77	T	C	24	24
comp64306_c0_seq1	252	G	A	24	24
comp65874_c0_seq1	159	C	T	30	30
comp65874_c0_seq1	331	A	G	12	31
comp64545_c0_seq1	8	G	A	24	24
comp64545_c0_seq1	153	A	G	14	44
comp64545_c0_seq1	159	A	G	16	45
comp64545_c0_seq1	284	A	G	26	26
comp64545_c0_seq1	287	A	G	22	26
comp64545_c0_seq1	297	A	G	10	25
comp64545_c0_seq1	298	G	A	10	25
comp64545_c0_seq1	299	G	A	18	25
comp65404_c0_seq1	1174	C	G	10	43
comp64035_c1_seq1	86	C	G	20	20
comp64035_c1_seq1	472	A	T	14	38
comp64658_c0_seq1	423	A	T	20	37
comp64000_c0_seq1	741	C	A	14	39
comp64000_c0_seq1	1836	A	T	22	26
comp64000_c0_seq1	1841	A	C	16	25
comp64000_c0_seq1	2977	G	A	26	30
comp65600_c1_seq15	160	T	C	10	24
comp65600_c1_seq15	178	C	T	18	23
comp65600_c1_seq15	179	C	T	34	34
comp65600_c1_seq15	190	C	T	12	23
comp65600_c1_seq15	193	C	T	12	23
comp65600_c1_seq15	194	C	T	30	30
comp65600_c1_seq15	200	C	T	28	28
comp65600_c1_seq15	220	A	C	14	22
comp65600_c1_seq15	222	G	A	14	22
comp65600_c1_seq15	227	T	A	14	21
comp65600_c1_seq15	235	A	C	14	21
comp65600_c1_seq15	236	A	C	14	21
comp65600_c1_seq15	239	C	T	10	22
comp65600_c1_seq15	242	A	G	24	24
comp65600_c1_seq15	248	T	C	16	21
comp65600_c1_seq15	250	G	A	22	22
comp65600_c1_seq15	285	T	C	18	39
comp65600_c1_seq15	290	C	T	16	35
comp65600_c1_seq15	305	C	T	10	28
comp65600_c1_seq15	306	T	C	24	28
comp65600_c1_seq15	484	G	A	12	36
comp65600_c1_seq15	649	C	T	10	39
comp65600_c1_seq15	653	C	T	20	29
comp65600_c1_seq15	657	T	C	10	25
comp65600_c1_seq15	667	T	C	20	20
comp65600_c1_seq15	707	C	T	14	32
comp65600_c1_seq15	708	C	T	18	32
comp65600_c1_seq15	714	C	T	32	32
comp65600_c1_seq15	724	T	G	12	32
comp65600_c1_seq15	735	T	C	16	26
comp65600_c1_seq15	744	T	C	20	26
comp65600_c1_seq8	362	T	C	18	20
comp65600_c1_seq8	363	T	C	30	30
comp65600_c1_seq10	285	T	C	18	39
comp65600_c1_seq10	290	C	T	16	35
comp65600_c1_seq10	305	C	T	10	28
comp65600_c1_seq10	306	T	C	24	28
comp65600_c1_seq12	220	A	C	14	22
comp65600_c1_seq12	222	G	A	14	22
comp65600_c1_seq12	235	C	T	10	22
comp65600_c1_seq12	239	C	T	10	22
comp65600_c1_seq13	484	G	A	12	36
comp65600_c1_seq13	649	C	T	10	39
comp65600_c1_seq13	653	C	T	20	29
comp65600_c1_seq13	657	T	C	10	25
comp65600_c1_seq13	667	T	C	20	20
comp65600_c1_seq14	484	G	A	12	32
comp65600_c1_seq14	707	C	T	14	32
comp65600_c1_seq14	708	C	T	18	32
comp65600_c1_seq14	714	C	T	32	32
comp65600_c1_seq14	724	T	G	12	32
comp65600_c1_seq14	735	T	C	16	26
comp65600_c1_seq14	744	T	C	20	26
comp65859_c0_seq2	95	T	A	18	21
comp65859_c0_seq2	119	A	G	20	23
comp64201_c0_seq1	1573	G	A	18	22
comp64280_c0_seq2	653	G	A	10	20
comp65119_c0_seq1	49	C	T	12	26
comp65119_c0_seq1	50	A	G	34	34
comp65119_c0_seq1	153	C	T	24	37
comp65119_c0_seq1	228	G	A	16	31
comp65322_c0_seq1	145	A	G	36	55
comp65322_c0_seq1	146	C	T	32	55
comp65322_c0_seq1	173	C	T	18	49
comp65322_c0_seq1	205	A	T	36	45
comp65322_c0_seq1	225	T	C	14	38
comp65322_c0_seq1	233	A	G	14	38
comp65322_c0_seq1	246	A	C	20	37
comp65322_c0_seq1	267	A	T	28	34
comp65322_c0_seq1	350	A	G	18	23
comp65704_c0_seq1	1767	C	T	12	27
comp65510_c0_seq1	178	G	A	14	35
comp65510_c0_seq1	246	G	A	20	28
comp65510_c0_seq1	365	C	T	10	22
comp65977_c1_seq1	123	T	C	12	30
comp65977_c1_seq1	128	C	T	18	30
comp65977_c1_seq1	145	G	T	12	30
comp65977_c1_seq1	150	T	G	14	30
comp65977_c1_seq1	159	C	G	18	32
comp65977_c1_seq1	202	A	G	12	33
comp65977_c1_seq1	204	G	T	24	33
comp65977_c1_seq1	227	T	C	20	35
comp65977_c1_seq1	245	A	T	24	35
comp65977_c1_seq1	246	G	C	32	35
comp65977_c1_seq1	293	A	G	22	35
comp65977_c1_seq1	320	T	C	12	20
comp65977_c1_seq2	360	A	G	10	29
comp65977_c1_seq2	385	G	A	12	23
comp65977_c1_seq2	402	A	G	10	21
comp65977_c1_seq2	431	C	T	20	20
comp65977_c1_seq3	12	T	C	28	28
comp65977_c1_seq3	13	G	A	28	28
comp65977_c1_seq3	28	A	G	34	34
comp65977_c1_seq3	352	G	A	32	32
comp65977_c1_seq3	356	A	T	22	30
comp65977_c1_seq3	359	G	A	26	27
comp65977_c1_seq3	365	T	A	46	46
comp65977_c1_seq3	374	C	A	34	34
comp65977_c1_seq3	379	T	C	34	34
comp65977_c1_seq3	389	A	G	12	20
comp65977_c1_seq3	397	C	A	30	30
comp65977_c1_seq3	401	C	A	30	30
comp65977_c1_seq3	421	A	G	24	24
comp65977_c1_seq4	470	C	T	20	38
comp65977_c1_seq4	489	G	C	36	38
comp65977_c1_seq5	246	G	C	10	20
comp65977_c1_seq5	320	T	C	32	32
comp65977_c1_seq5	330	A	T	30	30
comp65977_c1_seq5	337	A	T	30	30
comp65977_c1_seq5	344	G	A	28	28
comp65977_c1_seq5	373	C	G	22	22
comp65977_c1_seq5	389	C	A	22	22
comp65458_c0_seq1	211	A	G	14	27
comp64942_c0_seq1	18	C	T	16	28
comp64639_c0_seq1	325	T	G	22	22
comp64639_c0_seq1	343	T	C	22	22
comp65038_c0_seq1	2129	G	A	20	35
comp65272_c0_seq1	21	G	T	10	28
comp64263_c1_seq3	1285	C	T	26	36
comp64725_c1_seq1	816	C	A	18	24
comp64917_c0_seq1	1910	A	G	36	36
comp64198_c0_seq1	435	A	C	14	28
comp65359_c0_seq1	221	A	C	24	25
comp65584_c0_seq1	199	G	A	14	23
comp65584_c0_seq2	387	T	C	10	25
comp65584_c0_seq3	38	C	T	24	31
comp65584_c0_seq3	42	C	T	40	40
comp65195_c0_seq1	20	G	A	20	20
comp64453_c0_seq1	1080	G	A	32	56
comp64453_c0_seq1	1476	G	A	12	41
comp64963_c0_seq1	757	G	A	14	26
comp64963_c0_seq1	2025	G	T	22	22
comp64963_c0_seq1	2042	A	G	18	21
comp65982_c1_seq2	336	T	C	24	63
comp65982_c1_seq3	471	C	T	12	21
comp65942_c0_seq1	2236	T	A	16	35
comp65277_c0_seq3	1382	G	A	26	26
comp65277_c0_seq3	1499	A	C	14	20
comp64067_c0_seq1	887	C	T	14	23
comp64690_c0_seq1	871	A	C	24	24
comp65026_c0_seq3	165	T	A	16	22
comp65026_c0_seq3	168	C	G	18	22
comp65026_c0_seq3	177	T	C	20	24
comp65026_c0_seq3	186	A	G	14	24
comp65026_c0_seq4	432	C	T	10	25
comp64700_c0_seq2	3179	A	C	16	38
comp64935_c0_seq1	166	A	G	10	20
comp64935_c0_seq1	257	C	T	16	22
comp64935_c0_seq1	282	A	T	16	20
comp64935_c0_seq1	298	G	A	18	20
comp65253_c0_seq1	1919	T	C	20	31
comp65253_c0_seq1	2228	C	T	12	28
comp65253_c0_seq1	2343	G	A	28	29
comp65699_c0_seq1	18	A	G	10	21
comp65699_c0_seq1	20	G	A	10	24
comp65868_c0_seq3	838	C	A	12	26
comp65868_c0_seq3	898	A	C	16	33
comp65868_c0_seq3	1930	T	A	32	32
comp64245_c0_seq1	392	G	T	16	32
comp64245_c0_seq1	579	G	A	12	22
comp65599_c0_seq2	173	A	G	20	31
comp65599_c0_seq2	186	C	A	10	38
comp65601_c2_seq1	863	A	G	14	26
comp65601_c3_seq1	691	C	T	14	36
comp64631_c0_seq1	791	A	G	18	31
comp64631_c0_seq1	947	C	T	28	50
comp64631_c0_seq1	1009	C	T	20	49
comp64676_c0_seq2	1332	C	T	14	20
comp65558_c0_seq1	320	A	G	12	22
comp65558_c0_seq1	323	T	G	12	24
comp64237_c0_seq1	33	A	G	16	34
comp64237_c0_seq1	39	G	T	24	34
comp64237_c0_seq1	53	C	G	28	37
comp64237_c0_seq1	60	C	T	34	40
comp64237_c0_seq1	343	T	C	28	29
comp64237_c0_seq1	345	T	C	28	28
comp65495_c0_seq6	135	C	T	12	26
comp65018_c0_seq1	225	C	G	16	20
comp65773_c1_seq3	1940	A	T	16	27
comp65773_c2_seq1	73	A	C	16	38
comp65808_c0_seq1	1031	A	C	28	36
comp65808_c0_seq1	1141	A	T	38	38
comp65383_c0_seq1	1142	T	C	26	26
comp65383_c0_seq1	1144	T	G	24	24
comp65441_c0_seq1	373	G	A	24	35
comp65726_c0_seq1	190	A	G	34	34
comp65726_c0_seq1	239	T	C	34	34
comp64479_c0_seq1	146	C	A	32	33
comp64479_c0_seq1	262	G	A	16	36
comp64479_c0_seq1	340	C	T	16	37
comp64479_c0_seq1	425	A	G	20	39
comp65913_c0_seq1	339	C	T	10	25
comp65913_c0_seq4	289	T	C	10	31
comp65913_c0_seq4	291	T	G	10	31
comp65913_c0_seq4	299	A	G	16	36
comp65913_c0_seq4	300	C	T	18	36
comp65913_c0_seq4	327	A	T	18	39
comp65913_c0_seq4	349	G	A	18	37
comp65913_c0_seq4	418	G	T	12	27
comp64858_c0_seq1	322	A	G	18	20
comp65934_c0_seq2	624	T	C	14	22
comp65412_c0_seq5	655	C	A	20	22
comp65792_c0_seq1	1300	G	A	32	32
comp65792_c0_seq1	1319	G	A	26	26
comp65792_c0_seq2	203	A	C	32	50
comp65792_c0_seq2	1445	A	C	40	40
comp65792_c0_seq2	1457	A	G	20	20
comp65658_c0_seq1	97	G	C	22	22
comp65658_c0_seq1	99	C	A	22	22
comp65658_c0_seq1	108	G	C	26	26
comp65658_c0_seq1	123	G	A	12	20
comp65658_c0_seq1	134	A	G	14	23
comp65658_c0_seq1	198	G	T	12	22
comp65658_c0_seq1	237	G	A	28	28
comp65658_c0_seq1	238	A	C	14	21
comp65658_c0_seq1	267	G	C	28	28
comp65658_c0_seq1	282	A	G	24	24
comp65658_c0_seq1	885	C	T	26	26
comp65658_c0_seq1	908	G	T	30	30
comp65658_c0_seq1	921	G	C	20	20
comp65658_c0_seq2	192	A	G	26	26
comp65658_c0_seq2	193	C	A	26	26
comp65658_c0_seq3	346	T	C	10	20
comp65658_c0_seq3	363	A	G	10	22
comp65658_c0_seq3	373	C	A	16	24
comp65658_c0_seq3	397	G	A	16	25
comp65658_c0_seq3	398	C	T	20	25
comp65658_c0_seq3	415	C	A	26	31
comp65658_c0_seq3	420	C	T	34	34
comp65658_c0_seq3	430	A	C	28	33
comp65776_c0_seq2	2389	G	A	18	26
comp65776_c0_seq2	2396	G	A	10	26
comp65776_c0_seq2	2404	A	G	10	26
comp65706_c0_seq1	2207	G	A	10	24
comp65706_c0_seq2	158	C	T	18	37
comp65645_c0_seq2	999	T	C	26	27
comp65157_c1_seq5	102	T	C	12	21
comp65157_c1_seq5	430	C	A	14	37
comp65732_c0_seq1	385	C	G	10	21
comp65732_c0_seq1	386	A	G	12	21
comp65377_c0_seq1	621	G	A	22	23
comp65377_c0_seq1	1004	G	A	40	40
comp65493_c0_seq1	1878	C	G	12	27
comp65493_c0_seq1	1936	C	T	14	29
comp64542_c0_seq1	960	C	A	20	41
comp65080_c0_seq2	2048	T	C	30	41
comp65080_c0_seq2	2110	A	G	20	23
comp65080_c0_seq2	2144	A	G	16	22
comp64069_c0_seq4	871	A	G	18	22
comp64572_c1_seq1	13	T	C	18	45
comp65108_c0_seq2	16	C	A	22	22
comp65108_c0_seq2	37	A	T	30	30
comp65108_c0_seq2	57	T	C	40	40
comp65108_c0_seq2	234	T	A	30	30
comp65108_c0_seq4	403	T	C	28	62
comp65108_c0_seq4	457	G	A	32	72
comp64532_c0_seq1	303	T	C	12	24
comp64532_c0_seq1	939	T	C	16	20
comp64532_c0_seq1	1580	A	G	10	21
comp64902_c0_seq1	419	C	T	10	20
comp65921_c4_seq1	1140	A	G	28	49
comp65921_c4_seq3	807	T	C	22	29
comp65921_c4_seq3	827	G	A	30	33
comp64814_c0_seq1	664	T	A	24	26
comp64814_c0_seq1	1318	G	A	22	28
comp64814_c0_seq1	1973	A	G	18	20
comp64814_c0_seq1	1982	C	T	18	20
comp65904_c0_seq3	350	G	A	18	26
comp65904_c0_seq3	405	G	A	10	25
comp64836_c0_seq1	1243	G	T	38	38
comp64836_c0_seq1	1269	C	G	48	48
comp64836_c0_seq1	1309	C	T	46	46
comp64836_c0_seq1	1319	T	C	36	36
comp64836_c0_seq1	1386	T	A	40	40
comp64836_c0_seq1	1388	T	C	42	42
comp64836_c0_seq1	1398	A	G	36	36
comp64836_c0_seq1	1410	G	A	40	40
comp64836_c0_seq1	1412	A	T	44	44
comp64836_c0_seq1	1428	T	G	26	26
comp64836_c0_seq1	2179	G	A	10	26
comp64836_c0_seq1	2205	A	G	14	37
comp64684_c0_seq1	2732	T	C	22	29
comp64684_c0_seq1	4552	G	A	10	20
comp65858_c1_seq3	782	T	C	52	52
comp65858_c1_seq5	1001	T	A	20	20
comp65858_c1_seq5	1055	G	A	28	28
comp65858_c1_seq5	1231	C	T	10	20
comp65858_c1_seq7	1306	A	T	20	20
comp65858_c1_seq9	2374	C	T	28	36
comp65287_c0_seq1	819	T	G	28	37
comp65287_c0_seq1	928	T	A	14	29
comp64219_c1_seq1	2590	C	T	10	28
comp64338_c0_seq1	514	A	G	12	22
comp64338_c0_seq1	551	A	C	14	29
comp64338_c0_seq1	559	C	A	20	31
comp64338_c0_seq1	561	C	A	22	31
comp64338_c0_seq1	567	A	T	26	34
comp64338_c0_seq1	605	A	T	30	50
comp64338_c0_seq1	700	G	A	34	47
comp65423_c0_seq2	1978	T	C	20	20
comp65537_c0_seq1	694	C	T	30	30
comp65397_c0_seq2	170	C	T	20	25
comp65479_c0_seq1	666	A	G	18	26
comp65479_c0_seq1	696	A	G	14	36
comp64162_c0_seq1	302	A	G	10	30
comp64162_c0_seq1	494	A	T	14	52
comp64162_c0_seq1	634	T	G	14	48
comp64162_c0_seq1	646	A	C	18	45
comp65177_c0_seq1	620	G	A	10	24
comp65177_c0_seq1	738	C	T	24	29
comp65177_c0_seq1	779	A	C	20	22
comp64923_c0_seq1	54	C	A	14	34
comp65407_c0_seq1	384	T	C	10	20
comp65407_c0_seq4	290	C	A	48	48
comp65407_c0_seq4	352	A	G	48	48
comp65407_c0_seq4	377	T	C	46	46
comp65407_c0_seq4	390	C	T	14	24
comp65407_c0_seq4	395	C	A	48	48
comp65407_c0_seq4	459	A	G	26	26
comp65490_c0_seq1	425	G	A	22	27
comp65759_c0_seq3	1331	C	A	26	26
comp65849_c0_seq3	995	C	T	10	27
comp64767_c0_seq1	3592	G	A	10	45
comp64767_c0_seq1	3600	C	A	14	45
comp65079_c0_seq2	2380	G	A	14	31
comp65898_c0_seq1	811	C	A	12	27
comp65012_c0_seq1	526	T	A	10	22
comp65012_c0_seq1	530	C	T	10	24
comp65012_c0_seq1	560	T	C	18	26
comp65012_c0_seq1	570	A	G	16	26
comp65012_c0_seq1	585	G	T	10	26
comp65012_c0_seq1	624	C	G	28	28
comp64034_c0_seq1	3648	C	T	14	20
comp65696_c0_seq1	1221	A	G	16	64
comp65696_c0_seq1	1402	G	T	12	52
comp65696_c0_seq1	1404	C	T	12	52
comp64779_c0_seq2	183	G	T	16	24
comp64806_c0_seq1	1038	C	A	12	34
comp64806_c0_seq1	1053	C	T	20	37
comp64806_c0_seq1	1257	G	A	24	34
comp64746_c0_seq1	75	G	A	12	20
comp64746_c0_seq1	81	T	A	14	20
comp64746_c0_seq1	112	T	A	16	26
comp64746_c0_seq1	125	G	A	16	26
comp64746_c0_seq1	179	A	T	12	21
comp64746_c0_seq1	209	T	G	24	24
comp64270_c0_seq2	939	C	T	10	39
comp64413_c0_seq1	1657	T	C	26	32
comp65813_c0_seq1	1891	T	G	22	22
comp64905_c0_seq4	299	A	G	34	34
comp64905_c0_seq4	312	A	G	10	30
comp64905_c0_seq4	850	T	G	12	25
comp65281_c0_seq2	512	C	T	10	32
comp65667_c0_seq2	280	G	T	28	28
comp65667_c0_seq2	290	T	C	22	22
comp65667_c0_seq2	403	G	A	24	24
comp64961_c0_seq1	188	G	C	10	21
comp64521_c0_seq13	10	A	T	26	26
comp64521_c0_seq13	25	T	C	26	26
comp64521_c0_seq13	37	G	T	30	30
comp64521_c0_seq13	50	C	T	30	30
comp64521_c0_seq13	52	G	A	24	24
comp64521_c0_seq10	37	G	T	20	20
comp64521_c0_seq10	52	G	A	20	20
comp64649_c0_seq3	1958	G	A	14	26
comp65357_c0_seq1	1041	T	C	22	37
comp65357_c0_seq1	1164	C	T	16	33
comp65357_c0_seq1	1594	T	G	20	31
comp65357_c0_seq1	1629	C	G	18	24
comp65609_c0_seq1	30	G	A	44	44
comp65609_c0_seq1	48	A	C	10	36
comp65609_c0_seq1	426	T	C	20	53
comp65609_c0_seq1	432	C	T	18	52
comp65609_c0_seq1	441	T	C	26	43
comp65609_c0_seq1	442	T	C	18	43
comp65609_c0_seq1	446	A	G	14	41
comp65609_c0_seq1	447	A	G	14	41
comp65609_c0_seq1	475	T	C	12	37
comp65040_c0_seq1	1637	T	A	14	29
comp65434_c0_seq1	534	T	C	12	27
comp65434_c0_seq1	535	C	T	12	27
comp65530_c0_seq1	1903	A	G	12	20
comp65779_c0_seq1	42	A	G	14	22
comp65590_c0_seq2	572	C	T	12	21
comp65451_c1_seq2	108	G	A	10	22
comp65451_c1_seq2	126	C	T	22	26
comp65433_c0_seq1	393	C	T	20	40
comp65433_c0_seq1	394	G	A	10	40
comp65433_c0_seq1	1003	G	A	10	38
comp65433_c0_seq1	1018	C	T	10	30
comp64526_c0_seq1	82	T	C	10	35
comp64526_c0_seq1	83	C	T	14	35
comp64526_c0_seq1	92	T	C	10	35
comp64526_c0_seq1	93	T	C	10	35
comp65022_c0_seq1	26	A	G	10	28
comp65022_c0_seq1	27	A	G	18	29
comp65022_c0_seq1	1565	A	C	22	26
comp65693_c0_seq1	1010	G	A	10	49
comp65693_c0_seq1	1252	G	A	14	24
comp65693_c0_seq1	1643	C	T	16	32
comp65693_c0_seq1	1672	A	T	28	37
comp65693_c0_seq1	2137	T	C	16	28
comp65693_c0_seq1	2682	T	A	20	23
comp65693_c0_seq1	2683	T	A	24	24
comp65509_c1_seq1	78	C	T	20	20
comp65828_c0_seq2	1181	G	C	26	45
comp65828_c0_seq2	1194	G	A	20	35
comp65627_c0_seq1	4877	T	A	10	29
comp65627_c0_seq1	4932	A	G	22	27
comp64491_c0_seq1	1080	A	G	12	28
comp65674_c0_seq1	757	C	T	10	22
comp64083_c0_seq2	785	C	T	12	22
comp64083_c0_seq2	800	T	C	12	22
comp65450_c0_seq1	2311	C	T	14	20
comp65450_c0_seq1	2318	C	T	14	20
comp64199_c0_seq1	987	T	C	46	46
comp64199_c0_seq1	1238	T	G	22	22
comp65771_c0_seq2	3427	C	T	14	35
comp65771_c0_seq2	4566	G	A	12	50
comp64240_c0_seq1	452	A	T	16	30
comp64240_c0_seq1	462	C	G	12	23
comp64240_c0_seq1	558	A	G	12	22
comp64240_c0_seq1	675	G	A	12	27
comp65802_c2_seq1	15	T	C	10	24
comp65802_c2_seq1	136	A	T	14	31
comp65802_c2_seq1	381	T	A	10	22
comp64826_c0_seq1	2156	T	C	12	31
comp65678_c0_seq3	2057	G	A	14	27
comp65678_c0_seq3	2090	A	G	24	36
comp64772_c0_seq1	113	C	T	10	34
comp64772_c0_seq1	1557	G	A	12	28
comp64772_c0_seq1	3186	G	A	16	57
comp64772_c0_seq1	3473	A	G	22	31
comp64772_c0_seq1	3575	A	G	30	35
comp64772_c0_seq1	3592	A	T	56	56
comp65508_c0_seq1	1123	A	G	16	28
comp65508_c0_seq1	1533	T	C	12	23
comp65508_c0_seq1	1718	A	G	20	20
comp65508_c0_seq1	1932	G	A	26	26
comp65508_c0_seq1	2036	A	G	20	20
comp65224_c0_seq2	2233	C	T	12	32
comp64803_c0_seq1	3849	A	G	10	21
comp64440_c0_seq1	249	C	T	18	27
comp64440_c0_seq1	383	G	T	22	25
comp64440_c0_seq1	384	A	T	20	25
comp64440_c0_seq1	654	G	A	36	36
comp65427_c0_seq2	1337	T	G	10	37
comp65427_c0_seq2	1345	A	G	10	37
comp65427_c0_seq2	1545	G	A	16	28
comp64325_c0_seq1	1450	T	C	16	28
comp64304_c0_seq1	1711	A	C	20	20
comp64410_c0_seq2	64	T	C	10	30
comp64410_c0_seq2	754	A	G	20	28
comp64410_c0_seq2	1017	C	T	20	48
comp64410_c0_seq2	1291	T	C	10	35
comp65857_c0_seq2	97	A	G	20	31
comp65857_c0_seq2	140	G	A	18	34
comp65857_c0_seq2	156	G	A	16	36
comp65857_c0_seq4	97	A	G	20	20
comp65857_c0_seq5	97	A	G	24	24
comp64505_c0_seq4	359	A	T	24	24
comp64505_c0_seq6	43	T	C	10	24
comp64434_c0_seq1	1525	C	A	20	22
comp65180_c0_seq1	379	G	A	26	26
comp65180_c0_seq1	588	G	C	28	32
comp65180_c0_seq1	589	G	A	28	31
comp65180_c0_seq1	676	T	C	24	28
comp64766_c0_seq2	81	T	A	12	37
comp64766_c0_seq2	330	G	A	20	55
comp64766_c0_seq2	717	C	T	26	38
comp64766_c0_seq2	923	G	A	24	61
comp64766_c0_seq2	975	C	T	22	49
comp64606_c0_seq1	1637	C	A	10	40
comp64606_c0_seq1	2900	C	T	12	46
comp64606_c0_seq1	2908	T	G	10	46
comp65139_c0_seq1	924	T	C	20	20
comp64877_c0_seq1	1679	G	A	14	21
comp65778_c0_seq1	90	G	A	18	20
comp64501_c0_seq1	1275	G	A	28	36
comp64248_c0_seq1	11	T	C	10	23
comp64518_c1_seq1	69	G	A	24	24
comp64518_c1_seq1	131	C	G	18	20
comp64518_c1_seq1	138	T	G	14	23
comp64518_c1_seq1	147	G	A	14	24
comp65181_c0_seq1	156	A	T	26	26
comp65181_c0_seq1	163	C	A	26	26
comp65181_c0_seq1	222	A	G	20	20
comp65181_c0_seq1	247	G	A	16	20
comp64680_c0_seq1	855	G	A	10	26
comp64680_c0_seq1	1665	G	C	22	22
comp64855_c2_seq2	520	A	G	12	21
comp64855_c2_seq4	171	A	G	32	45
comp64855_c2_seq4	188	A	G	18	46
comp64855_c2_seq4	189	A	G	22	48
comp64855_c2_seq4	997	T	C	20	20
comp64855_c2_seq4	998	C	A	20	20
comp65560_c2_seq3	767	C	T	24	28
comp64707_c0_seq1	898	C	A	12	28
comp64707_c0_seq1	1394	G	T	16	36
comp64707_c0_seq1	1631	G	A	12	20
comp65909_c0_seq1	251	T	G	24	24
comp65909_c0_seq1	752	T	C	16	32
comp65919_c4_seq1	928	C	T	20	20
comp64773_c0_seq2	1064	T	G	10	22
comp64773_c0_seq2	1070	T	C	10	22
comp64773_c0_seq2	1094	C	T	14	21
comp64773_c0_seq2	1098	G	T	12	21
comp64773_c0_seq2	1143	T	A	16	21
comp64773_c0_seq2	1192	A	G	14	24
comp64773_c0_seq2	1225	G	A	22	30
comp64773_c0_seq2	1231	A	G	18	30
comp64773_c0_seq2	1248	G	T	28	31
comp64773_c0_seq2	1255	A	G	22	33
comp64773_c0_seq2	1334	A	C	28	35
comp64773_c0_seq2	1356	T	C	28	38
comp64773_c0_seq2	1370	C	A	22	42
comp64773_c0_seq2	1384	C	T	30	37
comp64773_c0_seq2	1386	T	C	26	35
comp64773_c0_seq2	1394	C	T	18	35
comp64773_c0_seq2	1397	C	T	26	35
comp64773_c0_seq2	1406	C	T	10	33
comp64773_c0_seq2	1408	C	T	18	33
comp64773_c0_seq2	1416	C	T	32	35
comp64773_c0_seq2	1432	T	C	14	35
comp64773_c0_seq2	1439	T	C	18	32
comp65456_c0_seq1	11	C	G	20	24
comp65456_c0_seq1	31	G	A	14	25
comp65456_c0_seq1	40	A	G	28	28
comp65456_c0_seq1	58	G	C	38	38
comp65456_c0_seq1	70	G	A	18	40
comp65456_c0_seq1	285	C	A	36	56
comp65456_c0_seq1	289	A	G	32	55
comp65992_c0_seq2	493	G	C	20	20
comp65992_c0_seq2	519	C	T	20	20
comp65145_c0_seq2	785	C	A	12	27
comp65145_c0_seq2	1015	G	C	12	22
comp65488_c0_seq3	2530	G	A	10	31
comp64581_c0_seq1	165	C	T	16	26
comp65805_c0_seq1	441	C	A	10	25
comp64738_c0_seq1	73	T	C	12	23
comp65730_c0_seq1	1769	G	A	20	41
comp65730_c0_seq1	2618	G	A	14	47
comp65730_c0_seq1	2668	T	G	10	49
comp65730_c0_seq1	2823	A	G	12	37
comp65730_c0_seq1	3495	T	C	28	41
comp65796_c0_seq1	173	T	C	12	22
comp65796_c0_seq1	366	G	C	18	23
comp64094_c0_seq1	646	G	T	14	40
comp64094_c0_seq1	837	T	C	28	50
comp64094_c0_seq1	903	T	A	28	45
comp64094_c0_seq1	1183	A	G	18	52
comp64094_c0_seq1	1189	G	A	16	52
comp64094_c0_seq1	1320	A	G	16	40
comp65346_c0_seq1	717	A	T	16	31
comp65346_c0_seq1	1299	C	T	10	20
comp65346_c0_seq1	2609	A	G	12	22
comp65346_c0_seq1	3776	G	A	22	48
comp65252_c0_seq2	3128	G	A	16	32
comp64073_c0_seq1	511	A	G	20	24
comp64073_c0_seq1	1081	A	T	20	29
comp64432_c0_seq1	1861	T	A	10	31
comp64992_c0_seq1	163	T	G	10	26
comp64992_c0_seq1	348	G	A	18	31
comp65908_c0_seq1	382	T	C	10	23
comp65812_c0_seq1	64	T	G	18	20
comp64387_c0_seq2	316	T	G	26	26
comp64158_c0_seq1	488	T	A	36	36
comp64158_c0_seq1	491	T	G	14	35
comp64158_c0_seq1	522	C	G	12	32
comp64158_c0_seq1	545	A	T	10	32
comp64158_c0_seq1	593	G	A	18	41
comp64158_c0_seq1	703	G	A	12	39
comp64158_c0_seq1	787	G	A	40	49
comp64959_c0_seq2	175	A	G	22	22
comp64959_c0_seq2	218	T	A	22	22
comp64959_c0_seq2	251	A	C	22	22
comp64959_c0_seq2	300	C	A	30	30
comp65082_c0_seq1	341	C	T	26	26
comp65082_c0_seq4	170	G	A	40	40
comp65082_c0_seq4	178	G	A	20	35
comp65082_c0_seq4	179	G	A	18	35
comp65082_c0_seq4	187	A	G	12	43
comp65082_c0_seq4	196	G	A	28	44
comp65082_c0_seq4	204	G	A	30	48
comp64626_c0_seq1	260	C	T	10	44
comp64626_c0_seq1	340	A	G	14	33
comp64626_c0_seq1	397	A	C	14	31
comp64626_c0_seq1	563	G	A	10	32
comp65547_c0_seq2	351	T	A	16	33
comp64045_c0_seq1	259	G	A	20	56
comp64045_c0_seq1	340	C	T	14	46
comp64045_c0_seq1	361	A	C	32	47
comp64045_c0_seq1	667	T	C	20	58
comp64045_c0_seq1	768	C	T	16	38
comp64045_c0_seq1	825	T	C	34	45
comp65993_c0_seq1	630	T	C	14	29
comp65993_c0_seq1	957	G	A	20	30
comp64135_c0_seq1	19	T	C	10	26
comp64135_c0_seq1	29	A	T	16	30
comp64670_c0_seq1	1832	C	T	10	34
comp64468_c0_seq1	1234	T	C	10	27
comp65023_c1_seq2	590	T	A	24	39
comp65023_c1_seq2	787	T	C	18	21
comp65323_c0_seq2	2133	A	C	10	47
comp65369_c0_seq1	5137	T	G	30	30
comp64492_c0_seq1	266	G	T	16	42
comp64081_c1_seq6	1339	C	T	24	24
comp65406_c0_seq11	2292	A	G	16	34
comp65406_c0_seq11	2295	A	G	10	34
comp65406_c0_seq11	2347	A	G	14	34
comp65406_c0_seq11	2371	A	G	18	34
comp65554_c1_seq3	2862	C	T	22	46
comp65554_c2_seq1	1220	A	G	44	44
comp64723_c0_seq1	1248	A	G	12	20
comp65238_c0_seq1	673	C	A	12	21
comp65117_c0_seq1	444	C	T	20	20
comp64131_c0_seq1	88	A	G	24	50
comp64131_c0_seq1	107	A	G	18	51
comp64131_c0_seq1	111	A	G	28	51
comp64131_c0_seq1	117	A	G	12	49
comp65376_c0_seq1	905	C	G	20	21
comp23914_c0_seq1	445	C	G	14	29
comp23914_c0_seq1	453	T	C	14	29
comp22959_c0_seq1	352	G	A	10	34
comp23300_c0_seq1	163	A	G	18	38
comp23229_c0_seq1	37	A	T	20	20
comp23865_c0_seq1	613	G	C	38	43
comp22231_c0_seq1	333	A	G	18	26
comp22659_c0_seq1	506	C	T	14	25
comp23631_c0_seq1	10	T	C	12	30
comp23561_c0_seq1	37	T	A	20	26
comp22575_c0_seq1	3371	A	G	18	20
comp22983_c0_seq1	980	T	A	12	21
comp23169_c0_seq1	344	A	T	18	21
comp23880_c0_seq1	16	T	A	10	23
comp59202_c0_seq1	352	C	A	24	51
comp59202_c0_seq1	370	G	A	30	52
comp59563_c1_seq1	372	T	A	20	32
comp59563_c1_seq1	466	G	A	12	33
comp59563_c1_seq1	530	C	T	14	26
comp59563_c1_seq1	587	T	A	30	30
comp59563_c1_seq1	599	A	G	26	26
comp59563_c1_seq1	606	A	C	28	28
comp59563_c1_seq1	614	A	G	28	28
comp59563_c1_seq1	617	A	G	24	24
comp59563_c1_seq1	630	T	C	20	20
comp59563_c1_seq1	637	C	T	20	20
comp59563_c1_seq1	658	C	T	22	22
comp59563_c1_seq1	673	G	T	24	24
comp59563_c1_seq1	696	A	T	24	24
comp59563_c1_seq1	698	C	T	24	24
comp59723_c0_seq1	1557	G	A	36	52
comp59723_c0_seq1	1625	C	T	32	55
comp58218_c0_seq1	181	C	T	26	34
comp58218_c0_seq1	194	C	A	16	35
comp59828_c0_seq1	57	G	A	26	32
comp59828_c0_seq1	58	G	A	30	32
comp58741_c0_seq1	670	C	T	54	62
comp58316_c0_seq1	306	C	T	16	23
comp58316_c0_seq1	322	A	T	16	20
comp59837_c0_seq1	238	C	T	12	23
comp59837_c0_seq1	244	G	A	12	23
comp59837_c0_seq1	255	T	A	12	23
comp59837_c0_seq1	289	C	A	12	22
comp58620_c0_seq1	15	G	A	26	38
comp58620_c0_seq1	221	A	G	68	76
comp58620_c0_seq1	1282	A	C	16	35
comp59586_c0_seq1	53	C	A	34	34
comp59586_c0_seq1	55	T	C	34	34
comp59586_c0_seq1	1105	T	G	18	29
comp58286_c0_seq1	293	T	A	14	25
comp59053_c0_seq1	179	T	C	20	64
comp59007_c0_seq1	362	A	T	30	30
comp59005_c0_seq1	507	C	A	28	28
comp58920_c0_seq1	186	A	C	12	43
comp58920_c0_seq1	195	G	A	16	43
comp58920_c0_seq1	204	G	T	24	38
comp59890_c0_seq1	137	T	G	20	24
comp59721_c0_seq1	293	G	A	16	35
comp59721_c0_seq1	3212	T	C	14	21
comp58000_c0_seq1	1097	A	C	34	67
comp59840_c0_seq1	1115	C	T	12	24
comp58118_c0_seq3	760	C	T	24	30
comp58434_c0_seq1	1072	G	A	10	21
comp59124_c0_seq1	384	T	C	12	40
comp59931_c0_seq1	736	G	A	22	25
comp58604_c0_seq1	366	C	A	26	26
comp59083_c0_seq1	334	C	T	22	22
comp59316_c0_seq2	1005	A	T	24	37
comp58614_c0_seq1	396	T	G	20	20
comp59740_c0_seq1	1092	G	A	10	25
comp58785_c0_seq1	300	G	A	22	26
comp59347_c0_seq1	280	A	T	24	24
comp59766_c0_seq1	158	G	T	16	34
comp59766_c0_seq1	165	C	A	24	40
comp59766_c0_seq1	380	T	C	10	37
comp59312_c0_seq1	432	A	G	16	28
comp58619_c0_seq1	1500	G	T	14	33
comp58501_c0_seq1	1512	A	G	18	32
comp58501_c0_seq1	1520	A	G	18	29
comp59250_c0_seq2	13	A	G	10	23
comp59250_c0_seq2	37	A	G	36	36
comp59250_c0_seq2	283	C	T	34	47
comp59208_c0_seq2	858	C	T	14	24
comp58473_c0_seq1	21	A	G	20	20
comp58473_c0_seq1	27	C	A	20	20
comp58473_c0_seq1	44	G	A	22	22
comp58473_c0_seq1	68	A	G	28	28
comp58473_c0_seq1	77	G	A	32	32
comp58473_c0_seq1	272	C	T	24	43
comp58473_c0_seq1	357	G	A	18	37
comp58059_c0_seq1	59	C	T	10	28
comp59217_c0_seq1	1522	A	G	26	31
comp58079_c0_seq1	800	G	A	10	25
comp59749_c0_seq1	306	T	C	20	20
comp58391_c0_seq1	774	C	G	20	23
comp58535_c0_seq1	1169	C	G	12	22
comp58258_c0_seq1	350	C	A	16	30
comp58258_c0_seq1	419	G	A	16	24
comp58576_c0_seq1	233	G	A	12	26
comp58576_c0_seq1	257	T	C	18	27
comp58576_c0_seq1	615	T	C	14	39
comp58190_c0_seq1	1697	A	C	20	23
comp58189_c0_seq1	444	G	A	18	35
comp58786_c0_seq1	111	A	G	12	35
comp58786_c0_seq1	183	A	T	12	43
comp58786_c0_seq1	185	T	A	12	42
comp58786_c0_seq1	214	A	C	24	33
comp58786_c0_seq1	217	C	T	30	33
comp58326_c0_seq1	1003	G	A	24	38
comp58326_c0_seq1	1072	T	C	26	36
comp59476_c0_seq1	309	C	T	10	26
comp59537_c0_seq1	1697	A	C	10	28
comp59537_c0_seq1	2553	G	T	18	20
comp59859_c0_seq1	25	A	T	22	22
comp59859_c0_seq1	112	C	T	24	24
comp59859_c0_seq1	164	G	C	26	26
comp58230_c0_seq1	1083	A	C	22	32
comp59301_c0_seq1	1170	T	A	20	20
comp59709_c0_seq1	1879	C	G	42	42
comp59709_c0_seq1	1891	T	A	46	46
comp59709_c0_seq1	1896	A	C	46	46
comp59709_c0_seq1	1902	G	A	46	46
comp58224_c0_seq2	2211	G	A	22	58
comp58031_c0_seq1	469	A	G	28	28
comp59213_c0_seq1	705	A	G	22	22
comp59082_c0_seq1	859	T	A	10	26
comp58729_c0_seq1	351	C	T	30	30
comp59673_c0_seq1	1787	A	G	10	25
comp58760_c0_seq1	1020	C	G	16	33
comp58703_c0_seq1	112	C	G	10	29
comp58703_c0_seq1	287	G	T	14	41
comp58703_c0_seq1	300	T	C	22	39
comp59052_c0_seq1	18	C	G	12	32
comp59467_c0_seq1	15	T	C	26	26
comp59467_c0_seq1	16	T	C	12	24
comp58036_c0_seq1	46	G	A	14	28
comp58036_c0_seq1	152	A	T	18	26
comp58034_c0_seq1	4043	C	G	12	30
comp58822_c0_seq1	307	T	A	22	22
comp59807_c0_seq2	537	T	C	56	56
comp59807_c0_seq2	543	C	T	50	50
comp59807_c0_seq2	552	T	C	46	46
comp59807_c0_seq2	579	C	T	44	44
comp59807_c0_seq2	594	A	C	38	38
comp59807_c0_seq2	603	C	G	34	34
comp59807_c0_seq2	618	C	A	32	32
comp59807_c0_seq2	654	A	T	26	26
comp58759_c0_seq1	281	T	C	18	20
comp58759_c0_seq1	283	T	C	18	20
comp59943_c0_seq1	663	T	C	20	27
comp59943_c0_seq1	1154	C	T	20	20
comp58583_c0_seq1	581	T	C	16	21
comp58678_c0_seq1	25	T	C	24	39
comp59463_c0_seq1	65	G	C	14	28
comp59855_c1_seq3	61	G	A	22	22
comp59517_c0_seq1	1488	C	T	14	21
comp58592_c0_seq2	109	G	A	32	32
comp59099_c0_seq1	1330	T	C	24	28
comp59799_c0_seq1	275	G	A	16	22
comp58168_c0_seq3	414	A	G	20	20
comp59860_c0_seq1	119	A	G	12	22
comp59860_c0_seq1	137	A	G	10	24
comp59860_c0_seq1	157	A	G	10	22
comp58582_c0_seq1	730	T	A	10	20
comp58912_c0_seq1	417	A	G	26	26
comp58912_c0_seq3	327	A	T	22	22
comp58912_c0_seq3	333	T	C	12	21
comp58912_c0_seq3	363	T	G	24	24
comp58912_c0_seq3	414	A	G	28	28
comp58613_c0_seq1	193	G	A	28	28
comp58894_c0_seq1	153	G	A	24	24
comp58894_c0_seq1	172	C	A	22	22
comp58552_c0_seq1	341	A	G	14	23
comp58552_c0_seq1	467	A	T	24	24
comp59912_c0_seq1	461	A	G	30	30
comp59912_c0_seq1	565	A	G	26	29
comp59955_c0_seq1	23	G	T	18	34
comp59955_c0_seq1	24	A	T	18	34
comp59955_c0_seq1	150	C	A	10	42
comp59710_c0_seq1	120	G	T	22	22
comp59710_c0_seq1	140	A	G	32	32
comp59710_c0_seq1	148	T	C	36	36
comp59710_c0_seq1	163	G	A	22	22
comp59710_c0_seq1	164	A	C	34	34
comp59710_c0_seq1	179	A	C	38	38
comp59710_c0_seq1	186	T	C	38	38
comp59710_c0_seq1	229	A	G	16	29
comp59710_c0_seq1	230	G	A	18	29
comp59710_c0_seq1	236	A	G	26	32
comp59710_c0_seq1	244	A	G	26	35
comp59710_c0_seq1	252	G	A	16	40
comp59710_c0_seq1	253	A	G	12	40
comp59710_c0_seq1	280	A	G	26	46
comp59076_c0_seq1	1888	T	C	20	20
comp59251_c0_seq1	318	G	A	16	48
comp59480_c0_seq2	2197	C	T	10	23
comp58973_c0_seq1	9	T	C	32	32
comp58973_c0_seq1	451	G	A	14	25
comp58973_c0_seq1	624	C	T	20	33
comp58110_c0_seq1	327	A	G	14	37
comp58110_c0_seq1	654	G	T	20	24
comp58110_c0_seq1	689	T	C	22	22
comp58110_c0_seq1	717	G	C	36	36
comp59000_c0_seq1	562	T	C	26	29
comp58833_c0_seq1	1165	T	A	24	35
comp58352_c0_seq2	444	T	C	10	21
comp58352_c0_seq2	508	A	G	12	22
comp58143_c0_seq1	1007	C	T	20	20
comp59446_c0_seq1	717	C	T	12	23
comp59593_c0_seq1	233	G	A	18	29
comp59686_c0_seq1	510	T	G	34	34
comp59686_c0_seq1	516	T	C	28	28
comp59686_c0_seq2	1442	T	C	12	26
comp59686_c0_seq3	473	T	C	22	22
comp58709_c0_seq1	906	T	C	10	21
comp59744_c0_seq1	192	A	G	20	20
comp59744_c0_seq1	198	C	A	20	20
comp58889_c0_seq1	338	T	C	12	29
comp58889_c0_seq1	398	C	T	14	23
comp58761_c1_seq1	172	T	C	32	37
comp58636_c0_seq1	212	A	G	16	33
comp58636_c0_seq1	269	G	A	26	32
comp59862_c0_seq2	217	A	T	54	54
comp59862_c0_seq2	282	A	T	20	20
comp58338_c0_seq1	632	T	C	20	29
comp58493_c0_seq1	65	A	G	14	20
comp58493_c0_seq1	236	A	T	22	39
comp58493_c0_seq1	259	A	G	14	35
comp59551_c0_seq1	354	A	T	16	34
comp59551_c0_seq1	364	T	G	10	34
comp59617_c0_seq1	939	C	T	12	37
comp59830_c0_seq1	906	A	T	12	48
comp59830_c1_seq1	1158	A	G	14	36
comp59754_c0_seq1	800	A	G	20	20
comp59974_c0_seq2	165	G	A	14	21
comp59238_c0_seq1	399	A	T	18	22
comp58232_c0_seq1	9	T	C	18	32
comp58232_c0_seq1	17	C	T	22	34
comp58232_c0_seq1	18	T	C	20	34
comp58232_c0_seq1	24	C	T	34	35
comp58232_c0_seq1	42	T	C	26	38
comp58232_c0_seq1	43	T	C	14	38
comp58234_c0_seq1	130	T	C	12	21
comp58360_c0_seq1	434	G	A	20	20
comp58360_c0_seq1	440	G	T	20	20
comp58360_c0_seq1	455	T	G	20	20
comp58360_c0_seq1	458	G	T	20	20
comp58360_c0_seq1	464	T	C	20	20
comp58360_c0_seq1	470	T	A	20	20
comp58360_c0_seq1	482	G	A	20	20
comp59241_c0_seq1	310	A	T	14	24
comp58117_c0_seq1	830	G	A	32	67
comp58117_c0_seq3	830	G	A	20	25
comp59873_c0_seq1	1130	C	G	16	36
comp58516_c0_seq1	2419	G	A	18	29
comp59123_c0_seq1	69	T	A	22	25
comp58280_c0_seq1	71	A	C	18	28
comp58307_c0_seq1	785	G	A	10	25
comp58751_c0_seq1	1255	T	C	14	22
comp59671_c0_seq1	1610	T	C	24	30
comp59671_c0_seq1	2150	C	T	12	23
comp59671_c0_seq1	2653	C	T	28	44
comp59671_c0_seq1	3842	G	A	34	55
comp58420_c0_seq1	89	C	A	16	27
comp58420_c0_seq1	215	G	T	14	44
comp58420_c0_seq1	247	A	G	10	45
comp58420_c0_seq1	353	T	C	30	31
comp59175_c0_seq1	2256	G	T	26	26
comp58585_c1_seq2	234	A	G	28	28
comp59038_c0_seq1	282	G	A	10	24
comp59038_c0_seq1	436	C	T	14	23
comp59720_c0_seq1	752	C	T	12	51
comp59849_c0_seq1	232	C	T	12	34
comp58865_c0_seq1	1419	T	C	18	22
comp58650_c0_seq1	89	T	G	12	23
comp58650_c0_seq1	420	G	A	16	31
comp59559_c0_seq1	136	A	T	20	20
comp59559_c0_seq1	184	G	T	22	22
comp59559_c0_seq1	198	G	A	22	22
comp59559_c0_seq1	219	T	A	26	27
comp59403_c0_seq2	449	C	T	22	36
comp59403_c0_seq2	648	T	C	30	30
comp58723_c0_seq3	167	T	A	14	21
comp58723_c0_seq3	170	G	A	40	40
comp59059_c1_seq1	3456	A	G	14	23
comp58327_c0_seq1	724	C	T	20	20
comp59188_c0_seq1	57	G	A	12	27
comp59188_c0_seq1	96	A	G	32	39
comp59188_c0_seq1	118	C	A	36	42
comp59188_c0_seq1	427	C	T	34	74
comp59188_c0_seq1	479	T	C	40	64
comp59691_c0_seq1	192	T	G	44	59
comp58245_c0_seq1	578	G	A	18	23
comp58180_c0_seq1	59	G	A	16	25
comp58058_c0_seq1	1744	T	C	12	23
comp58058_c0_seq1	1791	A	G	32	36
comp58058_c0_seq1	1797	A	G	30	37
comp59528_c0_seq2	259	G	A	18	23
comp59528_c0_seq2	289	C	T	24	27
comp59794_c0_seq2	462	C	A	26	40
comp59794_c0_seq2	504	T	C	20	36
comp59794_c0_seq2	512	C	G	18	38
comp59128_c0_seq2	690	G	A	64	64
comp58631_c0_seq2	128	G	A	10	48
comp58631_c0_seq2	185	C	T	20	37
comp58631_c0_seq2	304	A	C	26	26
comp59483_c0_seq1	1097	T	G	16	21
comp59483_c0_seq1	1158	A	G	16	22
comp58645_c0_seq1	2513	A	G	16	25
comp59001_c0_seq2	296	G	A	10	22
comp59473_c0_seq1	8	A	G	10	23
comp59473_c0_seq1	9	A	G	10	23
comp59473_c0_seq1	355	G	A	32	32
comp59473_c0_seq1	356	A	G	10	31
comp59473_c0_seq1	435	A	G	10	30
comp59330_c0_seq1	349	C	T	10	26
comp59268_c0_seq1	1307	T	A	20	25
comp59661_c0_seq1	3287	C	T	10	28
comp59661_c0_seq1	3288	T	C	10	28
comp59661_c0_seq1	3301	C	T	16	29
comp59661_c0_seq1	3303	C	T	14	28
comp59661_c0_seq1	3310	C	T	10	27
comp59661_c0_seq1	3312	C	T	12	27
comp59661_c0_seq1	3319	T	C	18	25
comp59661_c0_seq1	3324	T	C	26	26
comp59661_c0_seq1	3335	T	C	14	24
comp59661_c0_seq1	3338	C	T	10	24
comp59661_c0_seq1	3341	C	T	10	23
comp59661_c0_seq1	3344	T	C	24	24
comp59661_c0_seq1	3360	C	T	18	22
comp58238_c0_seq2	649	G	A	42	42
comp58115_c0_seq1	273	A	G	18	22
comp59022_c0_seq1	93	C	A	14	38
comp59022_c0_seq1	109	A	G	12	39
comp59022_c0_seq1	252	C	T	26	38
comp59022_c0_seq1	1140	T	C	10	25
comp58845_c0_seq1	35	A	C	10	33
comp59676_c0_seq1	424	C	T	16	20
comp59676_c0_seq1	480	A	G	14	20
comp59790_c0_seq1	970	G	A	18	23
comp58017_c1_seq1	795	A	G	16	39
comp59669_c0_seq2	610	G	T	10	20
comp59321_c1_seq1	100	G	A	16	40
comp58807_c0_seq1	354	G	A	12	38
comp59865_c0_seq1	1482	T	C	10	36
comp59839_c0_seq2	1032	C	G	24	24
comp59839_c0_seq2	1065	G	T	20	26
comp59839_c0_seq2	1112	G	C	50	61
comp58796_c0_seq1	138	T	A	18	22
comp59261_c0_seq3	1188	T	C	24	28
comp58937_c0_seq1	545	T	C	16	32
comp59315_c1_seq1	4840	A	T	10	27
comp59264_c0_seq2	990	G	C	10	23
comp59264_c0_seq2	1014	G	A	10	23
comp58877_c0_seq1	1262	C	T	14	29
comp59571_c0_seq1	215	C	A	12	21
[truncated: 11,803 more rows]

## Sheet: SNP in SR2
SNP variation in SR2 of individuals
sequence	position	ref	mut	SR2_snp_cov	SR2_total_cov
comp24411_c0_seq1	501	A	G	16	25
comp45939_c0_seq1	11	C	T	14	29
comp45459_c0_seq1	361	C	T	16	24
comp45426_c0_seq1	219	G	A	24	26
comp44909_c0_seq1	256	T	G	24	25
comp45677_c0_seq1	2075	T	C	12	36
comp44967_c0_seq1	356	A	C	10	22
comp45871_c0_seq1	315	A	G	10	26
comp44333_c0_seq1	97	G	A	22	45
comp75381_c0_seq1	366	A	T	12	22
comp74669_c0_seq1	49	G	A	16	33
comp55298_c0_seq1	527	G	A	16	23
comp55772_c0_seq1	504	G	A	12	23
comp55063_c0_seq1	685	T	G	12	26
comp55115_c0_seq1	132	A	C	12	34
comp55466_c0_seq1	20	A	G	20	20
comp55069_c0_seq1	758	A	C	10	20
comp55257_c0_seq1	144	G	A	24	63
comp55341_c0_seq1	181	A	G	10	25
comp55094_c0_seq1	562	C	G	10	24
comp55738_c0_seq1	211	A	T	22	33
comp55747_c0_seq1	2075	T	G	10	27
comp55222_c0_seq1	111	A	G	18	21
comp55070_c0_seq1	320	A	G	14	37
comp55616_c0_seq1	166	C	T	12	22
comp55616_c0_seq1	173	A	G	12	24
comp54466_c0_seq1	375	T	A	22	23
comp54466_c0_seq1	407	G	A	20	24
comp55640_c0_seq1	76	G	T	16	27
comp55469_c0_seq1	623	G	T	22	23
comp55430_c0_seq1	251	T	C	18	20
comp55430_c0_seq1	259	C	T	16	20
comp54843_c0_seq1	258	A	C	20	22
comp55483_c0_seq1	827	A	G	36	62
comp54343_c0_seq3	18	A	G	10	38
comp54629_c0_seq2	580	A	C	14	26
comp55378_c0_seq1	315	A	G	12	23
comp55167_c0_seq1	649	A	T	10	24
comp55391_c1_seq1	2154	C	T	10	20
comp55301_c0_seq1	1788	G	A	16	22
comp54596_c0_seq1	198	A	G	16	20
comp55404_c0_seq1	1342	G	A	10	30
comp54717_c0_seq3	34	T	C	28	28
comp55792_c0_seq1	148	C	T	16	24
comp55931_c0_seq1	115	C	G	14	48
comp55931_c0_seq1	1549	G	A	10	32
comp54925_c0_seq1	501	A	T	20	27
comp54925_c0_seq1	502	G	A	20	27
comp54925_c0_seq1	512	A	T	18	29
comp54925_c0_seq1	565	A	G	12	30
comp54925_c0_seq1	589	A	G	12	21
comp55895_c0_seq1	359	T	C	20	20
comp55895_c0_seq1	408	T	A	10	27
comp55895_c0_seq1	439	T	G	16	24
comp54434_c0_seq1	147	G	T	22	26
comp54434_c0_seq1	148	T	A	26	26
comp55532_c0_seq1	319	C	T	22	22
comp55385_c0_seq1	1105	C	G	28	52
comp55385_c0_seq1	1174	A	C	16	56
comp54064_c0_seq1	15	G	A	22	22
comp54660_c0_seq1	12	C	T	14	20
comp55893_c0_seq1	59	A	G	20	20
comp55893_c0_seq1	148	A	G	20	20
comp55194_c0_seq1	403	T	C	22	25
comp55989_c0_seq1	756	C	T	10	24
comp55624_c0_seq1	819	C	T	16	24
comp55815_c0_seq1	11	T	C	10	21
comp55651_c0_seq2	2688	C	A	10	20
comp55813_c0_seq1	104	T	C	10	20
comp55467_c0_seq1	1335	C	A	12	20
comp54100_c0_seq1	4088	C	T	20	32
comp55571_c0_seq1	86	G	T	20	20
comp55975_c0_seq1	1141	C	T	12	25
comp55975_c0_seq1	1438	C	A	16	23
comp55510_c0_seq1	644	G	A	18	30
comp55359_c0_seq1	256	T	C	12	24
comp55689_c0_seq1	145	C	G	18	29
comp55689_c0_seq1	146	G	A	14	29
comp55189_c0_seq1	138	G	T	14	21
comp55576_c0_seq1	953	A	G	20	20
comp55273_c0_seq1	509	C	A	12	26
comp55255_c1_seq1	1202	G	T	18	24
comp55169_c0_seq1	148	C	G	20	48
comp55169_c0_seq2	102	C	A	22	22
comp55937_c0_seq1	998	C	A	20	20
comp55665_c0_seq1	251	G	A	20	20
comp55933_c0_seq1	385	G	A	14	41
comp55833_c0_seq1	598	T	G	18	32
comp55436_c0_seq1	929	C	T	12	33
comp55436_c0_seq1	1582	A	G	22	46
comp54945_c0_seq1	428	T	C	12	24
comp55123_c0_seq1	1027	C	T	26	35
comp55882_c0_seq1	130	A	G	10	20
comp54032_c0_seq1	521	A	C	46	46
comp54032_c0_seq1	889	C	T	26	35
comp54253_c0_seq1	242	C	A	16	24
comp55422_c0_seq1	1171	G	C	22	31
comp55422_c0_seq1	1337	G	A	18	29
comp55308_c0_seq1	331	C	T	10	24
comp55308_c0_seq1	332	A	G	10	24
comp55639_c0_seq1	192	G	A	14	39
comp55639_c0_seq1	375	C	T	26	77
comp65605_c1_seq1	187	G	A	10	21
comp65605_c1_seq1	199	G	A	10	23
comp65605_c1_seq1	200	G	A	12	23
comp65605_c1_seq1	217	A	G	10	23
comp65605_c1_seq1	218	G	A	10	23
comp64539_c0_seq1	872	C	T	12	21
comp64539_c0_seq1	1821	G	A	30	30
comp65962_c0_seq3	121	G	A	10	28
comp65275_c0_seq1	196	C	T	28	28
comp65203_c0_seq1	2974	C	G	12	20
comp65940_c0_seq2	38	C	T	24	24
comp65940_c0_seq2	53	C	T	22	22
comp65940_c0_seq2	63	T	C	14	20
comp65940_c0_seq2	95	T	C	12	22
comp65940_c0_seq2	102	T	C	14	22
comp65940_c0_seq2	106	C	T	12	22
comp65940_c0_seq2	114	T	C	12	22
comp65940_c0_seq2	119	T	C	10	22
comp65940_c0_seq2	120	C	T	10	22
comp65940_c0_seq2	130	T	C	16	26
comp65940_c0_seq2	132	T	C	24	26
comp64332_c0_seq3	260	A	G	12	24
comp64332_c0_seq3	264	C	A	12	24
comp64332_c0_seq3	312	T	C	16	20
comp64054_c0_seq1	710	C	T	16	30
comp65078_c1_seq1	1402	T	C	10	40
comp65210_c0_seq1	310	C	A	24	24
comp65210_c0_seq1	314	C	T	24	24
comp64314_c0_seq1	1080	G	A	20	20
comp64530_c0_seq1	456	A	G	26	26
comp64530_c0_seq1	1528	G	A	22	32
comp64958_c0_seq1	2110	A	G	10	22
comp65800_c0_seq1	428	C	A	12	26
comp65800_c0_seq1	536	T	C	24	24
comp65360_c0_seq1	272	T	A	12	23
comp65071_c0_seq1	1715	A	G	26	26
comp65071_c0_seq1	1828	T	C	20	22
comp65071_c0_seq1	2008	T	A	14	24
comp64659_c0_seq2	805	T	A	20	20
comp64888_c0_seq2	583	C	T	12	22
comp64888_c0_seq2	948	A	T	10	35
comp65523_c0_seq1	2104	C	A	24	24
comp65523_c0_seq1	2110	G	A	20	20
comp65024_c0_seq2	169	A	T	16	32
comp64195_c0_seq1	1714	G	A	18	50
comp64195_c0_seq1	2449	C	T	26	55
comp65232_c0_seq1	259	C	T	32	32
comp65232_c0_seq1	928	G	T	18	39
comp65232_c0_seq1	961	G	A	14	37
comp65232_c0_seq1	1072	G	A	16	22
comp65384_c0_seq1	1409	C	T	20	22
comp65384_c0_seq1	2685	T	C	12	21
comp64580_c0_seq1	789	G	C	12	29
comp65096_c0_seq2	568	T	A	22	27
comp64431_c1_seq2	637	T	C	16	26
comp64431_c1_seq2	752	C	T	10	25
comp64185_c0_seq1	354	A	G	26	38
comp64185_c0_seq1	1192	T	A	24	24
comp64185_c0_seq1	1276	C	A	34	34
comp64185_c0_seq1	1516	T	G	12	26
comp64460_c0_seq2	1093	A	C	16	22
comp65854_c0_seq2	380	A	G	10	47
comp65854_c0_seq2	454	T	C	16	50
comp65854_c0_seq2	464	C	T	24	51
comp64607_c0_seq1	768	T	C	12	22
comp65321_c3_seq1	624	T	A	12	31
comp65893_c0_seq1	1017	G	A	14	33
comp65893_c0_seq1	1320	T	C	10	25
comp65847_c0_seq1	783	A	G	20	28
comp65847_c0_seq1	1622	A	C	18	27
comp65847_c0_seq1	1700	A	G	12	25
comp65847_c0_seq1	1865	T	C	34	36
comp65641_c0_seq2	249	G	T	24	24
comp64788_c0_seq1	692	G	A	14	22
comp64788_c0_seq1	1512	G	A	16	28
comp64977_c0_seq1	523	A	G	10	20
comp64977_c0_seq1	526	A	C	12	20
comp64977_c0_seq1	545	T	C	22	22
comp64310_c0_seq1	827	G	A	12	34
comp65444_c0_seq1	707	C	T	20	29
comp65444_c0_seq1	763	C	T	22	25
comp64171_c1_seq1	344	A	T	22	37
comp64646_c0_seq1	2427	G	A	16	23
comp64646_c0_seq1	2445	C	A	16	21
comp65576_c0_seq1	72	T	C	16	20
comp65703_c1_seq14	98	G	T	16	26
comp65703_c1_seq14	567	G	A	12	27
comp65703_c1_seq13	98	G	T	16	26
comp65703_c1_seq13	567	G	A	12	27
comp64650_c1_seq1	58	C	T	28	31
comp64650_c1_seq1	136	C	T	24	48
comp64650_c1_seq1	144	C	G	12	49
comp64650_c1_seq1	180	G	C	32	50
comp64650_c1_seq1	210	T	C	34	52
comp64650_c1_seq1	315	C	T	26	34
comp64438_c0_seq1	130	A	T	10	26
comp65905_c1_seq26	467	A	C	30	53
comp65905_c1_seq26	469	C	A	30	53
comp65784_c0_seq4	940	G	T	20	24
comp65784_c0_seq4	979	C	A	16	23
comp65143_c0_seq2	1278	G	A	20	58
comp65143_c0_seq2	1310	T	C	48	60
comp65143_c0_seq2	2564	C	T	28	33
comp65836_c0_seq1	131	G	A	24	25
comp65836_c0_seq1	213	C	A	62	62
comp65836_c0_seq1	245	T	A	52	52
comp64474_c0_seq1	346	C	T	20	20
comp65215_c0_seq1	240	C	T	24	29
comp64924_c0_seq1	31	T	C	26	26
comp64924_c0_seq1	60	C	T	14	32
comp64924_c0_seq1	61	A	G	18	32
comp64924_c0_seq2	74	C	T	26	26
comp64924_c0_seq2	81	A	T	24	24
comp64924_c0_seq2	160	C	T	20	21
comp64924_c0_seq2	169	T	C	20	21
comp65683_c0_seq1	3631	G	A	28	28
comp65561_c0_seq1	4603	A	G	10	25
comp64973_c0_seq1	455	C	T	24	24
comp65121_c0_seq1	406	A	C	10	24
comp65121_c0_seq1	477	C	T	18	27
comp65121_c0_seq1	527	A	T	30	39
comp65121_c0_seq1	528	T	C	30	39
comp65121_c0_seq1	901	A	G	38	57
comp65121_c0_seq1	957	G	C	28	62
comp65121_c0_seq1	1009	C	T	30	48
comp65121_c0_seq1	1075	G	T	20	38
comp65121_c0_seq1	1094	C	T	18	34
comp65121_c0_seq1	1101	T	G	20	33
comp65121_c0_seq1	1102	T	C	18	33
comp65507_c0_seq1	326	A	G	14	26
comp65507_c0_seq1	340	A	G	12	23
comp65516_c0_seq1	2444	A	G	10	33
comp65415_c0_seq1	340	T	C	18	22
comp65415_c0_seq1	347	A	T	14	22
comp65219_c0_seq1	85	C	T	10	27
comp65219_c0_seq1	90	C	T	20	27
comp65571_c0_seq1	413	T	A	12	25
comp65571_c0_seq1	449	T	A	12	25
comp65600_c1_seq15	653	C	T	10	20
comp65600_c1_seq8	362	T	C	24	24
comp65600_c1_seq8	363	T	C	32	32
comp65600_c1_seq13	653	C	T	10	20
comp65859_c0_seq2	119	A	G	16	24
comp65306_c0_seq1	207	G	T	20	20
comp65119_c0_seq1	50	A	G	30	30
comp65119_c0_seq1	153	C	T	20	26
comp65119_c0_seq1	228	G	A	10	23
comp65510_c0_seq1	246	G	A	20	20
comp65977_c1_seq1	245	A	T	10	20
comp65977_c1_seq1	246	G	C	12	20
comp65977_c1_seq1	293	A	G	12	20
comp65977_c1_seq3	365	T	A	20	20
comp65977_c1_seq5	330	A	T	20	20
comp65977_c1_seq5	389	C	A	22	22
comp65316_c0_seq1	2301	A	G	14	30
comp64263_c1_seq3	1285	C	T	30	34
comp64198_c0_seq1	435	A	C	20	35
comp64403_c0_seq1	2467	C	T	20	23
comp64791_c0_seq1	262	G	A	16	23
comp64453_c0_seq1	1080	G	A	20	20
comp65277_c0_seq3	1499	A	C	22	22
comp65026_c0_seq3	165	T	A	10	32
comp65026_c0_seq3	168	C	G	12	32
comp65026_c0_seq3	177	T	C	12	33
comp65586_c0_seq2	1600	G	A	12	28
comp64676_c0_seq1	1719	T	C	22	23
comp65558_c0_seq1	320	A	G	10	29
comp65558_c0_seq1	323	T	G	10	29
comp65558_c0_seq1	407	C	G	18	25
comp65808_c0_seq1	1141	A	T	12	25
comp65383_c0_seq1	1142	T	C	20	20
comp65911_c0_seq3	408	A	T	16	22
comp65911_c0_seq3	581	A	C	20	26
comp65911_c0_seq3	683	G	C	22	26
comp64479_c0_seq1	146	C	A	14	20
comp64422_c0_seq1	1975	A	G	22	22
comp64588_c0_seq1	712	G	T	12	25
comp64858_c0_seq1	262	G	A	10	24
comp64858_c0_seq1	322	A	G	14	22
comp64858_c0_seq1	395	G	A	16	30
comp65987_c0_seq1	344	A	G	20	21
comp65987_c0_seq1	368	G	A	20	21
comp65987_c0_seq1	413	A	C	14	28
comp65987_c0_seq1	1254	A	G	16	50
comp65987_c0_seq1	1364	C	T	24	57
comp65987_c0_seq1	1510	A	C	10	26
comp65792_c0_seq1	1300	G	A	22	22
comp65792_c0_seq1	1319	G	A	24	24
comp65792_c0_seq2	203	A	C	12	28
comp65658_c0_seq2	192	A	G	20	20
comp65658_c0_seq2	193	C	A	20	20
comp65157_c1_seq4	271	G	A	12	26
comp65157_c1_seq4	296	A	T	12	27
comp64648_c0_seq1	45	G	A	20	23
comp65783_c0_seq4	910	T	G	40	40
comp65783_c0_seq4	917	T	C	36	36
comp65783_c0_seq4	923	A	G	34	34
comp65783_c0_seq4	924	T	A	36	36
comp65904_c0_seq3	257	A	G	20	22
comp65904_c0_seq3	289	G	A	20	20
comp65904_c0_seq3	350	G	A	16	23
comp65858_c1_seq1	1305	A	G	10	24
comp65858_c1_seq1	1307	T	C	40	40
comp65545_c0_seq1	283	C	T	12	25
comp64338_c0_seq1	700	G	A	20	20
comp64503_c0_seq1	239	C	T	14	31
comp64503_c0_seq1	241	G	A	14	29
comp64503_c0_seq1	272	C	G	12	31
comp64923_c0_seq1	1195	A	G	16	33
comp64923_c0_seq1	1355	C	T	20	20
comp65813_c0_seq1	1891	T	G	12	20
comp64905_c0_seq4	299	A	G	22	24
comp65419_c1_seq1	1660	T	C	16	23
comp65667_c0_seq2	763	C	T	10	27
comp65667_c0_seq2	961	C	T	22	44
comp65609_c0_seq1	426	T	C	12	21
comp65433_c0_seq1	394	G	A	12	32
comp65433_c0_seq1	624	C	A	10	46
comp65433_c0_seq1	706	G	A	12	44
comp65433_c0_seq1	721	T	C	12	44
comp65433_c0_seq1	1003	G	A	14	44
comp65433_c0_seq1	1018	C	T	12	40
comp65433_c0_seq1	1510	A	C	30	45
comp65433_c0_seq1	1534	C	T	14	40
comp64128_c0_seq1	287	A	G	22	22
comp64128_c0_seq1	288	T	C	20	20
comp65022_c0_seq1	27	A	G	12	20
comp65022_c0_seq1	1218	G	A	20	22
comp65022_c0_seq1	1565	A	C	16	26
comp64709_c0_seq1	1525	C	T	14	20
comp64709_c0_seq1	1614	A	T	24	26
comp64313_c0_seq1	267	A	G	20	20
comp64240_c0_seq1	482	C	T	22	22
comp65763_c0_seq1	1361	T	A	14	22
comp65763_c0_seq1	2231	T	C	26	29
comp65763_c0_seq1	2305	A	G	26	27
comp65763_c0_seq1	2316	A	G	12	24
comp65763_c0_seq1	2514	G	A	14	24
comp64440_c0_seq1	383	G	T	20	20
comp64440_c0_seq1	384	A	T	22	22
comp65615_c0_seq1	3628	T	C	10	20
comp65615_c0_seq1	3897	C	A	20	20
comp65524_c0_seq2	2574	C	T	12	21
comp64707_c0_seq1	898	C	A	16	20
comp64707_c0_seq1	987	C	T	26	26
comp64707_c0_seq1	1226	G	A	18	30
comp64707_c0_seq1	1631	G	A	12	30
comp65919_c6_seq2	851	T	C	26	26
comp65919_c6_seq2	852	G	A	18	23
comp65919_c6_seq2	859	A	T	16	23
comp65919_c6_seq2	860	A	C	16	23
comp64773_c0_seq2	1384	C	T	18	20
comp64773_c0_seq2	1386	T	C	14	20
comp64773_c0_seq2	1394	C	T	10	20
comp64773_c0_seq2	1422	G	A	12	20
comp64773_c0_seq2	1435	A	C	12	20
comp65456_c0_seq1	40	A	G	20	20
comp65456_c0_seq1	58	G	C	24	24
comp65456_c0_seq1	285	C	A	10	21
comp65145_c0_seq2	1343	A	C	14	26
comp65730_c0_seq1	1658	A	G	10	32
comp65730_c0_seq1	1769	G	A	26	35
comp65730_c0_seq1	1832	G	A	14	33
comp65074_c0_seq1	597	C	G	10	20
comp65074_c0_seq1	662	A	G	26	28
comp65074_c0_seq1	754	T	A	26	37
comp65074_c0_seq1	787	T	C	14	32
comp65074_c0_seq1	799	G	T	12	31
comp65074_c0_seq1	802	G	A	12	29
comp65074_c0_seq1	1289	T	C	10	28
comp65074_c0_seq1	1295	T	A	10	28
comp65074_c0_seq1	1352	A	G	14	30
comp65074_c0_seq1	1371	G	A	14	34
comp65074_c0_seq1	1402	G	A	14	42
comp65074_c0_seq1	1405	C	G	14	42
comp65074_c0_seq1	1414	G	C	12	39
comp65074_c0_seq1	1434	T	C	12	38
comp65074_c0_seq1	1441	A	T	12	38
comp65074_c0_seq1	1442	C	T	12	38
comp65074_c0_seq1	1452	A	G	12	35
comp65074_c0_seq1	1457	G	A	12	33
comp65074_c0_seq1	1463	G	A	12	29
comp64387_c0_seq2	316	T	G	24	24
comp64387_c0_seq2	341	A	T	28	28
comp64387_c0_seq2	371	G	A	26	26
comp65082_c0_seq4	170	G	A	24	24
comp65082_c0_seq4	178	G	A	26	26
comp65082_c0_seq4	196	G	A	24	24
comp65082_c0_seq4	204	G	A	22	26
comp65368_c0_seq1	456	G	C	38	55
comp65368_c0_seq1	463	G	A	58	58
comp65368_c0_seq1	580	T	C	64	69
comp65023_c1_seq2	590	T	A	20	20
comp65406_c0_seq11	2371	A	G	10	24
comp64723_c0_seq1	1089	G	T	22	22
comp65238_c0_seq1	673	C	A	12	31
comp23525_c0_seq1	448	A	C	12	23
comp23694_c0_seq1	21	A	G	24	24
comp23433_c0_seq1	142	A	C	26	31
comp22808_c0_seq1	12	A	G	10	27
comp23818_c0_seq1	170	C	T	14	33
comp22579_c0_seq1	456	T	C	20	23
comp22579_c0_seq1	457	T	C	12	23
comp58489_c0_seq1	207	G	A	38	56
comp59563_c1_seq1	587	T	A	20	20
comp59563_c1_seq1	599	A	G	22	22
comp59563_c1_seq1	606	A	C	24	24
comp59563_c1_seq1	614	A	G	22	22
comp59563_c1_seq1	617	A	G	20	20
comp59828_c0_seq1	57	G	A	20	24
comp59828_c0_seq1	58	G	A	16	24
comp58920_c0_seq1	195	G	A	10	23
comp59083_c0_seq1	331	T	C	20	44
comp59083_c0_seq1	334	C	T	22	44
comp58501_c0_seq1	1512	A	G	18	41
comp58501_c0_seq1	1520	A	G	14	36
comp59023_c0_seq1	621	T	C	12	26
comp58326_c0_seq1	1003	G	A	14	25
comp58351_c0_seq1	234	T	C	22	22
comp59537_c0_seq1	2553	G	T	20	20
comp58031_c0_seq1	469	A	G	20	35
comp58031_c0_seq1	517	G	A	36	36
comp58031_c0_seq1	628	C	T	26	26
comp59213_c0_seq1	648	G	A	26	26
comp59213_c0_seq1	705	A	G	18	27
comp59213_c0_seq1	1003	A	G	18	26
comp59515_c0_seq1	3391	A	T	10	20
comp58036_c0_seq1	46	G	A	16	22
comp58036_c0_seq1	152	A	T	22	34
comp58036_c0_seq1	241	T	C	24	38
comp58036_c0_seq1	417	A	G	34	34
comp59778_c0_seq1	2918	A	G	22	33
comp59778_c0_seq1	2925	A	C	26	33
comp59778_c0_seq1	2937	G	T	20	32
comp59778_c0_seq1	2943	A	G	20	27
comp58399_c0_seq1	160	C	T	20	20
comp59099_c0_seq1	1330	T	C	44	44
comp59942_c0_seq2	1057	C	T	14	21
comp59942_c0_seq2	1367	C	T	10	26
comp58767_c0_seq1	453	T	G	22	26
comp58829_c0_seq1	72	T	C	10	20
comp58912_c0_seq3	402	C	A	20	20
comp58912_c0_seq3	414	A	T	22	22
comp58912_c0_seq3	429	C	G	20	20
comp59912_c0_seq1	461	A	G	20	20
comp59598_c0_seq1	1266	G	A	10	26
comp59598_c0_seq1	1681	C	A	32	54
comp59378_c0_seq1	1445	A	G	12	28
comp59378_c0_seq1	1452	G	A	22	26
comp59378_c0_seq1	1464	A	G	12	20
comp59378_c0_seq1	1466	A	G	12	20
comp58262_c0_seq1	642	C	T	12	25
comp58636_c0_seq1	269	G	A	24	24
comp58117_c0_seq1	830	G	A	14	20
comp58157_c0_seq1	788	A	C	12	24
comp59201_c0_seq1	2866	C	T	10	25
comp59206_c0_seq2	1691	A	T	24	24
comp59442_c0_seq1	236	G	A	16	22
comp58649_c0_seq1	115	T	C	12	23
comp58649_c0_seq1	170	A	C	20	32
comp58649_c0_seq1	1524	G	A	20	20
comp58751_c0_seq1	1112	C	T	28	28
comp58751_c0_seq1	1255	T	C	20	32
comp59671_c0_seq1	1610	T	C	22	22
comp59671_c0_seq1	2150	C	T	14	26
comp59671_c0_seq1	3842	G	A	16	24
comp58852_c0_seq1	242	T	C	50	56
comp58852_c0_seq1	294	C	T	36	45
comp58852_c0_seq1	355	A	G	30	34
comp58852_c0_seq1	453	C	T	46	46
comp58852_c0_seq1	481	A	G	52	52
comp58585_c1_seq2	234	A	G	36	36
comp59849_c0_seq1	232	C	T	14	28
comp58650_c0_seq1	89	T	G	30	30
comp58723_c0_seq3	170	G	A	26	26
comp59212_c0_seq1	1039	T	C	20	28
comp58327_c0_seq1	724	C	T	22	22
comp59483_c0_seq1	1335	G	A	10	21
comp59473_c0_seq1	355	G	A	16	23
comp59268_c0_seq1	1307	T	A	16	23
comp59661_c0_seq1	2282	A	G	28	28
comp59661_c0_seq1	2289	G	C	36	36
comp59110_c0_seq1	165	A	G	10	37
comp59110_c0_seq1	417	A	G	30	43
comp59110_c0_seq1	772	C	T	12	28
comp59022_c0_seq1	109	A	G	14	30
comp59022_c0_seq1	252	C	T	22	40
comp58407_c1_seq1	459	T	C	22	32
comp59790_c0_seq1	970	G	A	16	24
comp59669_c0_seq2	498	G	A	26	26
comp59767_c0_seq1	98	T	C	12	22
comp58126_c0_seq1	23	G	A	26	26
comp59571_c0_seq1	269	G	A	22	37
comp59571_c0_seq1	303	T	C	16	33
comp59571_c0_seq1	320	T	G	14	32
comp59571_c0_seq1	329	A	G	18	32
comp59571_c0_seq1	332	A	G	16	32
comp59937_c0_seq1	514	G	A	38	38
comp59937_c0_seq1	538	G	A	36	36
comp59937_c0_seq1	718	G	A	12	30
comp58734_c0_seq1	902	A	T	20	20
comp59296_c0_seq1	208	G	A	20	20
comp58374_c0_seq1	122	T	G	10	21
comp59953_c0_seq1	75	T	C	24	24
comp59432_c0_seq2	108	A	G	24	24
comp59273_c0_seq1	615	C	A	18	50
comp59273_c0_seq1	673	T	A	12	59
comp59273_c0_seq1	821	C	G	28	50
comp59273_c0_seq1	827	G	A	14	50
comp58284_c0_seq1	583	G	T	16	22
comp58284_c0_seq1	590	A	G	16	26
comp59610_c0_seq1	256	A	G	14	25
comp59656_c0_seq1	361	A	G	18	23
comp58699_c0_seq2	293	T	C	32	33
comp58514_c0_seq1	218	C	T	24	29
comp58514_c0_seq1	435	A	G	12	23
comp59017_c0_seq1	648	T	A	18	26
comp59017_c0_seq1	654	T	G	10	27
comp59017_c0_seq1	740	T	C	24	31
comp59415_c0_seq2	965	T	C	28	28
comp59415_c0_seq2	971	T	C	32	32
comp58198_c0_seq1	787	C	G	30	30
comp58198_c0_seq1	789	A	G	30	30
comp58603_c0_seq1	259	T	C	12	29
comp59149_c0_seq1	220	G	A	16	26
comp59413_c0_seq1	173	A	G	22	22
comp59413_c0_seq1	217	T	C	10	22
comp58285_c0_seq1	295	T	C	14	20
comp59690_c0_seq1	109	A	G	22	23
comp58376_c0_seq1	1382	G	A	18	32
comp58376_c0_seq1	1414	T	G	10	23
comp58376_c0_seq1	1422	C	G	10	24
comp59254_c0_seq1	1750	T	G	10	23
comp59746_c0_seq1	313	A	T	10	20
comp59746_c0_seq1	314	C	A	12	20
comp58949_c0_seq3	1204	C	T	14	22
comp59336_c0_seq1	280	T	A	14	23
comp58955_c0_seq2	303	G	T	12	23
comp58277_c0_seq1	446	C	T	10	26
comp58277_c0_seq1	452	C	T	14	25
comp58277_c0_seq1	455	T	C	10	25
comp59501_c0_seq1	59	A	C	22	22
comp58901_c0_seq1	872	A	C	10	21
comp59085_c0_seq2	490	A	G	34	39
comp17932_c0_seq1	251	G	A	20	27
comp16448_c0_seq1	896	C	T	10	26
comp21345_c0_seq1	130	A	T	24	59
comp21345_c0_seq1	174	T	A	80	80
comp21345_c0_seq1	182	G	A	50	50
comp21345_c0_seq1	184	T	A	46	46
comp21345_c0_seq1	199	T	C	42	42
comp21912_c0_seq1	34	C	G	10	47
comp21126_c0_seq1	649	G	A	14	23
comp21701_c0_seq1	2149	T	C	30	30
comp20724_c0_seq1	190	C	T	24	24
comp20724_c0_seq1	192	T	C	18	20
comp20279_c0_seq1	243	C	T	12	23
comp21834_c0_seq1	442	C	T	14	25
comp21834_c0_seq1	449	T	A	16	25
comp21727_c0_seq1	92	T	C	24	29
comp21465_c0_seq1	118	A	T	20	20
comp21465_c0_seq1	133	A	G	22	22
comp21465_c0_seq1	140	T	A	22	22
comp21465_c0_seq1	146	C	G	22	22
comp20292_c0_seq1	365	T	C	12	28
comp20666_c0_seq1	321	T	G	16	24
comp20367_c0_seq1	75	C	T	30	38
comp20373_c0_seq1	494	G	A	14	45
comp21268_c0_seq1	369	C	A	20	20
comp38085_c0_seq1	43	C	A	26	41
comp39843_c0_seq1	437	G	A	10	22
comp39415_c0_seq1	892	A	G	22	22
comp39212_c0_seq1	256	A	T	20	22
comp39745_c0_seq1	201	G	C	22	22
comp39745_c0_seq1	213	A	G	22	22
comp39745_c0_seq1	236	C	T	24	24
comp39790_c0_seq1	554	C	T	20	24
comp39569_c0_seq1	160	C	T	20	20
comp51985_c0_seq1	599	A	T	14	22
comp51985_c0_seq1	680	A	G	10	22
comp50914_c0_seq1	656	C	T	32	32
comp51116_c0_seq1	868	A	G	12	22
comp50046_c0_seq1	936	T	C	22	22
comp50338_c0_seq1	324	A	G	30	36
comp51210_c0_seq1	1618	A	G	16	21
comp50910_c0_seq1	73	A	T	10	20
comp51595_c0_seq1	1022	A	T	14	21
comp50886_c0_seq1	25	C	G	20	20
comp50806_c0_seq1	511	C	T	18	25
comp51658_c0_seq1	328	G	A	28	28
comp50197_c0_seq1	314	C	T	26	26
comp51989_c0_seq1	13	C	T	24	24
comp51234_c0_seq1	264	A	T	32	44
comp51724_c0_seq1	421	A	T	28	29
comp50772_c0_seq1	335	G	A	22	22
comp50559_c0_seq1	83	C	T	12	21
comp50559_c0_seq1	722	T	C	14	20
comp50977_c0_seq1	311	G	A	12	30
comp51515_c0_seq1	328	C	T	18	37
comp50510_c0_seq1	38	C	A	18	22
comp51118_c0_seq1	344	A	C	26	27
comp51692_c0_seq1	808	A	T	12	20
comp50840_c0_seq1	690	G	A	24	24
comp50057_c0_seq1	172	C	T	24	34
comp50360_c0_seq1	289	C	G	16	21
comp50130_c0_seq1	191	C	A	20	36
comp37930_c0_seq1	315	A	G	16	24
comp37672_c0_seq1	667	C	T	20	46
comp37672_c0_seq1	2294	G	T	20	34
comp37672_c0_seq1	2311	T	G	16	27
comp36187_c0_seq1	37	A	G	14	22
comp37185_c0_seq1	555	G	A	24	27
comp37481_c0_seq1	252	G	A	18	32
comp37986_c0_seq1	477	G	T	24	40
comp37986_c0_seq1	517	A	T	14	31
comp37986_c0_seq1	542	A	G	14	31
comp36735_c0_seq1	314	G	A	12	27
comp36149_c0_seq1	429	T	A	14	38
comp36149_c0_seq1	693	C	T	10	25
comp37452_c0_seq1	1576	A	G	10	28
comp37605_c0_seq1	964	A	T	20	27
comp37605_c0_seq1	965	A	T	16	27
comp36334_c0_seq1	529	G	A	20	26
comp36334_c0_seq1	578	T	A	12	22
comp36587_c0_seq1	225	A	C	10	37
comp36165_c0_seq1	1535	G	A	14	37
comp36221_c0_seq1	215	G	T	16	20
comp37150_c0_seq1	250	G	A	28	37
comp37234_c0_seq1	534	A	C	10	29
comp37457_c0_seq1	289	G	A	18	20
comp37457_c0_seq1	628	T	C	12	22
comp36223_c0_seq1	562	T	C	12	20
comp36544_c0_seq1	436	A	G	10	49
comp37530_c0_seq1	122	A	G	14	27
comp67182_c0_seq3	141	T	G	12	24
comp66692_c0_seq1	216	A	G	20	20
comp66692_c0_seq2	454	G	A	26	26
comp66863_c0_seq3	470	C	T	12	51
comp66863_c0_seq3	496	G	T	24	43
comp67177_c0_seq1	1876	A	T	20	20
comp67726_c5_seq20	95	A	G	26	26
comp67965_c4_seq1	13	C	T	20	22
comp67965_c4_seq1	31	C	T	26	26
comp67965_c4_seq1	37	C	T	12	26
comp67965_c4_seq1	38	C	T	12	26
comp67088_c2_seq4	131	T	C	18	22
comp67088_c2_seq4	181	G	A	16	24
comp67088_c2_seq4	193	T	C	10	22
comp67088_c2_seq4	530	C	T	14	31
comp67088_c2_seq4	547	G	A	14	31
comp67522_c0_seq1	3633	A	G	14	21
comp67858_c1_seq1	180	C	T	12	20
comp67633_c0_seq2	1536	A	G	24	47
comp67633_c0_seq2	1540	T	G	16	46
comp67633_c0_seq2	1587	T	C	12	24
comp66176_c0_seq8	1859	T	G	22	22
comp66262_c0_seq2	1222	T	C	10	28
comp67080_c1_seq1	528	G	A	28	38
comp66245_c0_seq1	74	G	A	12	22
comp66295_c0_seq1	531	C	A	18	20
comp67663_c1_seq4	942	T	C	20	22
comp67663_c1_seq4	949	T	C	24	24
comp67663_c1_seq4	971	G	A	10	23
comp67663_c1_seq4	993	A	C	10	25
comp67663_c1_seq4	1039	G	A	20	21
comp67663_c1_seq4	1044	G	A	12	21
comp67663_c1_seq4	1058	G	A	18	21
comp67663_c1_seq6	17	T	C	18	27
comp67663_c1_seq6	24	A	G	16	27
comp66416_c0_seq2	66	G	C	30	30
comp66416_c0_seq2	85	C	T	30	30
comp66416_c0_seq3	130	A	G	12	26
comp66416_c0_seq3	133	A	G	30	30
comp66416_c0_seq3	134	A	G	12	26
comp66416_c0_seq3	140	G	A	14	26
comp66416_c0_seq3	151	A	G	16	26
comp66416_c0_seq3	157	A	G	10	27
comp66416_c0_seq3	161	G	A	10	27
comp66416_c0_seq3	166	G	A	16	29
comp66416_c0_seq3	175	A	G	24	30
comp66441_c0_seq1	35	G	A	28	35
comp66441_c0_seq1	39	A	G	28	49
comp66441_c0_seq1	304	G	A	14	56
comp66441_c0_seq1	309	A	C	12	56
comp66441_c0_seq1	319	A	T	14	54
comp66441_c0_seq1	326	G	A	16	36
comp66441_c0_seq1	344	G	C	10	26
comp66441_c0_seq1	346	A	G	10	26
comp67386_c0_seq75	1272	A	G	16	36
comp67386_c0_seq75	1529	A	G	42	42
comp67386_c0_seq75	1549	A	G	36	36
comp67386_c0_seq75	1568	G	T	34	34
comp67386_c0_seq75	1577	G	A	32	32
comp67558_c0_seq3	666	A	T	20	20
comp67558_c0_seq3	966	A	G	22	22
comp67558_c0_seq3	968	A	T	22	22
comp67558_c0_seq3	981	G	A	22	22
comp67558_c0_seq3	982	A	G	22	22
comp66899_c0_seq1	439	T	C	14	61
comp66899_c0_seq1	2111	C	T	32	44
comp66899_c0_seq1	2556	A	T	22	29
comp67986_c0_seq1	1253	G	A	14	28
comp67415_c0_seq1	100	C	T	10	22
comp67415_c0_seq1	1363	C	G	22	22
comp67415_c0_seq1	1408	G	A	22	22
comp67415_c0_seq1	1494	G	A	20	20
comp67418_c3_seq1	963	A	G	18	29
comp67555_c0_seq1	380	A	G	32	50
comp67804_c1_seq25	357	A	G	20	20
comp67804_c1_seq25	378	A	G	14	22
comp67804_c1_seq25	395	G	A	14	26
comp67804_c1_seq25	407	A	G	10	26
comp67804_c1_seq25	413	A	G	16	28
comp67804_c1_seq25	414	A	G	14	28
comp67804_c1_seq25	453	C	A	16	27
comp67804_c1_seq20	357	A	G	20	20
comp67804_c1_seq20	378	A	G	14	22
comp67804_c1_seq20	395	G	A	14	26
comp67804_c1_seq20	407	A	G	10	26
comp67804_c1_seq20	413	A	G	16	28
comp67804_c1_seq20	414	A	G	14	28
comp67804_c1_seq20	453	C	A	16	27
comp66072_c0_seq1	507	T	G	14	30
comp67828_c1_seq1	2233	C	T	12	24
comp67107_c0_seq1	17	C	G	24	24
comp67107_c0_seq1	97	A	G	10	34
comp67107_c0_seq1	106	G	A	18	37
comp67654_c0_seq3	271	A	G	14	28
comp66861_c0_seq4	723	G	A	16	26
comp66650_c0_seq3	75	T	A	12	20
comp66650_c0_seq3	80	T	A	12	20
comp67730_c1_seq20	1168	A	T	20	20
comp67488_c0_seq1	6211	G	A	10	21
comp66985_c0_seq1	2079	C	T	58	58
comp67189_c0_seq1	728	T	C	26	26
comp67871_c0_seq1	2960	G	T	24	24
comp66407_c0_seq1	245	A	G	14	21
comp66407_c0_seq1	253	A	G	12	26
comp66407_c0_seq1	261	A	G	16	27
comp66407_c0_seq1	271	A	G	16	27
comp66407_c0_seq1	299	G	A	18	25
comp66407_c0_seq1	346	G	A	12	23
comp66407_c0_seq1	353	G	A	16	23
comp67524_c1_seq12	309	C	T	18	53
comp67524_c1_seq11	309	C	T	18	53
comp67407_c0_seq6	1250	G	A	10	34
comp66936_c0_seq1	175	T	C	16	23
comp66926_c0_seq1	401	T	A	38	38
comp67792_c0_seq1	617	A	C	16	20
comp67792_c0_seq5	909	C	T	24	24
comp67792_c0_seq5	911	G	A	20	20
comp67792_c0_seq6	25	A	C	26	26
comp67792_c0_seq6	60	G	T	16	22
comp67792_c0_seq6	71	T	C	34	34
comp67792_c0_seq6	141	G	A	28	36
comp67792_c0_seq6	310	A	G	14	38
comp66748_c0_seq1	149	T	C	20	23
comp66748_c0_seq1	176	G	C	18	21
comp66982_c0_seq10	335	T	C	14	33
comp67799_c0_seq1	205	C	T	46	46
comp66399_c0_seq1	389	C	A	14	34
comp67638_c0_seq5	273	G	A	20	20
comp67638_c0_seq5	288	A	T	14	26
comp67638_c0_seq5	307	A	G	22	30
comp67638_c0_seq5	349	C	A	34	41
comp67638_c0_seq5	355	C	A	36	44
comp67638_c0_seq5	437	G	T	38	45
comp67638_c0_seq5	453	T	C	34	45
comp67926_c0_seq1	3388	C	T	26	26
comp66708_c0_seq4	536	T	C	10	23
comp66246_c0_seq1	151	A	G	12	32
comp66246_c0_seq1	158	T	C	12	32
comp66246_c0_seq1	160	A	G	12	32
comp66246_c0_seq1	181	A	G	12	32
comp66955_c1_seq2	645	T	C	10	21
comp66955_c1_seq2	692	A	T	20	20
comp66993_c2_seq1	284	G	A	20	20
comp66107_c0_seq1	465	C	T	30	30
comp66107_c0_seq1	499	C	T	14	21
comp67176_c2_seq5	43	T	A	12	21
comp67176_c2_seq5	432	C	A	20	25
comp67176_c3_seq7	204	G	T	26	26
comp67176_c3_seq7	219	A	G	24	24
comp67176_c3_seq7	247	A	G	22	22
comp67176_c3_seq7	280	G	A	20	20
comp66375_c0_seq1	93	A	G	12	24
comp66561_c0_seq1	103	A	T	20	20
comp66561_c0_seq1	137	C	G	20	20
comp66561_c0_seq4	412	G	A	24	24
comp66561_c0_seq4	416	G	T	22	22
comp66561_c0_seq4	431	G	C	24	24
comp66561_c0_seq4	435	T	C	24	24
comp66834_c0_seq2	628	T	C	10	26
comp66834_c0_seq2	653	A	G	10	28
comp66834_c0_seq2	661	T	A	10	28
comp66834_c0_seq2	662	T	G	10	28
comp66834_c0_seq2	691	G	A	12	28
comp66834_c0_seq2	705	A	T	10	29
comp66834_c0_seq2	727	T	C	10	27
comp66634_c1_seq1	749	A	C	14	24
comp66634_c1_seq1	795	A	T	20	27
comp66575_c0_seq1	653	G	T	18	23
comp67749_c0_seq1	4508	C	T	10	46
comp67749_c0_seq1	4771	A	G	10	25
comp67749_c0_seq1	4834	A	G	14	24
comp67736_c0_seq1	1447	A	T	12	21
comp66585_c4_seq1	1351	G	A	26	26
comp66585_c4_seq1	1354	C	G	20	20
comp66585_c4_seq1	1364	G	A	22	22
comp66585_c4_seq1	1395	C	T	26	26
comp67432_c0_seq2	517	G	T	12	23
comp67432_c0_seq2	554	G	A	10	22
comp67432_c0_seq2	632	T	C	24	25
comp67432_c0_seq2	644	A	G	10	25
comp67502_c0_seq1	949	C	T	16	38
comp67502_c0_seq1	988	G	A	10	29
comp67502_c0_seq1	990	G	A	10	30
comp67502_c0_seq1	1016	G	T	10	30
comp67502_c0_seq1	1292	G	A	28	45
comp67502_c0_seq1	1315	G	C	20	41
comp67502_c0_seq1	1335	A	T	14	30
comp67502_c0_seq1	1354	T	C	16	30
comp67502_c0_seq1	1423	T	A	28	28
comp67502_c0_seq1	1431	T	G	20	20
comp67123_c0_seq2	1778	C	T	26	26
comp66645_c0_seq4	2399	A	G	28	33
comp66645_c0_seq4	2448	A	C	18	21
comp67314_c0_seq5	207	G	T	24	24
comp67314_c0_seq5	227	T	C	28	28
comp67314_c0_seq5	273	C	T	14	24
comp66791_c2_seq3	276	A	G	12	22
comp66073_c0_seq2	15	A	G	10	32
comp66073_c0_seq2	22	A	G	28	32
comp66677_c0_seq1	508	C	A	14	22
comp66677_c0_seq1	572	C	T	16	25
comp67609_c0_seq2	1028	T	C	10	23
comp67609_c0_seq2	1040	T	C	16	21
comp67380_c0_seq1	1966	G	A	24	29
comp67380_c0_seq1	1967	A	T	24	29
comp67380_c0_seq1	1999	A	G	16	25
comp66392_c0_seq1	612	A	G	26	26
comp66392_c0_seq1	703	A	C	28	28
comp67962_c1_seq3	496	T	C	32	32
comp66293_c0_seq1	29	T	C	16	29
comp66365_c1_seq1	252	T	C	18	24
comp67901_c0_seq1	318	C	G	22	24
comp67723_c0_seq1	1508	A	G	10	29
comp67723_c0_seq1	1520	A	G	24	31
comp67142_c0_seq2	122	C	T	10	27
comp67142_c0_seq2	537	C	T	16	38
comp67142_c0_seq2	653	T	C	10	28
comp67142_c0_seq2	722	G	A	16	38
comp66663_c0_seq1	200	C	G	10	20
comp66663_c0_seq1	212	A	G	10	22
comp66663_c0_seq1	231	G	A	22	27
comp67334_c0_seq3	1823	A	T	12	22
comp66853_c0_seq1	9	A	G	14	24
comp67300_c0_seq1	607	C	A	22	22
comp67300_c0_seq1	620	A	G	18	23
comp67300_c0_seq1	685	T	C	26	40
comp67245_c0_seq5	347	T	G	16	41
comp66671_c0_seq7	241	T	C	24	24
comp66671_c0_seq7	260	T	C	20	20
comp66455_c0_seq2	248	A	C	12	20
comp66455_c0_seq2	249	G	T	12	20
comp66455_c0_seq2	288	C	A	20	20
comp66332_c0_seq1	1798	C	A	24	24
comp66485_c0_seq3	358	T	G	16	59
comp66485_c0_seq4	395	A	T	20	73
comp66485_c0_seq4	398	T	A	20	72
comp66485_c0_seq4	405	T	C	20	71
comp66253_c0_seq1	550	A	C	14	20
comp66253_c0_seq1	2500	A	T	36	65
comp67169_c0_seq5	165	T	C	18	23
comp66495_c0_seq3	330	T	G	16	30
comp67459_c0_seq1	1085	G	A	34	34
comp67459_c0_seq1	1340	C	G	14	23
comp67459_c0_seq1	1446	G	A	20	22
comp67459_c0_seq1	1461	G	C	18	20
comp67459_c0_seq1	1508	G	A	14	27
comp67459_c0_seq1	1552	G	A	14	25
comp67459_c0_seq1	1946	T	G	20	56
comp67459_c0_seq1	2153	G	T	20	26
comp66088_c0_seq4	217	C	T	20	20
comp66450_c0_seq3	729	G	T	20	20
comp67939_c0_seq1	731	G	A	18	46
comp67939_c0_seq1	736	C	G	20	46
comp67939_c0_seq1	754	G	A	26	43
comp67939_c0_seq1	762	G	T	32	37
comp67939_c0_seq1	765	T	C	30	37
comp67939_c0_seq1	787	G	A	14	21
comp66148_c0_seq1	407	G	A	12	24
comp66148_c0_seq1	418	T	C	20	22
comp66458_c0_seq1	410	G	C	16	20
comp66458_c0_seq1	474	G	A	10	22
comp66967_c0_seq2	290	T	C	16	23
comp66967_c0_seq2	314	A	C	12	22
comp66310_c0_seq10	330	G	A	24	24
comp66310_c0_seq10	336	C	T	24	24
comp66310_c0_seq10	337	T	G	24	24
comp66268_c0_seq2	242	T	C	22	22
comp66276_c0_seq2	1326	C	T	32	45
comp67440_c0_seq1	490	A	C	32	32
comp67440_c0_seq1	491	G	A	36	36
comp67440_c0_seq1	497	C	T	14	30
comp67440_c0_seq1	501	T	G	48	48
comp67440_c0_seq1	528	T	C	54	54
comp67440_c0_seq1	546	G	A	52	52
comp67440_c0_seq1	547	A	C	54	54
comp67440_c0_seq1	627	T	C	52	52
comp67440_c0_seq1	724	G	A	20	20
comp66473_c1_seq1	2095	T	A	12	25
comp67512_c0_seq1	287	G	T	22	22
comp66564_c0_seq2	1423	T	C	16	20
comp66564_c0_seq2	1429	A	G	14	20
comp67801_c1_seq3	3644	G	T	12	20
comp66532_c0_seq3	1064	T	C	12	20
comp66639_c0_seq3	111	G	C	20	46
comp66639_c0_seq3	166	G	A	10	47
comp66639_c0_seq3	194	A	G	10	42
comp66639_c0_seq3	348	A	G	12	31
comp66639_c0_seq3	673	A	C	12	23
comp66639_c0_seq3	749	T	A	12	20
comp66639_c0_seq3	1269	T	C	12	37
comp67829_c0_seq4	657	C	T	10	29
comp67536_c0_seq1	1318	G	T	10	20
comp67163_c0_seq1	610	G	A	18	21
comp67163_c0_seq1	673	G	T	14	21
comp67457_c0_seq1	593	C	G	10	43
comp67457_c0_seq1	2184	T	C	10	25
comp66981_c1_seq5	500	A	C	54	54
comp67421_c0_seq16	415	C	A	26	26
comp67421_c0_seq15	415	C	A	26	26
comp67118_c1_seq6	57	G	T	20	20
comp67118_c1_seq6	66	A	C	20	20
comp67274_c0_seq1	464	T	C	16	26
comp66425_c0_seq1	193	G	T	22	31
comp66425_c0_seq1	293	G	A	20	49
comp66425_c0_seq1	334	G	A	32	52
comp67329_c1_seq1	20	A	T	24	24
comp67329_c1_seq1	24	C	T	24	24
comp67192_c0_seq1	294	T	C	16	31
comp66594_c0_seq8	366	A	C	20	35
comp67401_c1_seq1	80	T	A	10	44
comp67401_c1_seq1	81	T	A	10	44
comp67532_c3_seq1	83	A	G	36	36
comp67532_c3_seq3	351	A	G	12	21
comp67532_c3_seq3	353	A	T	30	30
comp66491_c0_seq1	2483	G	A	16	22
comp66491_c0_seq1	2581	C	T	18	26
comp66491_c0_seq1	2600	A	G	12	25
comp67157_c0_seq4	155	G	T	22	22
comp67157_c0_seq4	189	T	C	26	26
comp67157_c0_seq7	155	G	T	12	29
comp67812_c1_seq6	1375	G	A	24	24
comp67852_c0_seq1	1704	C	A	20	22
comp67852_c0_seq1	1743	C	T	14	27
comp67852_c0_seq1	1758	C	T	10	26
comp67852_c0_seq1	1959	C	T	12	29
comp67852_c0_seq1	2145	C	T	16	23
comp67852_c0_seq1	2294	G	T	12	22
comp67852_c0_seq1	2335	C	T	18	32
comp67852_c0_seq1	2432	A	T	26	31
comp67471_c0_seq1	746	G	A	12	22
comp66800_c1_seq6	390	G	C	20	20
comp66800_c1_seq6	540	C	T	24	24
comp66709_c0_seq1	1491	A	T	22	27
comp66709_c0_seq1	1677	C	T	10	28
comp66709_c0_seq1	1718	C	A	22	26
comp66709_c0_seq1	1749	G	T	12	28
comp66709_c0_seq1	1800	T	C	12	27
comp66709_c0_seq1	1848	C	T	10	25
comp66709_c0_seq1	1948	T	A	12	29
comp66709_c0_seq1	1949	A	T	12	31
comp66709_c0_seq1	2103	C	G	14	29
comp66446_c0_seq1	372	G	A	20	29
comp67126_c0_seq1	424	C	T	16	24
comp67072_c0_seq1	3504	C	T	14	20
comp67072_c0_seq1	3520	C	G	12	20
comp67982_c1_seq1	1305	T	G	12	23
comp67230_c0_seq1	103	T	C	28	32
comp67230_c0_seq1	741	A	C	18	33
comp67230_c0_seq1	744	C	T	20	33
comp67230_c0_seq1	772	T	C	24	30
comp67230_c0_seq1	778	A	C	22	30
comp67230_c0_seq1	782	A	G	10	30
comp67996_c0_seq8	633	A	G	22	30
comp67996_c0_seq8	658	G	T	16	28
comp67996_c0_seq8	682	T	C	24	35
comp67996_c0_seq8	719	T	C	20	31
comp67996_c0_seq8	1144	A	G	10	27
comp67996_c0_seq8	1184	A	T	10	26
comp66114_c1_seq4	704	G	A	16	21
comp67879_c1_seq1	452	G	T	10	25
comp67879_c1_seq1	490	A	G	14	20
comp67910_c3_seq1	1793	A	C	24	33
comp67910_c3_seq4	251	C	T	12	21
comp67910_c3_seq4	261	C	T	24	24
comp67910_c3_seq4	262	C	T	24	24
comp67910_c3_seq4	270	C	T	12	22
comp67910_c3_seq4	454	T	C	18	23
comp67567_c0_seq2	269	C	T	12	22
comp67247_c0_seq7	348	C	T	16	42
comp67813_c0_seq2	329	A	G	24	27
comp67370_c0_seq1	1772	C	G	20	20
comp67370_c0_seq1	1782	C	T	24	24
comp67370_c0_seq1	1822	A	G	22	22
comp66244_c0_seq1	2641	C	T	20	20
comp67839_c0_seq14	1204	G	A	28	34
comp67672_c0_seq6	134	A	C	12	21
comp67509_c0_seq4	249	T	A	20	20
comp67121_c0_seq1	262	T	C	10	30
comp67121_c0_seq1	362	A	G	14	30
comp67121_c0_seq1	441	T	G	18	25
comp67187_c0_seq2	345	A	C	16	20
comp66609_c0_seq1	142	A	G	22	22
comp66609_c0_seq1	155	A	G	10	22
comp66609_c0_seq1	157	G	A	12	22
comp66384_c1_seq2	386	C	T	28	32
comp66384_c1_seq2	620	C	T	14	25
comp67533_c0_seq1	66	C	T	22	22
comp67533_c0_seq2	114	G	C	20	20
comp67533_c0_seq2	127	G	A	20	21
comp67031_c2_seq6	330	T	A	20	20
comp67031_c2_seq6	352	C	T	20	20
comp66303_c0_seq1	35	C	T	16	22
comp66303_c0_seq1	57	G	C	22	23
comp66794_c1_seq2	230	C	T	22	22
comp66794_c1_seq2	239	A	C	20	20
comp66794_c1_seq2	240	G	A	20	20
comp66794_c1_seq2	246	T	C	20	20
comp67302_c0_seq4	4048	T	C	10	23
comp66060_c1_seq4	61	A	G	24	24
comp66745_c0_seq1	939	G	A	12	27
comp66745_c0_seq1	2835	G	T	16	25
comp35580_c0_seq1	518	T	G	20	20
comp35116_c0_seq1	437	C	T	20	20
comp35196_c0_seq1	21	G	T	16	25
comp35083_c0_seq1	27	G	A	14	20
comp35752_c0_seq1	2172	G	A	12	22
comp34849_c0_seq1	385	T	C	12	22
comp34955_c0_seq1	1436	T	C	22	36
comp35388_c0_seq1	228	G	A	14	35
comp35869_c0_seq1	876	G	A	10	28
comp35667_c0_seq1	204	C	T	18	39
comp35159_c0_seq1	369	T	C	12	20
comp34786_c0_seq1	531	C	T	30	30
comp35034_c0_seq1	595	C	G	18	41
comp34936_c0_seq1	939	A	C	24	49
comp35609_c0_seq1	853	G	A	10	22
comp35248_c0_seq1	2544	T	C	14	20
comp48168_c0_seq1	557	T	C	18	37
comp48244_c0_seq1	333	T	G	16	42
comp48425_c0_seq1	15	T	G	14	26
comp48317_c0_seq1	131	T	C	16	26
comp49196_c0_seq1	468	C	T	10	27
comp48668_c0_seq1	166	A	G	16	28
comp48753_c0_seq1	199	T	C	10	25
comp48065_c1_seq1	63	C	G	20	20
comp48215_c0_seq1	442	G	C	12	28
comp48018_c0_seq1	1435	G	C	24	28
comp48018_c0_seq1	1551	G	C	28	30
comp49994_c0_seq1	15	A	G	14	20
comp49994_c0_seq1	21	A	G	12	20
comp48766_c0_seq1	76	A	G	14	23
comp48766_c0_seq1	187	G	A	10	24
comp48039_c0_seq1	17	T	C	20	20
comp48364_c0_seq1	651	G	A	22	22
comp49345_c0_seq1	823	C	T	10	20
comp48787_c0_seq1	317	A	G	16	23
comp48787_c0_seq1	335	T	C	16	23
comp48895_c0_seq1	245	A	T	18	24
comp48020_c0_seq1	227	G	A	32	55
comp49432_c0_seq1	286	G	A	24	34
comp48011_c1_seq1	15	G	A	12	20
comp48144_c0_seq1	278	G	A	20	20
comp48397_c0_seq1	60	G	A	18	24
comp48595_c0_seq1	207	A	G	24	27
comp49346_c0_seq1	487	C	T	14	23
comp49460_c0_seq1	437	G	A	14	30
comp49411_c0_seq1	1793	C	T	18	21
comp49411_c0_seq1	1807	T	C	18	23
comp48897_c0_seq1	145	A	T	20	20
comp48468_c0_seq1	174	A	G	14	21
comp48228_c0_seq1	90	G	C	24	43
comp49493_c0_seq1	633	G	A	10	27
comp49667_c0_seq1	3030	T	C	14	20
comp49667_c0_seq1	3364	C	A	30	31
comp29557_c0_seq1	1562	G	A	10	20
comp29147_c0_seq1	846	A	T	14	21
comp29175_c0_seq1	145	T	A	24	29
comp28754_c0_seq1	301	A	G	16	23
comp28979_c0_seq1	468	A	G	12	22
comp29914_c1_seq1	21	G	A	22	25
comp46518_c0_seq1	497	G	A	12	22
comp46217_c0_seq1	316	T	C	20	20
comp46217_c0_seq1	328	C	T	20	20
comp46217_c0_seq1	334	C	T	20	20
comp47750_c0_seq1	709	T	A	14	20
comp47718_c0_seq1	2664	C	T	12	20
comp47974_c0_seq1	570	C	T	20	20
comp47192_c0_seq1	671	C	T	24	38
comp47192_c0_seq1	672	A	G	24	37
comp47841_c0_seq1	75	T	G	10	28
comp47147_c0_seq1	2131	G	T	10	20
comp47955_c1_seq1	181	T	C	14	27
comp47955_c1_seq1	264	G	A	10	27
comp47816_c0_seq1	144	A	G	14	23
comp47954_c0_seq1	674	A	G	18	28
comp47954_c0_seq1	683	C	A	18	27
comp47835_c0_seq1	726	G	T	20	25
comp47603_c0_seq1	557	G	A	26	30
comp47231_c0_seq1	567	T	C	22	31
comp47833_c0_seq1	1798	A	G	20	24
comp47833_c0_seq1	1799	G	A	12	24
comp47833_c0_seq1	1800	G	A	10	24
comp47833_c0_seq1	1806	A	G	12	22
comp47275_c0_seq2	213	T	G	34	34
comp61510_c0_seq3	2154	G	C	14	26
comp60463_c0_seq1	463	C	T	18	21
comp60463_c0_seq1	595	A	G	26	26
comp60463_c0_seq1	600	G	A	30	30
comp60463_c0_seq1	606	A	G	24	24
comp60463_c0_seq1	621	G	A	34	34
comp61910_c0_seq1	96	G	A	16	22
comp61323_c0_seq1	1518	G	A	32	32
comp60269_c0_seq1	648	G	A	14	25
comp61860_c0_seq1	2049	G	T	12	21
comp60298_c0_seq1	129	T	A	22	25
comp60699_c0_seq1	6130	T	A	12	30
comp60687_c0_seq1	633	G	A	26	42
comp60164_c0_seq2	283	A	C	12	47
comp60385_c0_seq1	1250	C	T	12	35
comp61494_c0_seq1	596	T	C	12	24
comp60174_c0_seq2	82	T	C	18	24
comp61882_c0_seq2	249	C	T	10	24
comp61882_c0_seq2	266	A	T	10	26
comp61882_c0_seq2	334	C	T	16	24
comp60436_c0_seq1	638	C	T	12	22
comp60437_c0_seq1	227	G	A	20	20
comp60929_c0_seq1	2494	C	G	12	21
comp61442_c0_seq1	136	A	G	22	52
comp61442_c0_seq1	1063	A	G	26	46
comp61442_c0_seq1	1303	T	G	20	28
comp61186_c0_seq1	150	T	G	20	20
comp61998_c0_seq1	210	C	A	26	26
comp61998_c0_seq1	283	C	T	26	26
comp60894_c0_seq1	728	T	A	24	24
comp60475_c0_seq1	257	A	C	34	34
comp61840_c0_seq1	185	A	G	26	26
comp61723_c0_seq1	60	T	A	30	32
comp60650_c0_seq1	55	C	T	18	53
comp60650_c0_seq1	249	T	A	32	32
comp61388_c0_seq1	527	C	T	10	29
comp61042_c0_seq1	74	T	A	12	37
comp60063_c0_seq1	158	A	G	20	40
comp61259_c0_seq1	516	G	A	20	22
comp61812_c0_seq1	262	G	A	18	21
comp61827_c0_seq1	4174	C	T	22	42
comp61654_c0_seq1	294	A	C	12	26
comp61654_c0_seq1	397	A	C	16	25
comp61654_c0_seq1	422	A	T	16	24
comp61825_c0_seq1	414	C	G	12	23
comp61592_c0_seq4	102	A	C	10	21
comp61592_c0_seq4	105	G	T	10	21
comp61592_c0_seq4	114	G	T	12	21
comp61592_c0_seq4	117	C	T	12	21
comp61592_c0_seq4	123	T	C	12	21
comp61592_c0_seq4	129	G	A	10	23
comp61592_c0_seq4	162	C	A	12	27
comp61592_c0_seq4	180	T	C	18	32
comp61592_c0_seq4	185	A	C	18	30
comp60166_c0_seq1	309	T	A	34	34
comp61180_c0_seq1	2205	A	G	12	26
comp60289_c0_seq1	584	T	C	18	21
comp61138_c0_seq1	3995	T	A	10	24
comp61355_c0_seq6	240	C	T	26	28
comp61069_c0_seq1	76	A	G	10	21
comp61477_c0_seq1	2559	A	G	12	21
comp60907_c0_seq2	559	G	T	20	20
comp61492_c0_seq1	288	A	G	32	41
comp61492_c0_seq1	325	G	A	22	34
comp61492_c0_seq1	366	T	C	20	27
comp61252_c0_seq5	617	C	T	10	49
comp60398_c0_seq1	718	G	A	12	28
comp60731_c0_seq1	169	A	G	20	20
comp60731_c0_seq1	179	G	A	20	20
comp61574_c0_seq1	526	C	T	40	40
comp61574_c0_seq1	590	C	A	14	24
comp60568_c0_seq1	290	G	A	16	23
comp60568_c0_seq1	296	G	A	10	20
comp60568_c0_seq1	305	G	A	14	20
comp60568_c0_seq1	356	T	C	24	24
comp60568_c0_seq1	413	A	C	22	22
comp60568_c0_seq1	415	T	G	22	22
comp61542_c0_seq1	583	G	A	28	51
comp61542_c0_seq1	1450	T	C	14	30
comp61542_c0_seq1	2086	G	A	14	51
comp61858_c1_seq1	788	A	T	30	30
comp61858_c1_seq1	793	C	T	28	28
comp60381_c0_seq1	1073	A	G	18	33
comp60381_c0_seq1	1682	T	C	12	34
comp61023_c0_seq1	15	A	G	20	20
comp61304_c0_seq2	1457	T	C	16	25
comp60801_c0_seq1	917	A	G	22	22
comp60826_c0_seq1	293	C	T	18	23
comp60826_c0_seq1	474	G	T	18	34
comp60826_c0_seq1	552	T	C	18	26
comp61782_c0_seq1	390	C	A	12	33
comp61782_c0_seq1	650	A	G	18	26
comp61782_c0_seq1	2712	A	G	36	48
comp61764_c0_seq1	498	T	C	24	24
comp61764_c0_seq1	579	A	G	12	20
comp61026_c0_seq1	260	G	A	20	20
comp61642_c0_seq1	304	C	G	10	21
comp61313_c0_seq1	106	A	C	18	22
comp61313_c0_seq1	131	C	T	22	25
comp61313_c0_seq1	158	G	T	28	30
comp60641_c0_seq1	243	G	C	12	22
comp60641_c0_seq1	275	C	T	48	48
comp60641_c0_seq1	278	T	C	12	25
comp60641_c0_seq1	304	A	T	12	24
comp60641_c0_seq1	306	T	C	12	24
comp60641_c0_seq1	326	G	A	10	23
comp60641_c0_seq1	457	T	C	20	20
comp60831_c0_seq1	418	A	G	10	26
comp60087_c0_seq1	576	A	G	18	29
comp61249_c0_seq1	387	C	T	26	26
comp60056_c0_seq1	3429	T	C	14	27
comp61362_c0_seq1	2402	G	A	10	31
comp61119_c0_seq1	2667	A	T	14	23
comp61119_c0_seq1	2674	T	A	14	23
comp61452_c0_seq1	614	C	T	16	20
comp61070_c0_seq2	254	C	T	20	20
comp61084_c0_seq1	712	G	A	14	20
comp61084_c0_seq1	922	C	T	22	22
comp60190_c0_seq1	320	G	A	26	26
comp60054_c0_seq1	50	T	C	32	32
comp60054_c0_seq1	51	G	A	34	34
comp61699_c0_seq1	199	A	C	20	47
comp61699_c0_seq1	206	G	A	20	45
comp61699_c0_seq1	845	C	T	12	20
comp61699_c0_seq1	882	T	A	20	20
comp61699_c0_seq1	957	T	A	24	30
comp61240_c0_seq1	60	C	G	10	27
comp61240_c0_seq1	75	G	A	12	30
comp61240_c0_seq1	201	A	G	24	39
comp61240_c0_seq1	220	C	T	16	38
comp61240_c0_seq1	2048	C	A	22	40
comp61536_c0_seq1	172	C	T	14	26
comp61536_c0_seq1	191	C	T	14	26
comp61536_c0_seq1	475	T	A	18	24
comp60250_c0_seq2	177	C	T	22	22
comp60250_c0_seq2	181	G	A	26	26
comp61511_c0_seq1	713	T	C	14	23
comp60064_c0_seq1	1988	G	A	12	22
comp60081_c0_seq1	219	T	C	16	20
comp60551_c0_seq1	109	G	A	10	20
comp61735_c0_seq1	740	T	C	20	21
comp61735_c0_seq1	1220	G	A	14	28
comp61200_c0_seq1	529	A	G	14	23
comp61080_c0_seq3	1471	C	G	28	30
comp61080_c0_seq3	1786	T	C	20	44
comp60485_c0_seq1	163	T	A	20	23
comp60485_c0_seq1	661	C	T	10	23
comp61110_c0_seq1	1237	T	G	20	20
comp60632_c0_seq1	539	G	T	16	21
comp61049_c0_seq1	763	T	A	14	35
comp61049_c0_seq1	1158	G	A	16	20
comp60142_c0_seq1	1083	T	C	20	20
comp61766_c0_seq1	37	A	T	16	52
comp60157_c0_seq1	1895	C	T	14	31
comp60157_c0_seq1	1900	C	T	10	31
comp60919_c0_seq1	31	T	C	28	33
comp60919_c0_seq1	35	T	C	12	36
comp61238_c0_seq1	222	G	A	20	23
comp60442_c0_seq1	983	C	T	10	24
comp60489_c0_seq1	218	A	C	22	35
comp61640_c1_seq1	697	T	C	10	20
comp61063_c0_seq6	209	T	C	10	25
comp60101_c0_seq1	3139	A	C	10	22
comp61673_c0_seq1	3490	T	G	10	20
comp61673_c0_seq1	3558	T	C	16	20
comp60005_c0_seq1	1637	A	G	14	24
comp60005_c0_seq1	1685	G	A	28	28
comp60941_c0_seq1	239	A	G	20	22
comp60941_c0_seq1	245	A	T	22	22
comp60342_c0_seq1	495	G	T	18	26
comp60241_c0_seq1	72	T	G	16	29
comp60241_c0_seq1	82	G	T	16	39
comp60241_c0_seq1	314	G	A	12	30
comp84495_c0_seq1	278	A	G	10	23
comp85225_c0_seq1	121	T	A	18	35
comp68014_c0_seq1	3001	A	G	26	26
comp69516_c3_seq2	124	C	T	22	22
comp68213_c1_seq17	172	G	A	34	34
comp68213_c1_seq12	172	G	A	34	34
comp69759_c0_seq2	1057	A	G	16	23
comp68412_c0_seq2	455	G	A	14	20
comp68513_c0_seq11	188	G	A	22	22
comp68118_c0_seq1	1155	A	G	26	30
comp68686_c3_seq8	837	T	C	24	24
comp68686_c3_seq8	854	T	C	24	24
comp68686_c3_seq8	856	A	G	24	24
comp69794_c0_seq3	277	C	T	32	56
comp69794_c0_seq3	307	G	T	18	49
comp69794_c0_seq3	316	T	A	12	49
comp69794_c0_seq4	473	C	T	14	22
comp69794_c0_seq4	474	C	T	16	22
comp69794_c0_seq4	495	A	C	12	23
comp69794_c0_seq4	498	T	C	14	23
comp69794_c0_seq4	539	G	A	12	42
comp69794_c0_seq4	548	A	T	14	44
comp69794_c0_seq4	554	C	T	34	45
comp69794_c0_seq4	555	A	G	14	45
comp68460_c2_seq1	507	T	C	22	22
comp68460_c2_seq1	511	G	A	14	24
comp69728_c0_seq10	109	G	A	14	22
comp69728_c0_seq10	169	A	G	26	26
comp69728_c0_seq10	178	A	G	12	25
comp69928_c1_seq21	325	A	G	12	22
comp68499_c0_seq1	552	G	A	36	36
comp68499_c0_seq1	558	G	A	42	42
comp68332_c0_seq3	1460	A	G	22	51
comp68979_c0_seq14	975	T	G	24	24
comp68979_c0_seq14	982	G	C	20	20
comp69348_c0_seq6	438	C	T	14	20
comp68687_c0_seq1	103	A	G	20	20
comp68838_c0_seq3	457	A	G	12	21
comp68838_c1_seq18	852	A	T	12	30
comp68838_c1_seq11	852	A	T	12	30
comp69058_c2_seq18	49	G	A	24	24
comp69058_c2_seq18	51	A	G	24	24
comp69058_c2_seq18	78	T	C	28	28
comp69058_c2_seq18	85	A	T	26	26
comp69058_c2_seq18	105	G	A	22	22
comp69058_c2_seq18	815	C	T	28	28
comp69058_c2_seq18	877	C	G	24	24
comp69058_c2_seq18	906	A	T	28	28
comp69058_c2_seq18	917	T	C	30	30
comp69058_c2_seq3	433	T	A	28	28
comp69058_c2_seq3	458	T	A	30	30
comp69058_c2_seq3	464	C	A	16	25
comp69058_c2_seq3	468	G	A	24	25
comp69058_c2_seq3	481	C	T	20	25
comp69058_c2_seq3	491	G	A	12	27
comp69058_c2_seq3	508	A	T	12	27
comp69058_c2_seq3	517	T	C	30	30
comp69058_c2_seq3	540	A	G	10	27
comp69058_c2_seq3	544	G	C	32	32
comp69058_c2_seq3	551	A	C	12	26
comp69058_c2_seq3	563	C	T	16	26
comp69058_c2_seq3	583	T	C	16	24
comp69058_c2_seq3	613	C	T	14	20
comp69058_c2_seq3	614	A	G	16	20
comp69058_c2_seq3	622	C	G	28	28
comp69652_c0_seq1	518	T	C	12	24
comp68515_c0_seq1	2650	A	G	34	34
comp69248_c0_seq3	677	T	A	26	27
comp69248_c0_seq3	759	A	G	30	30
comp69274_c1_seq8	176	A	G	18	23
comp69274_c1_seq8	194	A	G	20	20
comp69045_c1_seq1	60	A	G	20	20
comp69924_c0_seq1	140	A	G	10	21
comp69731_c0_seq2	448	A	G	20	20
comp69731_c0_seq2	566	G	A	24	24
comp69731_c0_seq2	571	T	C	24	24
comp69440_c0_seq2	3137	G	A	12	31
comp69440_c0_seq3	261	A	G	20	20
comp69861_c0_seq2	259	A	T	26	26
comp69861_c0_seq3	669	C	A	22	22
comp69861_c0_seq3	688	T	C	22	27
comp69861_c0_seq3	960	G	A	26	53
comp69861_c0_seq3	978	G	A	20	37
comp69861_c0_seq4	1051	A	G	22	22
comp69473_c0_seq1	849	C	T	26	26
comp69473_c0_seq2	487	T	A	24	24
comp69473_c0_seq2	488	T	A	22	24
comp69473_c0_seq2	588	C	T	30	30
comp69473_c0_seq2	637	T	C	28	28
comp69473_c0_seq2	654	G	A	32	32
comp69473_c0_seq3	51	A	T	22	22
comp68696_c1_seq1	471	G	A	26	26
comp69926_c0_seq26	55	T	C	10	21
comp69926_c0_seq26	190	C	T	14	23
comp69926_c0_seq26	191	C	T	14	23
comp69926_c0_seq26	240	T	G	22	27
comp69926_c0_seq26	241	T	A	22	27
comp69926_c0_seq26	260	G	A	26	29
comp69926_c0_seq26	475	G	A	16	21
comp69926_c0_seq26	495	A	G	26	26
comp69926_c0_seq4	359	C	T	16	26
comp69547_c0_seq6	166	C	G	12	20
comp69317_c0_seq1	870	A	G	12	23
comp69317_c0_seq1	911	T	G	26	26
comp69317_c0_seq1	1015	G	A	24	24
comp69317_c0_seq1	1725	G	A	22	22
comp69317_c0_seq1	1794	A	G	26	26
comp69317_c0_seq1	1800	T	A	22	22
comp69317_c0_seq1	1857	G	A	12	21
comp68848_c0_seq6	66	A	G	12	25
comp68123_c0_seq18	327	A	G	32	32
comp68123_c0_seq18	333	A	C	32	32
comp68123_c0_seq18	384	C	T	10	39
comp68123_c0_seq18	390	T	C	30	39
comp68123_c0_seq17	327	A	G	32	32
comp68123_c0_seq17	333	A	C	32	32
comp68123_c0_seq17	384	C	T	10	39
comp68123_c0_seq17	390	T	C	30	39
comp68819_c0_seq1	319	G	A	16	32
comp68819_c0_seq1	333	C	T	18	32
comp68819_c0_seq1	373	C	T	18	32
comp68573_c1_seq2	164	A	G	24	31
comp68573_c1_seq2	166	T	C	24	31
comp68573_c1_seq2	190	A	T	12	29
comp68573_c1_seq2	312	G	A	20	38
comp68573_c1_seq2	313	T	A	18	38
comp68573_c1_seq2	406	A	G	24	28
comp68573_c1_seq2	420	T	C	14	30
comp69593_c1_seq15	1478	A	G	24	24
comp69593_c1_seq15	1921	G	A	10	22
comp69593_c1_seq15	1924	T	C	12	22
comp68997_c1_seq27	175	C	T	24	24
comp68997_c1_seq27	190	T	G	20	20
comp68997_c1_seq27	205	T	C	34	34
comp68997_c1_seq27	215	C	T	12	20
comp68997_c1_seq27	225	T	C	18	20
comp68997_c1_seq27	226	T	G	20	20
comp68997_c1_seq27	286	A	G	16	20
comp68997_c1_seq27	295	T	A	14	20
comp68997_c1_seq27	302	C	T	14	20
comp68997_c1_seq23	175	C	T	24	24
comp68997_c1_seq23	190	T	G	20	20
comp68997_c1_seq23	205	T	C	34	34
comp68997_c1_seq23	215	C	T	12	20
comp68997_c1_seq23	225	T	C	18	20
comp68997_c1_seq23	226	T	G	20	20
comp68997_c1_seq23	286	A	G	16	20
comp68997_c1_seq23	295	T	A	14	20
comp68997_c1_seq23	302	C	T	14	20
comp69122_c0_seq2	473	C	A	16	39
comp69122_c0_seq2	506	A	T	20	37
comp69122_c0_seq2	577	G	C	32	38
comp69492_c0_seq1	3158	G	A	22	29
comp69008_c0_seq6	239	G	A	22	22
comp69008_c0_seq6	241	A	G	14	20
comp69008_c0_seq6	258	G	A	10	20
comp68898_c1_seq1	2526	G	A	26	38
comp69810_c2_seq18	150	A	G	12	25
comp69810_c2_seq18	581	C	G	10	21
comp68561_c1_seq3	255	G	A	24	24
comp68561_c1_seq3	290	G	A	20	20
comp68561_c1_seq3	294	C	G	22	22
comp68561_c1_seq7	422	C	T	12	25
comp68354_c0_seq13	119	G	T	20	20
comp68354_c1_seq2	410	G	A	10	21
comp68354_c1_seq2	414	A	G	12	21
comp69968_c0_seq3	86	T	G	20	20
comp69968_c0_seq3	93	T	C	22	22
comp69968_c0_seq3	100	C	T	30	30
comp69968_c0_seq3	153	G	T	10	22
comp69968_c0_seq3	215	G	A	16	22
comp69968_c0_seq3	222	A	G	12	21
comp69536_c0_seq2	27	T	C	14	29
comp69536_c0_seq2	30	G	A	16	31
comp69536_c0_seq2	481	C	T	28	34
comp68004_c0_seq2	258	C	A	10	34
comp68150_c0_seq20	352	C	T	52	52
comp68150_c0_seq20	387	T	C	38	38
comp68150_c0_seq20	398	C	T	36	36
comp68150_c0_seq20	420	G	A	20	20
comp68150_c0_seq20	421	A	T	20	20
comp68033_c0_seq1	362	T	A	30	30
comp69149_c1_seq4	25	T	C	28	28
comp69088_c0_seq1	5700	C	T	12	21
comp69996_c0_seq2	937	C	T	28	28
comp69548_c6_seq7	656	A	G	28	30
comp69621_c0_seq1	62	A	G	28	28
comp69621_c0_seq1	153	G	A	30	30
comp69621_c0_seq1	290	C	G	26	26
comp69621_c0_seq1	298	C	A	26	26
comp69621_c0_seq6	308	C	T	18	20
comp69508_c0_seq15	335	G	A	20	20
comp69508_c0_seq6	2904	C	T	14	28
comp69508_c0_seq11	335	G	A	20	20
comp69959_c0_seq1	77	C	T	28	28
comp69959_c0_seq1	134	G	T	26	26
comp69959_c0_seq1	164	C	T	30	30
comp69959_c0_seq1	166	T	G	36	36
comp69959_c0_seq1	180	A	T	24	24
comp69959_c0_seq1	199	G	A	22	22
comp69959_c0_seq1	226	C	T	36	36
comp69959_c0_seq1	229	G	A	32	32
comp69959_c0_seq1	239	T	A	40	40
comp68250_c6_seq8	232	A	T	26	26
comp68250_c6_seq8	238	G	A	24	24
comp68250_c6_seq8	245	A	T	22	22
comp69791_c0_seq3	289	A	C	36	48
comp69791_c0_seq3	300	C	T	28	46
comp69791_c0_seq3	1027	A	G	16	29
comp69791_c0_seq3	1045	A	T	28	35
comp69791_c0_seq3	1067	T	A	32	41
comp69791_c0_seq3	1205	C	T	12	35
comp69791_c0_seq3	1214	T	C	14	35
comp69791_c0_seq3	1222	C	T	14	35
comp69791_c0_seq3	1240	T	C	12	31
comp69791_c0_seq4	26	G	A	38	38
comp69791_c0_seq4	1147	T	C	34	34
comp68660_c0_seq4	210	G	T	26	26
comp68660_c0_seq4	563	A	G	22	22
comp69927_c0_seq4	121	A	T	42	42
comp69927_c0_seq4	164	T	C	12	22
comp69927_c0_seq4	185	A	T	14	21
comp69391_c0_seq1	443	G	A	22	22
comp69515_c7_seq2	281	C	T	20	20
comp69515_c7_seq2	370	C	A	24	24
comp68629_c0_seq1	292	G	A	12	29
comp68629_c0_seq1	1373	C	T	24	24
comp69110_c0_seq1	433	C	A	14	32
comp69110_c0_seq1	444	G	A	12	29
comp69110_c0_seq1	493	T	G	16	24
comp69110_c0_seq1	505	T	C	12	24
comp68882_c0_seq1	537	A	G	22	27
comp68882_c0_seq1	861	G	A	34	45
comp68882_c0_seq1	891	C	T	38	38
comp68605_c1_seq1	650	T	G	10	26
comp69802_c0_seq4	294	A	G	10	20
comp69802_c0_seq4	320	G	A	24	24
comp69232_c0_seq2	765	T	C	12	21
comp69232_c0_seq2	807	T	C	20	20
comp69232_c0_seq2	820	A	T	28	28
comp69232_c0_seq2	823	T	A	28	28
comp68803_c0_seq5	532	C	T	10	27
comp68803_c0_seq5	551	T	C	12	36
comp68803_c0_seq5	752	T	C	10	39
comp69412_c0_seq1	736	A	G	20	24
comp69412_c0_seq2	144	T	C	26	26
comp69412_c0_seq2	145	G	T	26	26
comp69412_c0_seq2	165	G	A	14	20
comp69412_c0_seq2	166	T	A	18	20
comp69412_c0_seq7	95	T	C	22	22
comp69412_c0_seq7	104	G	A	22	22
comp69412_c0_seq7	317	A	G	52	52
comp69412_c0_seq7	319	C	A	52	52
comp69412_c0_seq7	335	C	T	44	44
comp69412_c0_seq7	337	T	C	46	46
comp69309_c1_seq2	295	A	G	24	31
comp69309_c1_seq2	304	T	C	26	31
comp69309_c1_seq5	697	T	C	20	20
comp69309_c1_seq5	704	T	C	20	20
comp68591_c0_seq8	101	C	T	14	30
comp68019_c0_seq1	129	G	A	12	25
comp69144_c0_seq1	280	A	T	16	20
comp69555_c0_seq1	704	C	T	44	74
comp69555_c0_seq1	734	A	C	44	44
comp69555_c0_seq2	690	C	T	18	26
comp69555_c0_seq2	876	A	G	24	94
comp69555_c0_seq2	902	C	A	24	66
comp69555_c0_seq2	929	A	T	24	64
comp69555_c0_seq2	947	C	T	46	58
comp69555_c0_seq4	845	A	C	50	50
comp69555_c0_seq4	846	G	A	48	48
comp69555_c0_seq4	855	G	A	34	34
comp69865_c0_seq3	615	G	A	20	20
comp69764_c2_seq1	457	C	T	24	50
comp69764_c2_seq1	510	C	T	20	20
comp68990_c1_seq2	339	A	G	20	20
comp68990_c1_seq2	348	T	C	20	20
comp68990_c1_seq2	360	T	C	20	20
comp69196_c2_seq9	268	A	G	20	28
comp69196_c2_seq9	271	G	A	22	28
comp68264_c0_seq1	911	A	G	26	30
comp68264_c0_seq1	914	G	T	26	30
comp68264_c0_seq1	942	A	T	12	36
comp68264_c0_seq1	954	C	T	28	36
comp68264_c0_seq1	958	C	T	28	36
comp68264_c0_seq1	981	C	T	10	37
comp68264_c0_seq1	2298	G	A	20	20
comp68802_c0_seq9	6	G	A	10	20
comp68802_c0_seq9	191	A	G	16	21
comp68545_c0_seq1	2907	C	T	24	24
comp68545_c0_seq1	3099	A	G	14	26
comp68128_c0_seq1	18	C	T	24	24
comp68128_c0_seq1	36	C	T	26	26
comp69146_c0_seq1	1338	G	A	12	24
comp69146_c0_seq1	1352	A	C	18	28
comp68009_c0_seq1	211	G	T	22	30
comp68049_c0_seq6	97	T	A	16	23
comp68049_c0_seq8	124	T	C	10	23
comp68644_c0_seq1	302	C	T	12	20
comp68659_c0_seq3	318	C	T	26	26
comp68659_c0_seq3	319	A	G	30	30
comp68726_c0_seq3	155	G	T	12	33
comp69773_c0_seq2	213	A	T	12	45
comp69773_c0_seq2	281	T	G	16	24
comp69201_c1_seq9	33	C	T	12	24
comp69201_c1_seq9	45	G	T	20	26
comp69201_c1_seq9	66	T	C	16	29
comp69313_c0_seq2	573	C	T	14	21
comp69849_c0_seq1	557	C	T	10	22
comp68926_c4_seq3	101	C	G	26	26
comp68926_c4_seq3	102	A	G	26	26
comp69753_c1_seq2	299	A	C	20	20
comp69357_c0_seq19	2911	A	G	10	20
comp69357_c0_seq23	25	A	G	20	20
comp69357_c0_seq23	90	A	G	14	22
comp69357_c0_seq23	117	T	A	12	24
comp69357_c0_seq15	2911	A	G	10	20
comp69023_c0_seq2	253	T	C	24	24
comp69023_c0_seq2	261	G	T	24	24
comp68456_c0_seq1	1203	C	T	32	32
comp68456_c0_seq1	1207	T	C	30	30
comp69933_c0_seq1	3880	C	T	10	23
comp69933_c0_seq1	5167	G	A	26	26
comp69717_c0_seq1	3834	C	T	36	36
comp69990_c0_seq11	74	C	T	12	22
comp69990_c0_seq11	83	C	T	12	23
comp69990_c0_seq11	123	T	A	44	44
comp69990_c0_seq11	131	T	C	46	46
comp69990_c0_seq11	161	T	C	36	36
comp69990_c0_seq11	172	T	C	40	40
comp69990_c0_seq11	197	A	C	20	20
comp69990_c0_seq9	94	T	A	36	37
comp69990_c0_seq9	392	A	C	20	61
comp68241_c0_seq3	652	C	T	26	26
comp69949_c1_seq2	345	T	G	36	36
comp69949_c1_seq3	237	G	A	20	20
comp69949_c1_seq3	258	C	T	22	22
comp69949_c1_seq3	309	A	G	20	20
comp69725_c0_seq2	368	A	C	20	20
comp69725_c0_seq3	464	A	G	14	23
comp69758_c1_seq2	849	C	T	22	22
comp69305_c1_seq1	1582	A	G	16	22
comp69992_c1_seq1	112	T	G	14	22
comp69992_c1_seq1	121	A	C	12	22
comp68759_c0_seq3	701	A	G	20	20
comp69101_c3_seq2	192	A	T	10	42
comp69101_c3_seq2	259	G	A	52	52
comp69101_c3_seq2	319	A	C	44	44
comp69101_c3_seq2	334	A	G	30	30
comp69101_c3_seq2	342	C	T	38	38
comp69053_c1_seq2	233	G	A	28	28
comp69053_c1_seq2	241	G	A	24	24
comp69211_c1_seq13	154	T	A	22	22
comp69211_c1_seq13	156	T	A	22	22
comp69211_c1_seq13	176	T	G	22	22
comp69619_c2_seq2	244	C	T	12	20
comp68628_c0_seq2	1342	G	T	14	21
comp69845_c0_seq6	25	T	C	38	38
comp69845_c0_seq6	38	T	C	20	41
comp69845_c0_seq6	43	T	C	14	41
comp69845_c0_seq6	46	A	G	60	60
comp69845_c0_seq6	68	C	T	10	47
comp69845_c0_seq6	75	C	T	10	48
comp69845_c0_seq6	82	C	T	58	58
comp69845_c0_seq6	87	C	T	12	50
comp69845_c0_seq6	89	C	T	24	50
comp69845_c0_seq6	93	T	C	12	50
comp69234_c0_seq3	1079	C	T	12	25
comp69234_c0_seq3	1081	T	C	12	25
comp69234_c0_seq3	1100	G	A	16	27
comp69234_c0_seq3	1156	A	T	32	32
comp69234_c0_seq3	1162	G	A	34	34
comp69225_c2_seq18	338	A	T	20	20
comp68627_c0_seq6	70	C	A	18	20
comp68130_c0_seq1	4202	C	T	26	26
comp68130_c0_seq1	4236	C	A	20	27
comp68904_c0_seq1	791	A	G	22	26
comp68455_c0_seq1	1647	C	G	28	54
comp69367_c0_seq4	24	T	A	22	22
comp68671_c0_seq1	91	T	C	16	22
comp68155_c0_seq1	1924	C	T	12	22
comp69723_c0_seq8	82	T	C	30	30
comp69723_c0_seq8	105	A	G	20	20
comp69723_c0_seq9	270	T	A	30	30
comp68518_c0_seq1	1092	G	C	18	20
comp68518_c0_seq1	1102	C	T	10	20
comp68854_c2_seq3	2808	G	A	14	22
comp68553_c0_seq4	477	C	A	10	20
comp68968_c1_seq2	319	G	A	16	28
comp68968_c1_seq2	371	C	T	20	20
comp68968_c1_seq5	1213	C	T	26	26
comp68968_c1_seq5	1230	T	G	20	20
comp69677_c0_seq5	167	G	A	10	23
comp68439_c1_seq1	41	A	C	10	24
comp68271_c0_seq2	304	C	T	30	30
comp69415_c0_seq1	693	G	T	10	33
comp69415_c0_seq1	800	T	A	10	22
comp69415_c0_seq4	411	A	G	22	22
comp68442_c0_seq1	1265	G	A	24	24
comp68442_c0_seq1	1274	C	G	24	24
comp68442_c0_seq1	1297	G	A	24	24
comp68442_c0_seq1	1301	G	A	24	24
comp68442_c0_seq1	1329	A	G	22	22
comp68442_c0_seq1	1355	T	A	24	24
comp68442_c0_seq1	1358	G	A	24	24
comp69594_c0_seq1	546	G	A	22	22
comp69594_c0_seq1	2360	A	G	14	25
comp69594_c0_seq1	2365	G	A	18	24
comp69483_c0_seq1	1923	G	A	32	32
comp69483_c0_seq1	1939	A	C	10	20
comp69483_c0_seq1	1956	C	T	16	20
comp69483_c0_seq1	1968	T	A	26	26
comp69483_c0_seq4	398	C	T	52	52
comp69483_c0_seq4	432	C	T	26	26
comp68420_c0_seq1	1982	T	C	10	20
comp68420_c0_seq1	2105	A	C	14	28
comp69340_c0_seq1	80	C	A	14	25
comp69340_c0_seq1	3463	C	T	24	24
comp68483_c0_seq1	843	T	A	22	26
comp69882_c0_seq17	137	G	A	14	33
comp69882_c0_seq17	141	T	A	14	33
comp69882_c0_seq17	205	A	G	14	38
comp69882_c0_seq17	298	T	A	16	42
comp69882_c0_seq17	379	C	A	20	32
comp69882_c0_seq17	450	T	C	12	22
comp68069_c0_seq1	210	T	C	16	31
comp69929_c0_seq2	108	A	G	12	54
comp69846_c0_seq1	95	T	A	20	24
comp69846_c0_seq1	103	G	A	32	41
comp69846_c0_seq1	155	T	A	16	55
comp69846_c0_seq1	165	G	T	46	55
comp69846_c0_seq1	254	A	C	18	64
comp69846_c0_seq1	312	T	C	22	37
comp69846_c0_seq3	309	T	C	18	30
comp69846_c0_seq3	324	T	C	32	44
comp69846_c0_seq3	360	C	T	52	52
comp69846_c0_seq3	456	C	T	18	34
comp69846_c0_seq4	94	C	T	16	30
comp69846_c0_seq4	112	C	T	14	32
comp69846_c0_seq4	118	C	T	14	32
comp69846_c0_seq4	191	C	T	18	25
comp69846_c0_seq4	202	C	T	10	26
comp68975_c0_seq5	2795	T	C	14	29
comp68975_c0_seq5	2797	C	T	12	29
comp68975_c0_seq5	2837	C	T	16	39
comp68975_c0_seq5	2838	C	T	10	39
comp68975_c0_seq5	2896	T	C	24	35
comp68695_c0_seq1	51	A	C	10	47
comp69910_c0_seq5	63	G	A	16	20
comp69910_c0_seq5	70	C	A	16	20
comp68453_c0_seq1	146	G	T	14	28
comp69687_c0_seq13	174	A	G	16	24
comp69687_c0_seq13	324	G	A	10	20
comp69687_c0_seq11	174	A	G	16	24
comp69687_c0_seq11	324	G	A	10	20
comp69267_c1_seq3	245	T	C	10	23
comp69267_c1_seq3	252	G	A	30	30
comp68846_c0_seq2	22	C	G	28	29
comp68846_c0_seq2	69	C	T	18	29
comp68846_c0_seq2	85	C	T	10	29
comp68176_c0_seq2	127	G	A	24	24
comp68176_c0_seq2	171	A	T	30	30
comp69029_c0_seq1	486	T	G	20	26
comp68380_c2_seq2	1554	G	A	18	22
comp68380_c2_seq2	1556	A	G	10	22
comp68380_c2_seq2	1567	G	A	10	21
comp68380_c2_seq2	1627	G	C	22	22
comp68385_c0_seq4	432	T	A	42	42
comp68385_c0_seq4	624	G	T	26	26
comp68385_c0_seq5	951	T	C	16	25
comp68385_c0_seq5	961	T	C	14	20
comp68735_c0_seq1	445	G	A	22	32
comp68707_c0_seq2	2803	C	T	28	29
comp68113_c0_seq5	431	G	A	16	40
comp69888_c0_seq2	561	C	T	10	25
comp69942_c0_seq4	63	A	G	36	36
comp69942_c0_seq4	102	A	G	10	49
comp69942_c0_seq4	440	T	C	32	32
comp69942_c0_seq4	441	G	A	28	28
comp69942_c0_seq4	451	G	A	24	24
comp69942_c0_seq4	473	G	A	20	20
comp69942_c0_seq4	819	G	A	22	23
comp69942_c0_seq4	829	G	A	16	24
comp69942_c0_seq4	853	G	A	12	29
comp69942_c0_seq4	870	G	A	10	29
comp69942_c0_seq4	897	A	G	14	25
comp69942_c0_seq4	919	A	G	24	24
comp69942_c0_seq4	925	T	C	18	24
comp69942_c0_seq4	932	A	G	10	24
comp69942_c0_seq4	948	G	A	28	28
comp69942_c0_seq4	973	G	A	26	26
comp69942_c0_seq9	59	A	G	12	52
comp69942_c0_seq9	72	A	G	14	52
comp69942_c0_seq9	148	G	A	44	52
comp68889_c0_seq1	2417	T	C	18	22
comp68889_c0_seq1	2961	C	T	16	20
comp68937_c2_seq2	184	T	G	16	26
comp68937_c2_seq2	265	A	G	20	29
comp68937_c2_seq2	582	C	T	22	28
comp68937_c2_seq2	583	A	C	28	28
comp68937_c2_seq2	597	A	T	24	28
comp69290_c1_seq2	65	A	G	18	22
comp69291_c0_seq1	7329	G	A	38	38
comp69291_c0_seq1	7661	A	G	18	23
comp69291_c0_seq1	8725	T	C	12	40
comp68766_c0_seq17	25	T	A	36	68
comp68766_c0_seq17	422	A	G	20	20
comp68766_c0_seq17	423	C	A	24	24
comp68766_c0_seq17	466	T	A	28	28
comp68766_c0_seq2	28	G	A	14	24
comp69754_c0_seq1	404	A	T	22	22
comp68494_c0_seq7	293	G	T	18	20
comp69883_c0_seq7	72	T	C	20	20
comp69883_c0_seq7	134	T	C	20	20
comp68461_c0_seq13	115	T	C	10	22
comp68461_c0_seq13	333	T	A	24	24
comp68461_c0_seq13	351	A	C	22	22
comp68415_c1_seq1	330	C	T	22	38
comp68415_c1_seq1	371	G	T	12	36
comp68415_c1_seq1	642	G	A	14	35
comp69202_c3_seq8	1737	A	G	14	24
comp68082_c0_seq1	996	T	A	26	41
comp68082_c0_seq1	998	T	C	22	41
comp69021_c2_seq3	364	C	T	20	20
comp68275_c0_seq1	429	C	T	12	30
comp68275_c0_seq1	437	G	A	10	30
comp68275_c0_seq1	687	G	A	28	39
comp68275_c0_seq1	715	A	G	14	32
comp68275_c0_seq1	1527	T	C	20	58
comp68275_c0_seq1	1695	G	A	14	36
comp68275_c0_seq1	1698	T	C	24	34
comp68275_c0_seq1	1758	G	T	12	37
comp68275_c0_seq1	1800	C	T	12	48
comp68275_c0_seq1	1964	A	G	12	41
comp68701_c0_seq11	804	A	G	10	20
comp68601_c4_seq4	2154	C	T	22	24
comp68574_c0_seq3	227	G	A	16	21
comp69216_c1_seq6	371	G	A	20	20
comp69219_c0_seq6	368	A	C	28	28
comp69219_c0_seq6	376	T	C	26	26
comp69219_c0_seq6	550	G	A	36	58
comp69856_c1_seq3	495	A	T	20	20
comp68126_c0_seq1	1078	T	C	14	22
comp68126_c0_seq1	1081	T	C	12	22
comp68126_c0_seq1	1092	C	T	12	22
comp68126_c0_seq6	145	G	A	22	22
comp68002_c1_seq18	587	G	A	28	28
comp68178_c0_seq1	580	A	T	10	26
comp69895_c0_seq2	252	A	G	10	30
comp69895_c0_seq2	456	G	A	14	31
comp69895_c0_seq9	732	C	T	10	23
comp69895_c0_seq9	733	C	T	14	23
comp69895_c0_seq9	797	C	T	10	20
comp69569_c0_seq11	1274	C	T	18	22
comp69569_c0_seq4	134	G	A	20	20
comp68852_c0_seq3	84	G	A	28	28
comp69223_c0_seq9	633	G	C	20	20
comp69026_c0_seq13	377	T	A	16	22
comp69026_c0_seq13	403	C	T	12	20
comp69026_c0_seq13	503	C	T	14	25
comp69646_c0_seq1	164	T	C	12	25
comp69646_c0_seq1	200	G	C	16	30
comp69646_c0_seq1	270	T	C	22	25
comp69646_c0_seq1	495	T	C	24	43
comp69646_c0_seq1	500	A	G	26	38
comp69646_c0_seq1	518	G	A	42	42
comp69646_c0_seq1	569	C	T	12	27
comp69656_c0_seq2	1283	A	G	36	36
comp69656_c0_seq2	1290	C	T	58	58
comp69111_c0_seq2	299	G	T	14	23
comp69111_c0_seq2	306	G	A	14	20
comp69111_c0_seq3	91	C	T	10	29
comp69111_c0_seq3	175	C	T	12	27
comp68507_c0_seq1	524	C	T	20	20
comp69879_c0_seq17	56	T	C	22	22
comp69879_c0_seq17	67	T	C	18	20
comp69879_c0_seq17	75	C	T	14	24
comp68729_c0_seq2	155	T	C	22	22
comp68653_c1_seq7	29	A	T	40	40
comp68977_c0_seq1	718	T	C	10	20
comp69203_c0_seq9	284	C	T	20	20
comp69352_c0_seq1	271	A	T	24	24
comp69719_c0_seq26	1197	A	G	24	47
comp69719_c0_seq26	1253	T	C	30	46
comp69719_c0_seq26	1259	T	C	34	47
comp69719_c0_seq26	1260	C	T	36	47
comp69719_c0_seq26	1271	G	A	18	45
comp69719_c0_seq26	1280	C	T	36	45
comp69719_c0_seq26	1286	A	T	26	42
comp69719_c0_seq26	1289	G	A	26	42
comp69719_c0_seq26	1296	T	A	22	41
comp69719_c0_seq26	1304	A	T	16	41
comp69719_c0_seq26	1308	A	G	14	40
comp69719_c0_seq26	1406	G	A	38	38
comp69719_c0_seq26	1428	G	T	24	24
comp69719_c0_seq26	1429	T	C	24	24
comp69719_c0_seq26	1472	G	A	22	22
comp69719_c0_seq26	1478	G	A	22	22
comp69443_c0_seq1	514	G	A	10	22
comp68765_c6_seq1	12	C	T	24	24
comp68892_c0_seq8	352	T	A	34	34
comp68892_c0_seq8	363	G	A	36	36
comp68892_c0_seq8	495	A	T	20	20
comp68892_c0_seq8	506	T	C	16	21
comp68892_c0_seq8	741	C	T	28	28
comp69158_c1_seq1	145	A	C	28	35
comp69158_c1_seq1	1562	A	G	24	25
comp69615_c0_seq1	846	G	A	10	23
comp68600_c0_seq1	233	C	T	20	28
comp68063_c0_seq2	659	A	T	10	23
comp68336_c2_seq1	69	T	C	24	24
comp68336_c2_seq1	81	T	C	24	24
comp68336_c2_seq1	88	A	G	24	24
comp68336_c2_seq1	91	G	C	26	26
comp68336_c2_seq1	98	C	T	22	22
comp68336_c2_seq1	99	A	G	32	32
comp68336_c2_seq1	473	G	A	18	21
comp68336_c2_seq1	474	G	A	10	21
comp68336_c2_seq1	475	A	G	16	21
comp68948_c0_seq2	286	C	G	14	27
comp69973_c0_seq5	377	T	G	16	32
comp69901_c0_seq2	2295	G	A	26	26
comp69901_c0_seq6	2435	C	T	20	20
comp69080_c0_seq1	1057	G	A	12	38
comp69080_c0_seq1	1060	G	A	10	38
comp69080_c0_seq1	1269	C	T	20	20
comp69080_c0_seq1	1695	T	C	24	24
comp69080_c0_seq1	1768	T	C	26	26
comp69080_c0_seq1	1770	T	C	16	20
comp69781_c1_seq6	493	C	A	16	21
comp68488_c0_seq12	1152	T	C	22	39
comp68835_c0_seq6	228	C	T	20	25
comp68835_c0_seq6	232	G	A	12	25
comp68835_c0_seq6	240	G	A	10	29
comp68835_c0_seq6	273	A	G	18	29
comp68835_c0_seq6	368	T	A	18	26
comp68835_c0_seq6	409	A	T	24	24
comp68835_c0_seq6	417	A	G	22	22
comp68314_c0_seq1	164	G	T	20	20
comp69549_c0_seq2	165	A	T	20	20
comp69549_c0_seq2	183	C	A	22	22
comp69549_c0_seq2	189	G	A	22	22
comp69549_c0_seq2	249	C	G	20	20
comp69739_c0_seq13	173	C	T	22	22
comp69739_c0_seq13	185	G	T	22	22
comp69739_c0_seq13	222	T	A	20	20
comp69739_c0_seq12	173	C	T	22	22
comp69739_c0_seq12	185	G	T	22	22
comp69739_c0_seq12	222	T	A	20	20
comp69936_c2_seq1	53	C	T	10	25
comp69936_c2_seq1	61	G	A	14	26
comp69936_c2_seq1	63	C	T	10	27
comp69936_c2_seq1	71	T	C	14	28
comp69936_c2_seq1	86	C	T	10	34
comp69936_c2_seq1	90	C	T	10	34
comp69936_c2_seq1	96	T	C	40	40
comp69936_c2_seq1	111	T	C	10	36
comp69936_c2_seq1	171	T	C	28	42
comp69936_c2_seq1	174	G	A	16	42
comp69936_c2_seq1	177	T	C	12	40
comp69936_c2_seq1	207	T	C	20	36
comp69936_c2_seq1	217	T	C	16	35
comp69936_c2_seq1	226	C	T	22	34
comp69936_c2_seq1	236	C	T	18	30
comp69936_c2_seq1	238	C	T	14	30
comp69936_c2_seq1	246	T	C	16	27
comp68899_c0_seq2	2215	A	G	18	26
comp68899_c0_seq2	2268	A	G	16	27
comp68899_c0_seq2	2304	G	C	14	28
comp68899_c0_seq2	2331	T	C	16	28
comp68899_c0_seq2	2378	A	T	12	23
comp69199_c1_seq1	2847	T	C	14	43
comp69161_c0_seq2	1021	G	A	28	31
comp69161_c0_seq2	1083	T	C	16	32
comp69567_c0_seq8	410	A	G	20	20
comp69567_c1_seq1	59	C	T	14	26
comp69542_c0_seq2	1291	T	G	36	39
comp69542_c0_seq2	1301	C	T	50	50
comp69542_c0_seq2	1312	C	T	44	44
comp69542_c0_seq2	1318	G	A	38	39
comp69542_c0_seq2	1322	A	G	14	39
comp69542_c0_seq2	1338	G	A	20	37
comp69542_c0_seq2	1344	T	G	20	37
comp69542_c0_seq3	419	T	C	30	74
comp68335_c1_seq2	306	A	G	22	27
comp68335_c1_seq2	311	G	A	22	26
comp68335_c1_seq2	341	G	A	12	20
comp68335_c1_seq2	345	G	A	22	22
comp68992_c0_seq1	409	T	C	20	20
comp69073_c2_seq9	137	C	G	26	26
comp69073_c2_seq9	198	G	T	22	22
comp69195_c0_seq2	237	T	G	22	22
comp69195_c0_seq2	238	C	T	20	20
comp69195_c0_seq2	244	C	T	20	20
comp69195_c0_seq3	928	C	G	26	29
comp69195_c0_seq3	931	C	A	28	31
comp69195_c0_seq3	945	G	A	20	28
comp69486_c0_seq15	150	A	G	16	27
comp69486_c0_seq15	155	T	C	12	27
comp69486_c0_seq15	190	G	A	46	46
comp69486_c0_seq15	196	A	G	44	44
comp69486_c0_seq15	217	T	A	34	34
comp69486_c0_seq12	150	A	G	16	27
comp69486_c0_seq12	155	T	C	12	27
comp69486_c0_seq12	190	G	A	46	46
[truncated: 1,131 more rows]

## Sheet: SNP in KS3
SNP variation in KS3 of individuals
sequence	position	ref	mut	KS3_snp_cov	KS3_total_cov
comp78962_c0_seq1	1103	G	A	14	29
comp24912_c0_seq1	582	A	T	24	24
comp25195_c0_seq1	168	G	A	20	20
comp24136_c0_seq1	241	G	T	24	24
comp25929_c0_seq1	311	G	A	24	24
comp25761_c0_seq1	544	T	G	14	32
comp24189_c0_seq1	575	C	A	10	20
comp24139_c0_seq1	1231	T	C	12	31
comp44751_c0_seq1	12	C	A	20	20
comp44790_c0_seq1	297	T	A	24	24
comp44111_c0_seq1	279	G	A	10	26
comp44673_c0_seq1	950	T	C	22	36
comp45776_c0_seq2	870	T	A	18	25
comp45769_c0_seq1	157	A	G	18	24
comp44397_c0_seq1	32	C	G	14	26
comp45759_c0_seq1	180	T	C	20	20
comp44409_c0_seq1	87	C	T	34	34
comp45884_c0_seq1	25	A	T	10	24
comp74611_c0_seq1	7	A	T	22	22
comp74330_c0_seq1	23	A	T	20	20
comp74330_c0_seq1	43	A	T	24	25
comp74607_c0_seq1	22	A	G	14	28
comp74607_c0_seq1	25	A	G	10	30
comp74607_c0_seq1	26	G	A	26	30
comp54963_c0_seq1	53	A	G	24	28
comp55522_c0_seq1	789	T	C	10	22
comp55522_c0_seq1	799	G	A	12	20
comp55522_c0_seq1	802	G	C	14	20
comp54949_c0_seq1	523	A	G	20	21
comp54714_c0_seq1	729	C	T	12	21
comp55863_c0_seq2	105	A	C	18	48
comp55863_c0_seq2	124	T	A	18	54
comp55276_c0_seq1	219	C	T	22	22
comp55276_c0_seq1	225	G	A	28	28
comp55276_c0_seq1	250	T	C	20	20
comp55442_c0_seq1	2310	A	C	26	26
comp55649_c0_seq1	697	C	T	14	43
comp55484_c0_seq1	268	C	T	14	20
comp55484_c0_seq1	269	T	C	10	20
comp55244_c0_seq1	204	T	A	18	32
comp55263_c0_seq1	711	G	A	10	28
comp55263_c0_seq1	717	A	G	10	26
comp55263_c0_seq1	794	C	T	16	27
comp55263_c0_seq1	930	A	G	12	25
comp55213_c0_seq2	140	G	A	24	26
comp55403_c0_seq1	389	G	A	10	20
comp55282_c0_seq1	146	C	T	14	21
comp55282_c0_seq1	485	A	G	18	24
comp55875_c0_seq1	20	T	C	12	20
comp55875_c0_seq1	446	G	A	16	31
comp54888_c0_seq1	1510	A	T	12	23
comp55437_c0_seq1	31	C	T	24	32
comp55160_c0_seq1	386	G	T	44	44
comp55134_c0_seq1	26	A	C	24	27
comp54172_c0_seq1	1206	A	C	12	27
comp54172_c0_seq1	1212	T	C	14	28
comp54726_c0_seq1	386	T	C	14	21
comp54726_c0_seq2	386	T	C	22	24
comp55750_c0_seq2	157	C	T	10	25
comp54960_c0_seq1	10	A	G	32	32
comp54960_c0_seq1	11	A	G	16	28
comp54960_c0_seq1	17	A	G	10	29
comp54960_c0_seq1	20	C	G	12	30
comp54925_c0_seq1	501	A	T	18	22
comp54925_c0_seq1	502	G	A	18	22
comp54925_c0_seq1	512	A	T	18	22
comp55176_c0_seq2	235	T	G	20	20
comp55905_c0_seq2	159	T	G	12	24
comp55523_c0_seq2	406	G	A	16	24
comp55840_c0_seq1	141	T	C	10	26
comp55051_c0_seq2	228	C	T	12	21
comp54975_c0_seq1	245	A	T	18	21
comp54975_c0_seq1	246	T	A	22	22
comp54975_c0_seq1	255	T	C	20	21
comp55519_c0_seq3	156	A	G	38	38
comp55519_c0_seq3	164	C	T	32	32
comp55415_c0_seq1	380	A	C	14	22
comp55452_c1_seq1	114	C	T	18	22
comp55758_c1_seq1	131	T	A	12	20
comp55838_c0_seq1	432	G	A	12	20
comp55463_c0_seq1	310	C	A	20	20
comp55478_c0_seq1	404	A	G	20	20
comp55168_c0_seq1	471	C	T	20	28
comp55168_c0_seq1	504	A	C	20	20
comp55059_c0_seq1	71	C	G	14	32
comp54333_c0_seq1	4549	C	T	20	26
comp55408_c0_seq1	651	C	T	14	22
comp55394_c0_seq1	1930	G	T	12	22
comp54579_c0_seq1	158	C	A	20	20
comp55651_c0_seq2	2688	C	A	36	36
comp55467_c0_seq1	1335	C	A	10	20
comp55571_c0_seq1	86	G	T	10	24
comp55190_c0_seq1	374	A	T	34	38
comp55359_c0_seq1	256	T	C	22	23
comp55359_c0_seq1	271	C	T	10	21
comp55701_c0_seq1	31	T	A	24	26
comp55701_c0_seq1	2302	G	C	14	21
comp54951_c0_seq1	2244	T	G	22	23
comp55742_c0_seq1	487	A	T	18	24
comp54881_c0_seq1	503	A	C	24	24
comp54881_c0_seq1	505	C	G	22	22
comp54604_c0_seq2	1434	A	G	16	20
comp55604_c0_seq1	42	A	G	22	22
comp55854_c0_seq1	418	A	T	26	26
comp55854_c0_seq1	421	A	T	26	26
comp55935_c0_seq1	191	A	T	22	22
comp55443_c0_seq1	1459	A	C	16	22
comp55554_c0_seq1	636	T	G	18	33
comp55543_c0_seq1	226	T	C	26	26
comp54938_c0_seq1	184	C	T	14	22
comp55609_c0_seq1	729	C	T	10	20
comp55319_c0_seq1	543	G	A	22	22
comp55144_c0_seq1	933	T	C	10	43
comp55310_c0_seq1	461	C	T	10	23
comp55518_c0_seq1	135	C	T	14	23
comp55518_c0_seq1	288	A	G	20	28
comp55518_c0_seq1	293	A	G	22	28
comp55251_c0_seq1	295	G	A	24	34
comp54274_c0_seq1	67	G	A	18	21
comp54274_c0_seq1	70	T	C	20	21
comp55860_c0_seq1	176	T	A	14	25
comp55288_c0_seq1	447	A	G	20	20
comp55353_c0_seq1	184	C	T	22	23
comp55353_c0_seq1	257	C	G	14	26
comp54511_c0_seq1	120	G	A	12	21
comp54511_c0_seq1	172	C	A	26	32
comp54558_c0_seq1	24	C	G	10	24
comp55449_c0_seq1	1194	T	C	20	20
comp55797_c0_seq1	305	C	T	10	30
comp55797_c0_seq1	354	G	C	10	26
comp55797_c0_seq1	384	A	G	10	23
comp65605_c0_seq1	153	T	C	12	20
comp65605_c0_seq1	220	C	T	12	22
comp64539_c0_seq1	1821	G	A	14	24
comp64027_c0_seq3	221	A	T	20	23
comp64764_c0_seq1	412	C	T	14	28
comp64764_c0_seq1	428	A	G	14	26
comp64764_c0_seq1	434	T	A	20	26
comp64764_c0_seq1	466	C	T	14	27
comp64764_c0_seq1	468	C	T	12	32
comp65940_c0_seq2	63	T	C	20	20
comp65940_c0_seq2	114	T	C	10	21
comp65940_c0_seq2	120	C	T	12	21
comp65940_c0_seq2	121	C	T	10	21
comp65940_c0_seq2	132	T	C	18	21
comp65867_c0_seq1	509	G	A	16	23
comp65751_c0_seq2	1302	G	C	12	24
comp64463_c0_seq1	2042	G	A	24	28
comp64301_c0_seq1	235	G	A	22	25
comp64301_c0_seq1	253	G	A	12	25
comp64301_c0_seq1	276	G	A	12	24
comp64301_c0_seq1	281	A	G	12	22
comp64301_c0_seq1	287	A	G	10	20
comp64301_c0_seq1	290	A	G	20	20
comp65712_c0_seq1	3028	A	G	14	28
comp64913_c0_seq1	1418	C	T	20	26
comp65333_c0_seq1	794	A	T	10	21
comp65457_c0_seq2	3969	G	A	12	28
comp64054_c0_seq1	1023	C	T	16	23
comp65222_c0_seq1	1215	T	C	14	23
comp64555_c0_seq1	245	A	G	18	25
comp65622_c0_seq1	167	G	A	16	20
comp65341_c0_seq1	758	C	T	10	23
comp65132_c0_seq5	935	C	T	16	28
comp64044_c1_seq1	179	A	G	20	20
comp65128_c0_seq1	1380	C	A	22	22
comp65128_c0_seq1	1386	G	A	22	22
comp65128_c0_seq1	1440	T	C	24	24
comp64433_c0_seq1	654	T	A	26	26
comp64433_c0_seq1	668	G	A	16	25
comp65723_c0_seq3	779	T	G	16	35
comp64163_c1_seq1	1080	T	C	30	30
comp64163_c1_seq1	1087	A	G	32	32
comp64163_c1_seq1	1148	T	A	20	20
comp64447_c4_seq1	119	A	G	10	20
comp64447_c4_seq1	125	A	G	14	20
comp64447_c4_seq1	153	A	T	12	23
comp64447_c4_seq1	1020	A	G	10	32
comp64447_c4_seq1	1039	G	A	10	36
comp65151_c0_seq1	213	C	T	14	23
comp65652_c0_seq2	333	T	A	12	20
comp65098_c0_seq1	115	A	G	16	20
comp64013_c0_seq2	1270	G	T	16	26
comp65523_c0_seq1	2102	G	T	26	26
comp65523_c0_seq1	2104	C	A	28	28
comp65523_c0_seq1	2110	G	A	26	26
comp64549_c1_seq1	193	C	T	20	20
comp64116_c0_seq1	16	T	A	12	25
comp65034_c0_seq1	1033	T	C	20	20
comp65648_c0_seq4	233	G	A	20	20
comp65611_c2_seq1	21	G	A	18	20
comp65611_c2_seq1	24	G	A	24	24
comp65611_c2_seq1	45	G	A	16	20
comp65611_c2_seq1	46	G	A	22	22
comp65611_c2_seq1	47	A	G	10	22
comp65611_c2_seq1	63	G	A	26	26
comp65611_c2_seq1	100	G	A	36	36
comp65611_c2_seq1	104	G	A	18	29
comp65611_c2_seq1	124	A	G	14	30
comp65611_c2_seq1	127	A	G	10	30
comp65611_c2_seq1	134	A	G	10	30
comp65611_c2_seq1	145	A	G	12	31
comp65611_c2_seq1	148	A	G	10	31
comp65611_c2_seq1	164	A	G	16	33
comp65611_c2_seq1	387	G	A	14	28
comp65611_c2_seq1	467	C	T	14	27
comp65453_c0_seq2	1116	A	T	38	38
comp64708_c0_seq3	155	G	A	12	20
comp64677_c0_seq3	231	T	C	12	26
comp64718_c0_seq8	84	A	G	16	22
comp64718_c0_seq8	97	C	G	12	22
comp64718_c0_seq8	132	G	A	12	26
comp64718_c0_seq8	147	A	G	16	30
comp64170_c0_seq1	3667	C	T	10	21
comp64607_c0_seq1	768	T	C	22	22
comp65321_c2_seq1	563	C	T	14	22
comp65039_c0_seq3	1167	G	A	12	24
comp64662_c0_seq1	747	T	A	10	22
comp64666_c0_seq1	856	C	T	16	26
comp64360_c0_seq1	242	A	G	30	30
comp65331_c0_seq1	3468	C	A	24	37
comp65331_c0_seq1	3486	G	C	24	41
comp65331_c0_seq1	3520	G	A	42	60
comp65331_c0_seq1	3545	A	G	28	55
comp65331_c0_seq1	4035	C	G	22	43
comp64593_c1_seq1	598	A	G	14	31
comp64194_c0_seq1	230	C	G	22	27
comp65817_c0_seq1	1134	A	T	10	22
comp65156_c0_seq2	131	A	G	20	20
comp65001_c0_seq1	42	C	T	16	27
comp64310_c1_seq1	91	C	G	10	29
comp64164_c0_seq1	5132	A	G	30	30
comp65827_c0_seq2	221	A	G	14	27
comp64057_c2_seq1	945	A	G	14	20
comp64057_c2_seq1	948	G	A	12	20
comp65701_c0_seq1	1541	A	G	12	25
comp65701_c0_seq1	1584	G	A	18	26
comp65701_c0_seq3	1402	C	T	14	20
comp64014_c0_seq2	1201	G	A	14	24
comp64014_c0_seq2	1223	T	A	10	28
comp65403_c0_seq1	192	A	G	18	25
comp65653_c1_seq1	248	A	T	28	29
comp65653_c1_seq1	422	G	T	22	25
comp65653_c2_seq1	573	C	A	24	24
comp65653_c2_seq1	692	C	A	28	28
comp64215_c0_seq1	1222	A	C	12	20
comp64233_c0_seq1	56	C	T	10	23
comp64233_c0_seq1	65	C	T	14	25
comp65570_c0_seq8	265	G	C	18	25
comp65409_c1_seq1	230	C	A	18	23
comp65703_c1_seq14	148	C	T	26	26
comp65703_c1_seq9	83	G	A	20	21
comp65703_c1_seq11	148	C	T	26	26
comp65410_c0_seq1	3085	T	C	12	20
comp64142_c0_seq1	1317	C	T	10	20
comp64142_c0_seq1	1329	T	A	10	26
comp65905_c1_seq5	530	C	T	10	29
comp65905_c1_seq6	1909	A	T	20	20
comp65905_c1_seq8	188	G	A	10	22
comp64981_c0_seq1	381	A	G	10	37
comp64981_c0_seq1	488	C	T	14	39
comp64981_c0_seq1	534	C	T	14	31
comp64981_c0_seq1	860	T	C	22	57
comp65803_c1_seq3	432	A	G	16	21
comp65381_c0_seq1	1060	C	A	12	20
comp64758_c0_seq1	669	A	G	20	20
comp64105_c0_seq3	755	C	G	22	28
comp65295_c0_seq2	27	C	A	22	22
comp64611_c0_seq1	369	A	C	14	20
comp64611_c0_seq1	370	A	T	16	20
comp64119_c0_seq1	243	C	T	20	24
comp65760_c0_seq3	301	T	C	14	20
comp64151_c0_seq1	229	T	C	26	26
comp64151_c0_seq1	230	T	A	18	22
comp64016_c0_seq1	32	C	T	22	22
comp64107_c0_seq3	194	A	G	10	22
comp64107_c0_seq3	211	C	T	10	22
comp64107_c0_seq3	236	C	T	12	22
comp65702_c1_seq1	154	T	A	12	21
comp65702_c1_seq1	193	G	A	12	21
comp65702_c1_seq1	573	A	T	26	30
comp65702_c1_seq1	613	T	C	22	22
comp65702_c1_seq1	626	A	C	18	20
comp65342_c0_seq3	923	C	T	14	23
comp64563_c0_seq1	352	C	T	40	55
comp65836_c0_seq1	173	C	G	28	28
comp64673_c0_seq1	597	C	T	10	25
comp65899_c0_seq1	1411	T	C	24	24
comp65899_c0_seq1	1432	G	A	30	30
comp65899_c0_seq1	1445	A	G	32	32
comp65899_c0_seq1	1451	G	C	24	24
comp65899_c0_seq1	1461	T	A	22	22
comp64965_c0_seq1	66	T	C	12	21
comp65963_c0_seq1	130	C	T	10	20
comp65963_c0_seq1	300	C	G	10	40
comp64743_c0_seq1	86	C	T	12	26
comp64743_c0_seq1	109	G	A	20	28
comp65572_c0_seq1	444	A	T	42	51
comp65572_c0_seq1	445	A	T	40	51
comp65572_c0_seq1	496	G	C	30	40
comp64924_c0_seq2	74	C	T	28	28
comp64924_c0_seq2	81	A	T	28	28
comp65308_c0_seq1	175	A	G	22	33
comp65308_c0_seq1	820	T	G	30	42
comp65308_c0_seq1	822	G	T	34	42
comp65308_c0_seq1	1142	T	C	14	32
comp65308_c0_seq1	1357	T	A	24	40
comp65308_c0_seq1	1394	T	C	24	34
comp65308_c0_seq1	1523	C	T	16	24
comp64878_c0_seq1	208	T	C	12	20
comp64878_c0_seq1	209	T	A	12	20
comp65886_c0_seq1	2261	A	G	20	24
comp65886_c0_seq1	2312	A	T	24	26
comp65886_c0_seq1	2385	C	T	18	20
comp65672_c0_seq3	3299	C	G	22	22
comp65340_c0_seq2	200	A	G	12	21
comp64900_c0_seq1	171	T	C	18	31
comp64900_c0_seq1	190	G	T	28	33
comp64900_c0_seq1	290	C	T	28	33
comp64900_c0_seq1	302	G	C	18	30
comp64627_c0_seq2	973	C	T	18	25
comp64737_c0_seq1	1912	T	G	28	28
comp65561_c0_seq1	4603	A	G	18	20
comp64080_c0_seq1	971	A	G	18	22
comp65254_c0_seq1	36	A	T	12	25
comp65254_c0_seq1	58	G	A	12	27
comp65254_c0_seq1	248	T	A	14	30
comp65254_c0_seq1	284	T	G	20	30
comp65254_c0_seq1	325	C	T	18	32
comp65254_c0_seq1	410	C	A	10	20
comp64866_c0_seq1	1117	C	A	10	28
comp65337_c0_seq1	1696	G	A	30	30
comp64425_c0_seq1	468	T	A	20	25
comp65197_c0_seq1	119	T	G	28	28
comp65197_c0_seq1	128	G	C	30	30
comp65415_c0_seq1	347	A	T	24	24
comp64941_c1_seq2	1079	G	A	26	27
comp64967_c0_seq1	318	A	G	10	27
comp64967_c0_seq1	320	A	G	10	27
comp65245_c0_seq3	2788	G	A	12	26
comp64272_c0_seq26	230	T	C	14	21
comp64272_c0_seq26	423	T	A	16	21
comp64000_c0_seq1	741	C	A	10	25
comp65600_c1_seq15	653	C	T	22	22
comp65600_c1_seq15	723	T	C	12	23
comp65600_c1_seq15	735	T	C	14	21
comp65600_c1_seq8	362	T	C	12	23
comp65600_c1_seq8	363	T	C	20	23
comp65600_c1_seq13	653	C	T	22	22
comp65600_c1_seq14	723	T	C	12	23
comp65600_c1_seq14	735	T	C	14	21
comp65859_c0_seq2	95	T	A	16	24
comp65859_c0_seq2	119	A	G	20	28
comp65322_c0_seq1	173	C	T	22	22
comp65704_c0_seq1	1767	C	T	10	20
comp65977_c1_seq2	342	G	A	10	21
comp64725_c1_seq1	816	C	A	10	31
comp65359_c0_seq1	221	A	C	10	20
comp65584_c0_seq3	446	G	A	10	21
comp64690_c0_seq1	812	A	G	14	23
comp64690_c0_seq1	826	A	G	12	24
comp64690_c0_seq1	870	A	T	28	33
comp64690_c0_seq1	871	A	C	32	33
comp64935_c0_seq1	48	G	A	26	26
comp64935_c0_seq1	67	A	T	22	22
comp64935_c0_seq1	166	A	G	16	25
comp64935_c0_seq1	257	C	T	14	25
comp64935_c0_seq1	271	G	T	12	23
comp64935_c0_seq1	282	A	T	10	21
comp65868_c0_seq3	1930	T	A	28	28
comp65178_c0_seq1	1807	G	A	16	38
comp65178_c0_seq1	1813	G	A	14	35
comp65601_c3_seq1	691	C	T	44	47
comp65601_c3_seq1	811	C	A	18	21
comp64676_c0_seq1	1719	T	C	16	21
comp64237_c0_seq1	343	T	C	18	21
comp64237_c0_seq1	345	T	C	20	21
comp65773_c2_seq1	73	A	C	22	32
comp65441_c0_seq1	373	G	A	12	22
comp64588_c0_seq1	712	G	T	10	20
comp64541_c0_seq1	1903	A	G	16	22
comp65658_c0_seq1	885	C	T	24	24
comp65658_c0_seq1	908	G	T	30	30
comp65658_c0_seq1	978	A	G	20	20
comp65658_c0_seq1	981	C	G	20	20
comp65658_c0_seq3	415	C	A	16	20
comp65658_c0_seq3	420	C	T	18	20
comp65658_c0_seq3	430	A	C	14	20
comp64777_c0_seq1	48	A	G	22	22
comp65080_c0_seq2	2048	T	C	16	21
comp64333_c0_seq1	1231	G	A	16	33
comp65837_c0_seq1	3029	A	G	14	25
comp65837_c0_seq1	3035	A	G	24	24
comp65108_c0_seq1	294	C	T	20	20
comp64532_c0_seq1	939	T	C	20	21
comp64814_c0_seq1	1318	G	A	18	22
comp64814_c0_seq1	1973	A	G	10	22
comp64814_c0_seq1	1982	C	T	10	22
comp65904_c0_seq3	289	G	A	26	26
comp65904_c0_seq3	350	G	A	12	24
comp65858_c1_seq3	782	T	C	26	26
comp65858_c1_seq3	818	T	A	20	20
comp65858_c1_seq5	833	T	G	16	22
comp65858_c1_seq5	1055	G	A	24	24
comp65287_c0_seq1	750	A	C	16	20
comp64731_c0_seq2	819	C	T	16	27
comp64731_c0_seq2	966	C	T	24	25
comp65066_c1_seq3	671	G	A	32	32
comp64289_c0_seq1	1726	G	A	10	25
comp65463_c0_seq1	517	G	A	12	22
comp65479_c0_seq1	666	A	G	22	23
comp65177_c0_seq1	738	C	T	38	38
comp65177_c0_seq1	779	A	C	30	30
comp65177_c0_seq1	819	T	C	10	20
comp64503_c0_seq1	239	C	T	14	36
comp64503_c0_seq1	241	G	A	16	36
comp64503_c0_seq1	342	G	A	12	20
comp64111_c0_seq1	1867	G	A	20	20
comp64806_c0_seq1	1257	G	A	22	24
comp64905_c0_seq4	299	A	G	12	23
comp65318_c0_seq1	2091	A	G	12	35
comp65318_c0_seq1	2092	A	G	12	35
comp65667_c0_seq2	961	C	T	20	20
comp65970_c0_seq3	291	G	A	20	20
comp65040_c0_seq1	1637	T	A	12	27
comp65022_c0_seq1	27	A	G	20	23
comp65022_c0_seq1	1218	G	A	18	23
comp65684_c1_seq1	265	T	C	14	27
comp65684_c1_seq1	282	T	C	12	29
comp65684_c1_seq1	415	C	A	22	22
comp65627_c0_seq1	3186	G	A	12	28
comp65627_c0_seq1	4932	A	G	12	30
comp64491_c0_seq1	1080	A	G	12	22
comp64876_c0_seq1	396	C	T	14	24
comp65427_c0_seq2	1545	G	A	24	24
comp64325_c0_seq1	1450	T	C	22	43
comp64505_c0_seq6	43	T	C	10	21
comp65778_c0_seq1	90	G	A	12	25
comp65181_c0_seq1	129	G	C	14	20
comp65181_c0_seq1	142	T	A	20	24
comp65181_c0_seq1	156	A	T	22	24
comp65181_c0_seq1	163	C	A	20	24
comp65181_c0_seq1	213	T	C	10	24
comp65181_c0_seq1	222	A	G	22	24
comp65181_c0_seq1	283	C	T	10	21
comp65565_c0_seq1	31	A	G	10	28
comp65565_c0_seq1	49	A	G	28	28
comp65565_c0_seq1	60	G	A	38	38
comp65565_c0_seq1	66	A	G	28	33
comp65565_c0_seq1	69	G	A	16	33
comp65565_c0_seq1	88	A	G	14	35
comp65565_c0_seq1	95	G	A	42	42
comp65565_c0_seq1	98	A	G	12	35
comp65565_c0_seq1	102	A	G	10	35
comp65565_c0_seq1	108	A	G	16	35
comp65565_c0_seq1	121	A	G	18	35
comp65565_c0_seq1	126	A	G	12	35
comp65565_c0_seq1	167	A	G	16	21
comp65565_c0_seq1	184	G	A	14	21
comp65565_c0_seq1	187	G	A	10	26
comp65565_c0_seq1	203	A	G	12	26
comp64478_c0_seq3	168	A	T	20	20
comp64478_c0_seq3	192	A	T	24	24
comp64855_c2_seq4	171	A	G	10	30
comp64855_c2_seq4	189	A	G	14	30
comp65919_c4_seq1	935	T	C	20	20
comp65919_c4_seq1	973	G	C	22	22
comp65145_c0_seq2	918	C	T	20	20
comp64094_c0_seq1	837	T	C	24	24
comp65252_c0_seq2	2723	C	T	28	33
comp65812_c0_seq1	2327	T	A	20	28
comp64175_c0_seq1	114	T	C	14	22
comp64795_c0_seq1	227	T	C	12	20
comp64795_c0_seq1	240	T	C	12	21
comp64795_c0_seq1	244	C	T	18	20
comp64795_c0_seq1	262	C	T	12	20
comp64795_c0_seq1	277	C	T	22	22
comp64795_c0_seq1	278	C	T	22	22
comp64795_c0_seq1	296	T	C	16	21
comp64795_c0_seq1	300	C	T	28	28
comp64795_c0_seq1	312	T	C	10	21
comp64045_c0_seq1	825	T	C	10	24
comp64670_c0_seq1	132	C	G	10	24
comp65369_c0_seq1	4580	G	A	16	34
comp64081_c1_seq9	15	G	T	20	20
comp65406_c0_seq7	2167	G	A	24	24
comp22659_c0_seq1	506	C	T	12	22
comp22654_c0_seq1	400	A	T	20	20
comp22654_c0_seq1	414	C	A	24	24
comp23631_c0_seq1	10	T	C	10	24
comp23561_c0_seq1	37	T	A	16	24
comp22983_c0_seq1	980	T	A	10	22
comp23072_c0_seq1	213	C	T	10	36
comp23751_c0_seq1	364	G	A	16	23
comp59828_c0_seq1	2724	A	T	10	31
comp58840_c0_seq1	714	G	A	14	29
comp58286_c0_seq1	293	T	A	14	28
comp59053_c0_seq1	179	T	C	18	21
comp59005_c0_seq1	507	C	A	16	25
comp59890_c0_seq1	137	T	G	14	24
comp59714_c0_seq1	233	C	T	22	22
comp58614_c0_seq1	287	C	T	22	22
comp58789_c0_seq2	489	G	T	26	26
comp59766_c0_seq1	165	C	A	10	21
comp58016_c1_seq2	546	C	T	12	34
comp58619_c0_seq1	1500	G	T	16	32
comp58059_c0_seq1	59	C	T	10	35
comp59217_c0_seq1	1522	A	G	12	22
comp58391_c0_seq1	774	C	G	14	24
comp58535_c0_seq1	1169	C	G	22	22
comp59200_c0_seq1	1966	A	C	12	21
comp58384_c0_seq1	89	C	T	12	23
comp58189_c0_seq1	444	G	A	10	21
comp58351_c0_seq1	234	T	C	22	22
comp59301_c0_seq1	1170	T	A	18	20
comp59653_c0_seq1	1332	T	C	14	20
comp59213_c0_seq1	1003	A	G	24	24
comp58760_c0_seq1	1020	C	G	28	28
comp58822_c0_seq1	307	T	A	24	24
comp58399_c0_seq1	55	G	A	28	28
comp58399_c0_seq1	160	C	T	20	20
comp59799_c0_seq1	275	G	A	18	26
comp59734_c1_seq2	197	T	A	16	31
comp58974_c0_seq1	212	A	G	22	22
comp59484_c0_seq1	747	A	T	32	43
comp59484_c0_seq1	1244	T	C	46	59
comp58582_c0_seq1	730	T	A	14	28
comp58912_c0_seq1	417	A	G	36	36
comp58912_c0_seq3	414	A	T	22	22
comp58044_c0_seq1	30	G	A	18	20
comp58973_c0_seq1	451	G	A	16	20
comp58973_c0_seq1	624	C	T	16	20
comp58692_c0_seq1	1230	G	A	14	22
comp58110_c0_seq1	327	A	G	22	22
comp59000_c0_seq1	562	T	C	20	23
comp58170_c0_seq2	341	G	A	10	23
comp59686_c0_seq1	510	T	G	14	22
comp59378_c0_seq1	719	T	A	20	22
comp59378_c0_seq1	1043	T	A	10	22
comp59378_c1_seq2	200	G	A	10	21
comp59744_c0_seq1	198	C	A	20	20
comp58149_c0_seq1	321	T	C	20	28
comp58149_c1_seq1	1289	G	A	12	36
comp59853_c0_seq1	470	C	G	20	20
comp58232_c0_seq1	9	T	C	20	20
comp58232_c0_seq1	17	C	T	10	23
comp58232_c0_seq1	18	T	C	10	23
comp58232_c0_seq1	19	T	C	10	23
comp58232_c0_seq1	24	C	T	10	23
comp58232_c0_seq1	25	T	C	14	24
comp58232_c0_seq1	36	T	C	10	24
comp58232_c0_seq1	42	T	C	10	24
comp58232_c0_seq1	43	T	C	14	24
comp58649_c0_seq1	1524	G	A	14	43
comp58307_c0_seq1	785	G	A	10	24
comp59038_c0_seq1	282	G	A	22	22
comp58058_c0_seq1	1744	T	C	14	31
comp58058_c0_seq1	1791	A	G	16	36
comp58058_c0_seq1	1797	A	G	16	35
comp59768_c0_seq1	33	A	G	22	25
comp59054_c0_seq1	559	G	A	12	21
comp58162_c0_seq1	15	T	A	20	20
comp58645_c0_seq1	2513	A	G	26	26
comp59473_c0_seq1	355	G	A	26	26
comp59330_c0_seq1	349	C	T	22	27
comp59661_c0_seq1	2289	G	C	20	20
comp59661_c0_seq1	3207	T	C	10	24
comp59661_c0_seq1	3218	T	C	10	22
comp59661_c0_seq1	3287	C	T	16	25
comp59661_c0_seq1	3303	C	T	16	25
comp59661_c0_seq1	3319	T	C	16	27
comp59661_c0_seq1	3331	T	C	12	27
comp59661_c0_seq1	3335	T	C	26	27
comp59661_c0_seq1	3338	C	T	10	27
comp59661_c0_seq1	3341	C	T	18	27
comp59661_c0_seq1	3344	T	C	28	28
comp59661_c0_seq1	3360	C	T	14	28
comp59661_c0_seq1	3361	C	T	20	28
comp59661_c0_seq1	3416	T	C	26	35
comp59661_c0_seq1	3419	T	C	28	35
comp59661_c0_seq1	3422	T	C	10	35
comp59661_c0_seq1	3425	T	C	18	35
comp59661_c0_seq1	3436	T	C	36	36
comp59661_c0_seq1	3454	T	C	10	33
comp59110_c0_seq1	772	C	T	12	20
comp59110_c0_seq1	1225	A	G	22	22
comp58115_c0_seq1	226	C	T	20	26
comp58115_c0_seq1	273	A	G	20	29
comp58982_c0_seq1	1669	A	C	16	25
comp59240_c0_seq1	158	T	C	16	21
comp58581_c1_seq2	1144	C	A	40	40
comp58877_c0_seq1	1262	C	T	10	21
comp58877_c0_seq1	2936	C	T	18	31
comp58368_c0_seq1	467	C	T	10	22
comp58491_c0_seq1	273	C	G	10	30
comp59717_c0_seq1	2053	C	T	18	32
comp59656_c0_seq1	361	A	G	16	25
comp58681_c0_seq1	442	T	A	12	20
comp59454_c0_seq1	79	C	T	16	30
comp59454_c0_seq1	189	C	T	14	35
comp58733_c0_seq1	281	T	G	22	22
comp59861_c1_seq1	28	A	T	10	29
comp59861_c1_seq1	29	T	C	12	29
comp59344_c0_seq1	126	A	G	12	20
comp58990_c1_seq2	2305	G	A	12	22
comp59056_c0_seq2	65	C	T	26	26
comp59056_c0_seq2	71	C	T	16	21
comp59577_c0_seq1	392	G	A	12	23
comp59096_c0_seq1	266	A	G	10	20
comp59096_c0_seq1	283	G	A	10	20
comp59149_c0_seq1	1370	C	G	16	24
comp59095_c0_seq2	1072	C	T	20	20
comp59824_c0_seq1	48	A	G	22	22
comp59824_c0_seq1	49	A	G	20	21
comp59824_c0_seq1	63	A	G	10	23
comp59824_c0_seq1	77	A	G	10	23
comp59824_c0_seq1	80	C	T	10	23
comp59824_c0_seq1	163	G	A	30	30
comp59126_c0_seq1	414	G	A	10	20
comp59143_c0_seq1	239	T	A	10	20
comp59746_c0_seq1	313	A	T	10	23
comp58550_c0_seq1	201	G	T	22	27
comp58550_c0_seq1	277	C	T	10	21
comp58622_c0_seq1	6	C	T	18	27
comp58622_c0_seq1	9	C	T	22	27
comp59169_c0_seq1	171	T	C	10	27
comp59169_c0_seq1	272	C	T	14	29
comp59169_c0_seq1	407	G	T	12	31
comp59886_c0_seq1	713	T	G	16	24
comp59371_c0_seq1	354	A	G	12	26
comp58768_c0_seq1	332	G	T	22	37
comp58768_c0_seq1	986	G	C	12	20
comp59348_c0_seq1	1593	T	A	28	28
comp59981_c0_seq2	501	G	A	12	20
comp59988_c0_seq3	492	T	C	20	20
comp58717_c0_seq1	1109	G	A	14	24
comp59835_c0_seq1	18	C	T	14	23
comp59835_c0_seq1	25	T	C	12	23
comp59835_c0_seq1	26	T	C	12	25
comp59763_c0_seq1	574	C	T	10	22
comp58651_c0_seq1	873	T	C	12	20
comp58901_c0_seq1	872	A	C	16	24
comp58730_c0_seq2	769	G	A	22	22
comp58730_c0_seq2	777	T	C	26	26
comp58730_c0_seq2	812	G	A	34	34
comp58730_c0_seq2	818	C	T	32	32
comp58730_c0_seq2	825	A	T	28	28
comp58730_c0_seq2	831	T	G	28	28
comp58730_c0_seq2	838	T	G	30	30
comp58730_c0_seq2	853	G	A	38	38
comp58730_c0_seq2	856	A	C	36	36
comp58730_c0_seq2	869	C	G	36	36
comp58730_c0_seq2	883	T	A	32	32
comp58730_c0_seq2	891	G	C	30	30
comp58730_c0_seq2	899	A	T	28	28
comp58730_c0_seq2	913	G	C	36	36
comp59013_c0_seq2	1128	C	T	22	39
comp152912_c0_seq1	16	C	T	26	26
comp16393_c0_seq1	75	A	C	10	22
comp17027_c0_seq1	1533	G	A	14	49
comp20885_c0_seq1	193	A	G	18	27
comp21586_c0_seq1	410	A	C	10	26
comp20434_c0_seq1	999	C	T	10	22
comp21387_c0_seq1	548	T	C	26	29
comp21490_c0_seq1	143	T	C	12	25
comp20641_c0_seq1	297	A	G	26	26
comp20279_c0_seq1	243	C	T	12	20
comp20877_c0_seq1	753	A	T	38	41
comp21190_c0_seq1	34	G	A	18	31
comp20452_c0_seq1	160	G	A	20	20
comp20537_c0_seq1	167	C	T	12	36
comp20853_c0_seq1	572	T	C	24	24
comp21562_c0_seq1	328	C	T	12	21
comp20499_c0_seq1	357	A	G	10	21
comp20600_c0_seq1	373	C	T	16	30
comp38315_c1_seq1	147	T	C	22	30
comp38117_c0_seq1	56	T	C	24	27
comp39717_c0_seq1	377	T	A	34	34
comp39757_c0_seq1	88	C	T	24	24
comp39249_c0_seq1	294	G	A	14	21
comp38991_c0_seq1	59	A	G	16	36
comp38881_c0_seq1	73	A	C	20	24
comp38265_c0_seq1	204	C	G	16	28
comp39989_c0_seq1	225	T	G	28	28
comp38059_c0_seq1	1283	C	T	14	20
comp38929_c0_seq1	151	A	T	10	21
comp38166_c0_seq1	977	G	A	32	32
comp38876_c0_seq1	386	T	C	12	21
comp38876_c0_seq1	388	T	C	14	21
comp38876_c0_seq1	397	T	C	20	20
comp38203_c0_seq1	95	G	A	20	35
comp38203_c0_seq1	338	T	A	12	21
comp50560_c0_seq1	631	C	T	20	20
comp50455_c0_seq1	379	A	G	28	28
comp50934_c0_seq1	139	C	T	22	22
comp51240_c0_seq1	473	G	A	10	28
comp51713_c0_seq1	134	T	G	26	27
comp51854_c0_seq1	492	T	C	16	21
comp50522_c0_seq1	218	G	A	12	25
comp50522_c0_seq1	595	G	A	24	24
comp50522_c0_seq1	596	G	T	32	32
comp50699_c0_seq1	174	G	A	26	30
comp50699_c0_seq1	180	T	A	20	29
comp50699_c0_seq1	181	C	T	24	29
comp50699_c0_seq1	392	G	T	14	22
comp51534_c0_seq1	12	T	C	12	26
comp51534_c0_seq1	18	T	C	24	26
comp51182_c0_seq1	405	A	C	26	26
comp50961_c0_seq1	517	C	T	12	30
comp50705_c0_seq1	154	G	T	12	25
comp50705_c0_seq1	288	G	T	12	30
comp50705_c0_seq1	289	C	T	12	30
comp50705_c0_seq1	344	T	C	10	28
comp51883_c0_seq1	2201	T	G	12	28
comp50618_c0_seq1	452	T	C	36	36
comp50618_c0_seq1	466	G	A	32	32
comp51825_c0_seq1	1841	A	C	20	20
comp50631_c0_seq1	135	A	G	12	23
comp51196_c0_seq1	443	T	A	20	20
comp50426_c0_seq1	188	T	A	16	30
comp50426_c0_seq1	199	A	T	16	30
comp51425_c0_seq1	541	C	T	14	25
comp51425_c0_seq1	1349	T	C	12	28
comp15633_c0_seq1	573	C	T	12	20
comp19634_c0_seq1	24	T	C	10	21
comp37970_c0_seq1	230	A	G	14	36
comp37950_c0_seq1	1037	A	T	12	24
comp36242_c0_seq1	779	C	T	22	22
comp36242_c0_seq1	781	C	T	22	22
comp36730_c0_seq1	364	G	A	20	20
comp36594_c0_seq1	40	G	A	20	20
comp36594_c0_seq1	43	A	G	20	20
comp37032_c0_seq1	224	G	T	16	26
comp36340_c0_seq1	299	T	G	10	30
comp37225_c0_seq1	700	C	A	26	26
comp37688_c0_seq1	584	T	G	10	23
comp36929_c0_seq1	441	T	C	18	20
comp37881_c0_seq1	266	C	T	20	28
comp36604_c0_seq1	886	A	G	14	24
comp36604_c0_seq1	1055	G	A	20	35
comp37988_c0_seq1	380	T	C	14	26
comp37788_c0_seq1	60	A	C	20	20
comp36144_c0_seq1	413	A	T	18	30
comp36528_c0_seq1	360	C	T	10	24
comp36912_c0_seq1	310	G	A	24	24
comp67847_c1_seq2	340	A	G	14	28
comp66692_c0_seq2	454	G	A	22	22
comp66571_c1_seq3	1178	G	A	20	20
comp66886_c0_seq1	3911	T	C	30	30
comp66210_c0_seq1	120	A	G	22	23
comp66210_c0_seq2	2266	A	G	12	28
comp67726_c2_seq2	1450	G	A	30	30
comp67726_c5_seq16	351	G	A	10	20
comp67726_c5_seq16	362	C	T	12	20
comp67726_c5_seq16	1931	T	C	10	22
comp67726_c5_seq12	1931	T	C	10	22
comp66319_c0_seq1	1755	T	A	16	23
comp66319_c0_seq1	1854	G	A	22	29
comp67965_c1_seq3	458	C	T	22	22
comp67965_c1_seq3	567	G	A	20	20
comp66616_c0_seq1	199	G	A	22	22
comp66616_c0_seq1	325	G	A	16	33
comp66616_c0_seq1	1501	C	G	22	34
comp66616_c0_seq1	1537	T	G	18	32
comp66616_c0_seq1	1914	C	T	28	28
comp66616_c0_seq2	52	C	T	14	39
comp66024_c0_seq1	170	A	C	16	20
comp66024_c0_seq1	214	G	A	16	20
comp66024_c0_seq1	365	T	A	12	21
comp66024_c0_seq1	401	C	T	10	22
comp67049_c0_seq1	2010	C	A	20	23
comp67088_c2_seq3	1441	T	C	20	23
comp67088_c2_seq3	1456	A	G	16	23
comp67088_c2_seq3	1459	A	G	10	23
comp67579_c0_seq1	341	A	C	26	26
comp67452_c0_seq1	3669	T	C	22	22
comp66566_c0_seq1	134	G	A	14	27
comp67858_c1_seq2	356	C	T	20	26
comp67858_c1_seq2	401	G	A	12	21
comp67858_c2_seq2	1693	T	C	10	22
comp67808_c1_seq7	1161	G	T	14	25
comp67808_c1_seq7	1164	A	G	14	24
comp66648_c1_seq1	899	T	G	22	24
comp67168_c1_seq1	471	T	A	12	22
comp66226_c0_seq7	302	T	C	26	26
comp66226_c0_seq7	397	A	G	48	48
comp67156_c3_seq4	568	C	T	12	22
comp67156_c4_seq1	37	T	C	24	24
comp67156_c4_seq1	93	T	C	12	27
comp67156_c4_seq1	95	C	T	14	29
comp67156_c4_seq1	96	C	T	10	29
comp67156_c4_seq1	103	C	T	18	29
comp67156_c4_seq1	105	C	T	10	29
comp66022_c0_seq2	1576	T	C	26	26
comp66022_c0_seq2	1593	T	A	32	32
comp66022_c0_seq2	1599	T	C	32	32
comp67863_c0_seq1	825	G	A	22	22
comp66176_c0_seq8	1859	T	G	38	38
comp67950_c0_seq5	313	T	A	24	24
comp67950_c2_seq7	240	A	G	22	22
comp67950_c2_seq7	248	G	A	22	22
comp66262_c0_seq2	1012	A	C	22	22
comp67377_c0_seq1	445	T	C	16	23
comp67377_c0_seq1	497	G	A	14	22
comp67377_c0_seq1	513	C	T	16	21
comp67377_c0_seq1	532	G	T	14	23
comp66245_c0_seq1	86	C	T	14	37
comp66245_c0_seq1	460	C	G	12	27
comp67663_c1_seq4	875	G	A	10	20
comp67356_c0_seq1	2025	C	T	18	25
comp67506_c0_seq1	484	T	C	12	44
comp67506_c0_seq1	540	G	C	30	42
comp67506_c0_seq1	543	T	G	28	42
comp67506_c0_seq1	626	G	A	40	40
comp67558_c0_seq3	666	A	T	30	30
comp67558_c0_seq3	966	A	G	24	24
comp67558_c0_seq3	968	A	T	22	22
comp67558_c0_seq3	981	G	A	22	22
comp67558_c0_seq3	982	A	G	20	20
comp66017_c1_seq1	264	G	T	24	24
comp66141_c0_seq2	281	A	G	10	20
comp67794_c0_seq1	727	T	A	10	20
comp67371_c0_seq1	1112	G	T	14	37
comp67371_c0_seq1	1191	A	G	12	39
comp67371_c0_seq1	1300	A	G	12	38
comp67934_c0_seq4	213	C	G	18	24
comp67934_c0_seq4	249	A	G	14	23
comp67934_c0_seq4	321	G	A	20	20
comp67966_c0_seq1	1030	T	A	18	24
comp67966_c1_seq1	75	A	G	12	21
comp67897_c0_seq3	867	G	A	12	28
comp67897_c0_seq3	896	T	C	12	31
comp67897_c0_seq3	900	T	C	14	34
comp67897_c0_seq3	1085	A	G	14	35
comp67897_c0_seq3	1178	G	A	22	34
comp67897_c0_seq3	1217	G	A	22	30
comp67201_c0_seq5	425	C	T	36	53
comp67201_c0_seq5	434	G	A	28	50
comp67201_c0_seq5	610	T	A	10	27
comp67201_c0_seq5	638	G	A	10	30
comp67201_c0_seq5	674	G	A	28	33
comp67330_c0_seq1	1151	C	T	18	23
comp67128_c0_seq1	688	C	T	12	22
comp67128_c0_seq1	727	C	T	10	20
comp67174_c0_seq3	749	T	A	24	24
comp67174_c0_seq3	768	A	T	24	24
comp67174_c0_seq6	321	A	C	24	24
comp67174_c0_seq6	322	G	A	22	22
comp67455_c0_seq1	246	T	A	14	24
comp67455_c0_seq1	275	A	G	24	33
comp67418_c4_seq7	269	T	A	22	22
comp67418_c4_seq7	273	A	G	22	22
comp67418_c4_seq7	300	A	G	12	26
comp67418_c4_seq7	303	A	T	12	26
comp67414_c0_seq1	4025	A	C	24	30
comp67414_c0_seq1	4095	C	T	18	22
comp67112_c0_seq1	302	C	T	20	37
comp67555_c0_seq4	326	G	A	32	40
comp67555_c0_seq4	340	A	G	24	38
comp67555_c0_seq4	342	A	G	22	36
comp67555_c0_seq4	348	A	G	22	36
comp67555_c0_seq4	351	A	G	10	36
comp67555_c0_seq4	366	A	G	10	28
comp67555_c0_seq4	370	A	G	22	28
comp67555_c0_seq4	371	G	A	24	28
comp67953_c2_seq4	1572	C	T	22	31
comp67092_c5_seq15	230	T	G	20	20
comp67496_c0_seq1	402	A	C	24	27
comp67496_c0_seq1	449	G	A	18	29
comp67496_c0_seq1	1919	C	T	10	23
comp66647_c0_seq1	1423	C	A	36	36
comp66647_c0_seq1	2673	C	T	10	23
comp66419_c0_seq2	798	T	A	24	24
comp66419_c0_seq2	840	G	A	10	20
comp66306_c0_seq2	666	T	A	12	32
comp66306_c0_seq2	672	T	G	12	32
comp66306_c0_seq2	679	G	A	12	35
comp66306_c0_seq2	690	A	T	12	38
comp66306_c0_seq2	691	C	T	12	38
comp66783_c0_seq1	467	T	A	46	46
comp66783_c0_seq1	468	A	T	48	48
comp66783_c0_seq1	488	G	A	20	21
comp66783_c0_seq1	758	G	C	34	58
comp66783_c0_seq1	845	T	C	20	42
comp67669_c0_seq1	2129	A	T	20	20
comp66493_c0_seq4	1171	C	T	30	30
comp66254_c0_seq1	2397	T	A	18	23
comp66200_c0_seq1	556	G	A	10	22
comp67550_c0_seq3	23	A	T	12	24
comp67550_c0_seq3	25	A	T	12	24
comp67550_c0_seq3	31	G	C	12	24
comp67550_c0_seq3	129	A	G	12	32
comp67550_c0_seq3	139	T	A	12	32
comp67550_c0_seq3	163	A	G	18	26
comp67550_c0_seq3	185	T	C	10	26
comp66915_c0_seq1	74	G	A	12	23
comp66832_c0_seq1	2588	A	G	20	20
comp66822_c0_seq1	2633	C	T	22	25
comp66442_c0_seq2	934	T	A	10	33
comp66442_c0_seq2	3259	G	A	14	32
comp66688_c0_seq4	849	C	T	22	22
comp66117_c0_seq2	301	T	C	20	20
comp66117_c0_seq2	302	G	A	20	20
comp66117_c0_seq2	326	C	T	20	20
comp66995_c0_seq1	3966	G	A	12	24
comp67886_c0_seq2	2193	G	A	20	23
comp66618_c0_seq1	558	A	G	14	30
comp66618_c0_seq1	630	T	G	14	30
comp66110_c0_seq2	82	A	C	12	22
comp66110_c0_seq2	100	A	G	10	22
comp66812_c0_seq11	425	G	A	26	26
comp66812_c0_seq11	747	G	C	52	52
comp66812_c0_seq11	754	C	T	44	44
comp66812_c0_seq5	905	C	T	22	22
comp67180_c0_seq1	210	A	G	10	21
comp67180_c0_seq1	212	G	T	32	32
comp67180_c0_seq1	229	A	G	14	34
comp67180_c0_seq1	306	T	A	32	39
comp67180_c0_seq1	488	G	A	24	34
comp67180_c0_seq1	500	A	G	24	33
comp66280_c2_seq1	333	A	G	12	26
comp67968_c0_seq2	2032	T	G	16	33
comp67316_c0_seq2	172	C	T	24	24
comp66370_c0_seq2	183	C	G	10	25
comp67926_c0_seq1	1405	C	A	10	20
comp66881_c0_seq2	69	C	T	22	28
comp66881_c0_seq2	70	C	T	22	28
comp66882_c3_seq13	47	G	A	12	28
comp66882_c3_seq13	198	A	G	16	23
comp66882_c3_seq7	1165	T	A	16	22
comp66882_c3_seq8	874	A	G	28	29
comp66882_c3_seq10	198	A	G	16	23
comp66882_c3_seq12	47	G	A	12	28
comp66708_c0_seq8	1049	C	T	16	24
comp67530_c0_seq1	88	C	T	18	22
comp67530_c0_seq1	103	C	T	10	22
comp67530_c0_seq1	141	A	G	18	23
comp66955_c1_seq3	524	C	A	28	28
comp66955_c1_seq3	530	T	A	28	28
comp66431_c0_seq1	530	A	G	18	23
comp66431_c0_seq1	578	G	A	22	27
comp66431_c0_seq1	605	T	C	10	23
comp67323_c0_seq4	183	A	G	24	24
comp67323_c0_seq4	184	T	A	20	20
comp67323_c0_seq4	225	T	G	22	25
comp67323_c0_seq4	338	C	A	14	24
comp67323_c0_seq4	373	C	T	10	24
comp66222_c0_seq1	145	A	T	20	25
comp66222_c0_seq1	309	G	C	12	23
comp66222_c0_seq1	492	C	T	16	27
comp66222_c0_seq1	537	C	T	10	26
comp66222_c0_seq1	544	T	C	12	25
comp66162_c0_seq1	432	T	C	36	36
comp66162_c0_seq1	467	G	T	32	32
comp66147_c1_seq7	146	G	T	32	32
comp66670_c0_seq1	1691	C	A	10	23
comp66670_c0_seq1	1804	C	T	18	25
comp66670_c0_seq2	1691	C	A	14	35
comp66670_c0_seq2	1765	T	C	16	23
comp67043_c1_seq1	145	A	T	22	22
comp67419_c0_seq1	542	C	A	10	23
comp67034_c0_seq18	152	C	T	10	39
comp67176_c3_seq4	257	C	T	22	22
comp67463_c0_seq1	852	T	C	20	20
comp67463_c0_seq1	912	T	C	10	21
comp67070_c3_seq1	226	T	C	36	36
comp67070_c3_seq1	229	A	G	32	32
comp67070_c3_seq1	239	A	G	38	38
comp67070_c3_seq1	245	A	G	32	32
comp66738_c3_seq1	109	G	A	34	34
comp66738_c3_seq1	147	A	G	20	24
comp66738_c3_seq2	346	T	G	12	39
comp66738_c3_seq3	182	A	C	20	20
comp66738_c3_seq3	233	G	C	10	24
comp66738_c3_seq3	240	G	A	18	24
comp66738_c3_seq3	246	A	G	14	24
comp66738_c3_seq3	252	G	T	12	24
comp66738_c3_seq3	259	G	C	10	24
comp66738_c3_seq3	260	A	G	14	24
comp66738_c3_seq3	263	T	C	12	24
comp66738_c3_seq3	273	T	C	20	22
comp66738_c3_seq3	277	T	A	10	22
comp66738_c3_seq7	24	A	G	22	22
comp66561_c0_seq1	137	C	G	22	22
comp66194_c0_seq2	565	T	C	32	32
comp66209_c0_seq2	2332	A	T	16	22
comp66209_c0_seq2	2335	A	G	16	25
comp66209_c0_seq2	2341	A	T	10	24
comp66388_c0_seq1	138	C	A	16	21
comp67399_c1_seq1	196	T	A	14	33
comp67399_c1_seq1	221	T	A	28	29
comp67399_c1_seq1	251	C	A	22	22
comp67399_c1_seq1	252	A	T	12	22
comp67399_c1_seq1	264	G	A	18	22
comp67399_c1_seq1	272	A	G	16	22
comp67399_c1_seq1	282	A	G	14	23
comp66249_c0_seq1	3122	C	G	10	22
comp66249_c0_seq1	4448	C	A	16	20
comp66249_c0_seq1	4449	C	T	16	20
comp67749_c3_seq6	1589	A	G	22	23
comp67749_c3_seq6	1590	T	A	22	23
comp67749_c3_seq6	1651	A	G	22	22
comp67749_c3_seq6	1697	T	A	22	22
comp67363_c0_seq1	48	T	G	10	20
comp67363_c0_seq1	68	G	A	10	25
comp67363_c0_seq1	110	C	T	10	29
comp67363_c0_seq1	202	T	C	28	28
comp66366_c0_seq1	998	T	A	18	25
comp67056_c0_seq1	1674	A	G	26	37
comp67056_c0_seq1	1792	C	A	10	21
comp67851_c0_seq1	1207	T	A	22	22
comp67851_c0_seq1	1231	C	T	22	22
comp67851_c0_seq1	1242	T	C	30	30
comp67851_c0_seq1	1254	T	C	20	21
comp67851_c0_seq1	1255	C	T	12	20
comp67840_c0_seq1	3198	T	C	24	28
comp67840_c0_seq1	3217	T	C	16	27
comp67840_c0_seq1	3229	G	A	12	24
comp66516_c0_seq1	1512	C	A	22	23
comp66516_c0_seq1	4411	A	G	20	20
comp66792_c0_seq4	17	T	C	22	22
comp67911_c0_seq1	83	C	A	10	20
comp66585_c1_seq2	1590	T	A	22	22
comp67881_c2_seq2	202	G	A	10	25
comp67083_c1_seq7	1317	T	A	22	30
comp67083_c1_seq7	1383	C	T	28	35
comp67083_c1_seq7	1478	G	T	32	38
comp67123_c0_seq2	1778	C	T	14	21
comp66791_c2_seq5	1719	T	C	14	26
comp67758_c0_seq5	187	A	C	24	28
comp67758_c0_seq5	188	A	G	26	28
comp67758_c0_seq5	198	T	A	26	27
comp67758_c0_seq5	207	C	A	14	27
comp67758_c0_seq6	187	T	C	20	20
comp67758_c0_seq6	196	C	T	22	22
comp67758_c0_seq6	221	A	G	40	40
comp67758_c0_seq6	230	A	G	36	36
comp67758_c0_seq6	256	C	T	38	38
comp67758_c0_seq6	261	T	G	42	42
comp66421_c0_seq1	145	T	C	16	21
comp66421_c0_seq1	160	C	T	18	21
comp66073_c3_seq3	82	T	C	30	30
comp66677_c0_seq1	697	C	A	20	20
comp67609_c0_seq2	531	G	A	10	22
comp67144_c0_seq1	758	A	T	12	20
comp67144_c0_seq1	915	G	A	20	32
comp67194_c0_seq1	833	T	G	14	25
comp67194_c0_seq1	892	G	A	10	21
comp67388_c0_seq1	764	C	T	16	36
comp67388_c0_seq1	851	T	C	14	39
comp67388_c0_seq1	942	G	C	32	32
comp67388_c0_seq1	954	G	T	12	28
comp67388_c0_seq1	967	A	T	18	24
comp67962_c1_seq2	95	A	T	26	37
comp67351_c0_seq1	984	A	G	20	34
comp67351_c0_seq1	1780	C	T	26	36
comp67351_c0_seq1	2132	A	C	44	54
comp67351_c0_seq1	2159	T	C	24	49
comp67351_c0_seq1	2272	C	A	28	60
comp67351_c0_seq1	2625	T	G	14	42
comp67450_c0_seq22	309	A	G	20	20
comp67450_c4_seq4	105	G	A	12	20
comp67595_c1_seq3	423	A	G	22	22
comp67595_c1_seq4	470	C	T	20	20
comp67287_c0_seq2	422	A	G	12	20
comp66799_c0_seq1	137	A	G	20	20
comp66799_c0_seq1	176	G	T	26	26
comp66799_c0_seq1	184	C	T	28	28
comp66799_c0_seq1	185	C	T	26	31
comp67004_c0_seq1	251	G	T	10	29
comp67004_c0_seq1	259	A	T	18	24
comp67200_c0_seq2	269	G	A	34	34
comp67200_c0_seq4	375	G	C	10	29
comp67200_c0_seq4	388	C	T	28	28
comp67200_c0_seq4	394	C	A	26	26
comp67245_c0_seq7	286	C	T	20	20
comp67333_c0_seq1	189	C	T	20	20
comp66671_c0_seq6	8	T	A	20	20
comp66455_c0_seq2	248	A	C	14	21
comp66455_c0_seq2	249	G	T	14	21
comp66455_c0_seq2	260	T	C	14	20
comp66455_c0_seq2	261	G	A	14	20
comp66455_c0_seq2	288	C	A	34	34
comp66672_c0_seq3	57	A	G	10	22
comp66672_c0_seq3	61	C	T	20	22
comp66672_c0_seq3	74	A	G	18	22
comp66672_c0_seq3	159	A	G	28	28
comp66672_c0_seq3	231	G	A	18	37
comp67716_c2_seq6	247	A	G	30	30
comp67716_c2_seq6	1037	G	A	42	42
comp66483_c0_seq4	692	A	C	20	24
comp67169_c0_seq4	738	A	G	14	21
comp67169_c0_seq7	424	G	A	22	22
comp67169_c0_seq7	425	G	C	28	28
comp67169_c0_seq7	441	T	C	20	20
comp67169_c0_seq7	454	A	T	22	22
comp67169_c0_seq8	498	A	G	32	32
comp67169_c0_seq8	517	G	T	14	28
comp67169_c0_seq8	627	G	T	22	22
comp67169_c0_seq8	632	G	C	20	20
comp67091_c0_seq1	713	G	A	22	22
comp67091_c0_seq1	1725	C	T	12	35
comp66683_c0_seq1	466	C	T	10	21
comp66683_c0_seq1	784	C	A	12	21
comp67959_c1_seq3	242	G	A	24	24
comp67902_c0_seq1	1808	G	A	20	20
comp67902_c0_seq1	1817	G	C	22	22
comp67902_c0_seq1	1848	A	T	20	20
comp67754_c0_seq9	162	A	C	20	20
comp66952_c1_seq2	326	A	G	22	22
comp67997_c0_seq2	1979	C	A	16	24
comp67069_c0_seq2	161	A	G	10	28
comp67069_c0_seq2	1069	A	T	34	34
comp67470_c0_seq1	290	A	G	14	22
comp67470_c0_seq1	291	A	G	14	22
comp67165_c0_seq1	1155	G	A	14	30
comp67165_c0_seq1	2633	C	T	20	20
comp67387_c0_seq1	485	A	G	46	46
comp67387_c0_seq1	494	A	G	42	42
comp67387_c0_seq1	515	A	G	24	37
comp67387_c0_seq1	776	G	A	14	29
comp67387_c0_seq1	846	G	A	38	38
comp67387_c0_seq1	931	C	T	18	22
comp67387_c0_seq1	1004	G	A	20	22
comp67796_c0_seq1	636	C	T	12	24
comp67796_c0_seq1	1910	A	T	18	34
comp66215_c0_seq1	158	T	A	10	49
comp66215_c0_seq1	196	C	G	48	51
comp66628_c0_seq1	222	A	G	32	32
comp66628_c0_seq3	187	A	G	24	35
comp66628_c0_seq3	205	A	G	16	43
comp66628_c0_seq3	213	A	G	22	42
comp66628_c0_seq3	225	A	G	22	42
comp66628_c0_seq3	229	A	G	36	42
comp66628_c0_seq3	1881	A	G	18	32
comp66628_c0_seq3	1886	A	G	22	30
comp66628_c0_seq3	1893	A	G	18	29
comp66628_c0_seq3	1895	A	G	24	29
comp66020_c0_seq1	947	A	G	10	22
comp67610_c1_seq1	13	T	C	20	20
comp67054_c1_seq8	477	A	G	20	20
comp67054_c1_seq8	489	T	A	22	22
comp67016_c0_seq2	554	T	A	10	21
comp66458_c0_seq1	410	G	C	16	20
comp66310_c0_seq10	330	G	A	20	20
comp66310_c0_seq2	667	A	G	22	22
comp66310_c0_seq2	676	C	T	20	20
comp66310_c0_seq7	612	G	A	10	28
comp66678_c0_seq1	671	A	G	22	30
comp67561_c0_seq4	779	G	A	14	22
comp67697_c0_seq1	18	G	C	16	23
comp66268_c0_seq1	355	T	C	14	22
comp67646_c0_seq5	324	T	C	16	23
comp67090_c0_seq1	423	C	G	10	20
comp66687_c0_seq3	517	C	T	12	20
comp66490_c0_seq1	1035	C	A	16	28
comp66490_c0_seq1	1248	T	A	18	31
comp66490_c0_seq1	1989	A	G	14	22
comp66490_c0_seq1	2004	G	A	24	24
comp66490_c0_seq1	2328	A	G	24	24
comp67117_c0_seq2	756	A	C	30	30
comp67440_c0_seq1	490	A	C	26	26
comp67440_c0_seq1	491	G	A	26	26
comp67440_c0_seq1	501	T	G	26	26
comp67440_c0_seq1	528	T	C	28	28
comp67440_c0_seq1	546	G	A	30	30
comp67440_c0_seq1	547	A	C	32	32
comp67440_c0_seq1	627	T	C	32	32
comp66266_c0_seq3	217	A	T	20	21
comp66266_c0_seq3	223	T	G	18	21
comp66266_c0_seq3	347	T	G	20	20
comp66309_c0_seq1	1324	G	T	10	21
comp66437_c0_seq1	167	A	G	22	22
comp67294_c0_seq2	6	G	A	22	24
comp67294_c0_seq2	17	G	A	16	26
comp66275_c0_seq1	19	G	A	12	30
comp66564_c0_seq2	1249	T	C	28	28
comp67584_c0_seq1	963	G	A	10	27
comp66532_c0_seq3	515	G	A	24	24
comp66532_c0_seq3	685	C	A	16	27
comp66639_c0_seq3	799	C	A	20	20
comp66600_c0_seq1	352	T	A	16	21
comp66600_c0_seq1	353	C	A	14	21
comp67162_c0_seq1	9	G	A	16	22
comp67162_c0_seq1	10	G	A	16	22
comp67162_c0_seq2	567	C	T	30	30
comp67327_c0_seq1	1245	T	C	10	23
comp66981_c0_seq1	2029	T	A	16	27
comp66981_c0_seq1	2033	A	T	14	27
comp67421_c0_seq16	567	T	G	30	30
comp67421_c0_seq16	587	G	A	32	32
comp66351_c1_seq1	73	C	G	12	20
comp66351_c1_seq1	75	G	A	10	20
comp66796_c0_seq3	541	T	C	26	26
comp66080_c0_seq1	36	C	T	18	20
comp67118_c1_seq1	122	T	C	18	23
comp67118_c1_seq1	130	A	G	18	25
comp67118_c1_seq1	149	C	T	22	25
comp67118_c1_seq1	171	G	T	12	25
comp67118_c1_seq1	189	A	T	16	25
comp67118_c1_seq1	225	G	A	24	24
comp67118_c1_seq1	245	G	A	18	21
comp67118_c1_seq2	204	A	G	22	22
comp67175_c0_seq1	1636	C	T	16	35
comp67175_c0_seq1	1742	C	T	16	58
comp67175_c0_seq1	2057	A	T	36	61
comp67175_c0_seq1	2145	G	T	24	60
comp67472_c0_seq6	399	T	C	36	36
comp67472_c0_seq6	409	A	T	28	28
comp67649_c0_seq1	166	C	T	28	28
comp67649_c0_seq1	169	A	T	26	26
comp67649_c0_seq1	186	T	A	36	36
comp67649_c0_seq1	187	A	G	36	36
comp67649_c0_seq2	426	A	T	46	46
comp67649_c0_seq2	430	C	T	46	46
comp67649_c0_seq2	455	T	G	36	36
comp67649_c0_seq2	463	G	T	34	34
comp67649_c0_seq3	56	A	T	16	38
comp67649_c0_seq3	193	A	T	56	60
comp67649_c0_seq3	314	T	G	26	62
comp67649_c0_seq3	321	G	A	24	61
comp67649_c0_seq3	371	T	G	64	64
comp67649_c0_seq3	436	A	T	20	20
comp67649_c0_seq3	438	G	T	20	20
comp67649_c0_seq3	457	C	T	20	20
comp66174_c0_seq2	2282	G	A	20	25
comp67329_c1_seq1	24	C	T	12	20
comp66175_c0_seq1	1646	C	T	12	24
comp67941_c0_seq1	63	G	A	14	23
comp67065_c1_seq3	84	G	A	12	20
comp67065_c1_seq3	278	A	G	12	28
comp67065_c1_seq3	423	G	A	22	22
comp66058_c0_seq1	5547	A	T	14	21
comp67625_c0_seq5	2563	T	A	20	20
comp67598_c0_seq6	151	G	A	24	26
comp66902_c0_seq5	510	C	T	10	23
comp67532_c0_seq1	567	C	T	10	20
comp67532_c3_seq1	83	A	G	24	24
comp67532_c3_seq3	250	A	T	28	28
comp67532_c3_seq3	269	G	A	30	30
comp67888_c2_seq3	123	G	A	16	24
comp67888_c2_seq3	344	T	C	34	34
comp67888_c2_seq3	347	C	T	36	36
comp67396_c2_seq1	44	G	A	20	20
comp67357_c1_seq1	255	T	A	20	20
comp67570_c0_seq1	384	A	G	22	22
comp67570_c1_seq18	226	C	T	12	23
comp67570_c1_seq18	229	T	A	16	23
comp67570_c1_seq18	236	C	T	14	23
comp67570_c1_seq18	237	G	T	24	24
comp67570_c1_seq18	249	T	G	16	23
comp67570_c1_seq18	320	A	C	14	20
comp67570_c1_seq18	323	T	C	14	20
comp67570_c1_seq18	333	G	A	16	20
comp67570_c1_seq18	350	A	G	16	20
comp67570_c1_seq8	723	T	C	18	26
comp67570_c1_seq11	226	C	T	12	23
comp67570_c1_seq11	229	T	A	16	23
comp67570_c1_seq11	236	C	T	14	23
comp67570_c1_seq11	237	G	T	24	24
comp67570_c1_seq11	249	T	G	16	23
comp67570_c1_seq11	320	A	C	14	20
comp67570_c1_seq11	323	T	C	14	20
comp67570_c1_seq11	333	G	A	16	20
comp67570_c1_seq11	350	A	G	16	20
comp66116_c0_seq4	271	G	A	10	29
comp66116_c0_seq4	276	G	A	16	29
comp66185_c0_seq1	158	A	G	10	28
comp67050_c0_seq1	1204	T	C	14	20
comp67812_c1_seq4	806	T	G	20	20
comp67812_c1_seq4	808	T	A	20	20
comp67812_c1_seq4	815	C	T	20	20
comp67812_c1_seq6	1375	G	A	24	24
comp66908_c0_seq4	894	A	G	10	20
comp66908_c0_seq4	926	A	G	18	20
comp66984_c0_seq1	1285	A	G	26	26
comp66290_c0_seq1	56	C	T	10	22
comp66290_c0_seq1	206	G	C	10	20
comp67074_c0_seq1	88	G	A	22	37
comp67074_c0_seq1	366	T	C	12	27
comp67074_c0_seq1	450	C	G	22	34
comp67074_c0_seq1	2392	A	T	18	35
comp67943_c0_seq3	157	T	A	30	30
comp67943_c0_seq3	159	A	G	30	30
comp67943_c0_seq3	268	T	G	16	23
comp67890_c0_seq41	4381	G	C	28	28
comp66800_c1_seq5	194	G	C	22	22
comp66800_c1_seq5	237	T	A	20	20
comp66800_c1_seq9	704	T	C	22	27
comp67342_c0_seq2	650	A	C	22	25
comp67342_c0_seq2	682	A	G	22	22
comp67435_c0_seq1	4036	C	A	12	20
comp66084_c0_seq1	96	T	A	14	21
comp66084_c0_seq1	116	G	T	10	21
comp67126_c0_seq1	1045	G	A	10	22
comp67126_c0_seq1	1142	C	A	14	20
comp67072_c0_seq1	1517	G	A	12	22
comp67072_c0_seq1	3641	C	T	14	23
comp66009_c0_seq3	876	A	G	10	24
comp66595_c0_seq6	1320	T	C	14	23
comp66047_c0_seq2	379	C	T	20	28
comp66327_c3_seq1	644	G	A	12	28
comp66565_c0_seq2	668	G	A	20	27
comp67232_c0_seq1	1045	C	A	30	30
comp66133_c0_seq1	557	A	G	28	28
comp67996_c0_seq8	1011	A	C	10	23
comp67996_c0_seq8	1083	G	A	12	28
comp67996_c0_seq8	1253	G	A	32	32
comp67929_c0_seq4	194	G	A	20	20
comp67929_c0_seq4	200	A	G	20	20
comp67929_c0_seq4	215	A	G	22	22
comp67929_c0_seq4	218	G	A	22	22
comp67929_c0_seq4	227	C	G	22	22
comp67929_c0_seq7	311	T	C	10	27
comp67929_c0_seq7	346	A	G	12	20
comp67879_c1_seq1	294	G	T	20	20
comp67910_c0_seq1	147	G	A	18	26
comp67910_c0_seq1	1039	G	A	24	34
comp67746_c0_seq2	702	C	T	26	26
comp67848_c0_seq2	30	T	C	22	31
comp67848_c0_seq2	355	T	C	14	22
comp67848_c0_seq2	376	A	T	10	23
comp67767_c0_seq1	527	C	T	14	20
comp67767_c0_seq1	3809	A	G	44	46
comp67767_c0_seq1	4125	G	A	16	21
comp67767_c0_seq1	4204	G	T	10	34
comp66167_c0_seq1	79	A	T	18	24
comp66167_c0_seq2	56	G	C	22	34
comp66167_c0_seq2	84	A	G	22	39
comp66167_c0_seq2	85	G	C	22	39
comp66167_c0_seq2	91	T	C	30	41
comp66167_c0_seq2	100	T	C	30	41
comp66167_c0_seq2	106	A	T	32	41
comp66167_c0_seq2	108	T	C	32	41
comp66167_c0_seq2	180	A	T	12	44
comp66167_c0_seq2	197	C	T	40	44
comp66167_c0_seq2	229	T	G	60	60
comp66167_c0_seq2	236	T	G	60	60
comp66167_c0_seq2	255	T	C	52	52
comp66167_c0_seq2	261	G	A	42	42
comp66167_c0_seq2	270	C	T	40	40
comp66167_c0_seq2	288	G	T	12	20
comp66167_c0_seq2	294	A	T	24	24
comp66167_c0_seq2	327	C	T	22	22
comp66167_c0_seq2	330	A	G	22	22
comp67836_c0_seq1	185	T	G	24	24
comp66008_c0_seq1	2713	A	C	24	24
comp66453_c0_seq1	172	G	A	14	38
comp66453_c0_seq1	265	C	T	30	36
comp66453_c0_seq1	293	A	C	20	33
comp66487_c0_seq2	904	G	A	26	31
comp66201_c0_seq2	262	T	C	20	20
comp66201_c0_seq2	367	T	C	12	24
comp67647_c0_seq1	282	A	C	24	24
comp67647_c0_seq3	1299	A	G	20	31
comp67647_c0_seq3	1300	A	G	26	31
comp67839_c0_seq2	531	G	T	42	50
comp66546_c0_seq2	108	C	T	12	23
comp66070_c0_seq1	66	A	T	18	42
comp66070_c0_seq1	320	A	G	16	28
comp66070_c0_seq1	333	A	G	14	24
comp67220_c0_seq1	1013	C	T	20	20
comp66211_c1_seq7	126	G	A	24	24
comp66211_c1_seq7	149	C	A	26	26
comp66211_c1_seq7	173	G	T	30	30
comp66211_c1_seq7	183	C	A	26	26
comp67823_c0_seq1	1415	A	G	16	33
comp67823_c0_seq1	1458	A	G	18	22
comp67823_c0_seq1	1526	G	C	12	22
comp67823_c0_seq1	1832	C	T	18	24
comp67823_c0_seq1	2164	G	A	20	26
comp67121_c0_seq1	441	T	G	26	26
comp66451_c0_seq1	35	T	C	14	23
comp66451_c0_seq1	41	T	C	10	23
comp66451_c0_seq1	43	T	C	16	23
comp67139_c0_seq2	633	C	T	24	24
comp66715_c0_seq1	295	A	G	24	35
comp66715_c0_seq1	1491	C	T	22	41
comp66715_c0_seq1	1519	G	C	28	45
comp66715_c0_seq1	1525	C	G	18	46
comp66428_c0_seq1	261	G	A	10	20
comp66428_c0_seq1	264	T	C	12	20
comp66428_c0_seq1	375	A	G	18	25
comp66428_c0_seq1	405	C	T	16	24
comp66428_c0_seq1	456	A	G	20	27
comp66428_c0_seq1	642	T	A	12	20
comp67985_c1_seq10	431	A	G	20	20
comp67985_c1_seq10	680	A	C	22	22
comp67985_c1_seq10	1161	T	C	22	25
comp67985_c1_seq7	186	T	C	16	23
comp67989_c5_seq1	2366	T	A	12	32
comp66102_c0_seq1	2831	T	C	12	20
comp66102_c0_seq1	2834	A	T	10	20
comp67533_c0_seq1	66	C	T	24	24
comp67533_c0_seq2	313	A	T	18	21
comp67031_c2_seq6	250	T	A	22	22
comp67031_c2_seq6	255	T	C	22	22
comp67031_c2_seq6	278	C	T	20	20
comp67031_c2_seq6	287	A	T	20	20
comp67677_c1_seq3	709	G	A	18	47
comp67468_c0_seq1	274	A	C	12	20
comp67468_c0_seq1	379	C	T	12	26
comp67468_c0_seq1	520	A	G	14	35
comp67468_c0_seq1	548	A	C	10	37
comp67797_c1_seq1	1957	A	T	32	32
comp67797_c1_seq1	1958	C	T	30	30
comp67797_c1_seq1	1964	C	T	30	30
comp67052_c0_seq2	696	C	A	14	27
comp67577_c0_seq1	744	C	G	10	26
comp67651_c1_seq4	42	G	A	30	30
comp67651_c1_seq8	32	A	G	20	20
comp67651_c1_seq8	41	G	A	10	20
comp67651_c1_seq8	42	A	G	24	24
comp67651_c1_seq8	53	A	G	14	28
comp67651_c1_seq8	57	G	A	14	29
comp66297_c0_seq1	80	A	C	20	20
comp67665_c0_seq1	48	T	C	20	22
comp76862_c0_seq1	480	T	C	10	20
comp76862_c0_seq1	481	G	A	12	20
comp76775_c0_seq1	174	A	C	24	28
comp76056_c0_seq1	50	T	C	10	30
comp35988_c0_seq1	248	C	T	18	20
comp35282_c0_seq1	332	G	C	18	46
comp35968_c0_seq1	416	G	A	38	38
comp35985_c0_seq1	117	C	A	20	20
comp35965_c0_seq2	24	T	G	22	22
comp35776_c0_seq1	20	C	A	10	32
comp35579_c0_seq1	477	C	A	24	24
comp35579_c0_seq1	495	A	G	26	26
comp35536_c0_seq1	64	G	A	14	51
comp34941_c0_seq1	275	G	A	22	27
comp34859_c0_seq1	80	G	T	16	27
comp49157_c0_seq1	240	T	C	12	31
comp49157_c0_seq1	263	A	G	12	38
comp49157_c0_seq1	320	C	G	26	34
comp49157_c0_seq1	683	G	A	24	24
comp48089_c0_seq1	12	G	A	22	22
comp48279_c0_seq1	583	A	C	18	25
comp48403_c0_seq1	1864	C	T	14	20
comp48426_c0_seq1	94	C	T	10	22
comp49198_c0_seq1	345	A	G	12	22
comp49425_c0_seq1	147	G	C	20	26
comp48049_c0_seq1	155	A	G	18	20
comp48065_c1_seq1	63	C	G	16	25
comp48413_c1_seq1	69	G	T	20	21
comp48047_c0_seq1	30	G	A	12	24
comp48083_c0_seq1	45	G	A	20	20
comp48083_c0_seq1	62	C	A	24	24
comp48083_c0_seq1	94	C	T	12	23
comp48083_c0_seq1	100	C	T	20	23
comp48083_c0_seq1	101	C	T	20	23
comp48083_c0_seq1	102	C	T	12	23
comp49327_c0_seq1	368	G	C	32	42
comp48039_c0_seq1	17	T	C	16	26
comp48039_c0_seq1	18	T	C	20	26
comp49233_c0_seq1	223	T	C	20	20
comp48364_c0_seq1	651	G	A	32	35
comp48787_c0_seq1	335	T	C	10	21
comp49234_c0_seq1	307	A	G	16	36
comp49763_c0_seq1	509	G	A	12	20
comp48397_c0_seq1	60	G	A	14	21
comp48380_c0_seq1	305	A	G	10	24
comp49717_c0_seq1	299	C	T	32	32
comp48133_c0_seq1	345	C	T	10	21
comp49346_c0_seq1	166	A	G	10	20
comp48186_c0_seq1	150	A	G	20	20
comp48295_c0_seq1	491	A	T	32	43
comp49512_c0_seq1	293	G	A	18	22
comp48409_c0_seq1	2058	C	T	20	33
comp48409_c0_seq1	2061	T	C	18	33
comp49283_c0_seq1	1355	G	T	16	21
comp48468_c0_seq1	174	A	G	10	21
comp48486_c0_seq1	616	A	G	24	24
comp48650_c0_seq1	431	T	C	20	20
comp48650_c0_seq1	452	T	C	24	24
comp28447_c0_seq1	483	A	G	20	20
comp28495_c0_seq1	1348	G	A	10	44
comp28979_c0_seq1	468	A	G	16	22
comp29237_c0_seq1	2217	C	T	10	27
comp47319_c0_seq1	9	T	C	16	23
comp47319_c0_seq1	12	C	T	14	25
comp47319_c0_seq1	29	C	T	28	28
comp47319_c0_seq1	30	C	T	16	25
comp46071_c0_seq2	1183	T	C	28	28
comp47940_c0_seq1	1195	G	A	10	24
comp47940_c0_seq1	1222	G	A	12	26
comp47242_c0_seq1	289	G	C	26	26
comp47670_c0_seq1	26	T	C	14	20
comp47441_c0_seq1	418	C	A	12	24
comp47646_c0_seq1	376	G	A	26	30
comp47750_c0_seq1	709	T	A	12	24
comp47718_c0_seq1	75	T	C	26	27
comp47684_c0_seq1	1976	A	G	10	25
comp47684_c0_seq1	2075	G	A	10	38
comp47748_c1_seq1	919	A	T	16	39
comp47086_c0_seq1	52	T	G	22	22
comp47712_c0_seq1	423	T	C	30	40
comp47735_c0_seq1	2681	T	A	12	25
comp47985_c0_seq1	829	C	A	10	20
comp47613_c0_seq1	1402	C	A	22	28
comp47498_c0_seq1	24	T	C	18	23
comp47498_c0_seq1	352	G	C	16	38
comp47244_c0_seq1	454	G	A	20	24
comp47373_c0_seq1	15	C	T	18	29
comp46620_c0_seq1	1167	C	T	20	28
comp47500_c0_seq1	19	A	G	20	21
comp47247_c0_seq1	19	T	C	10	23
comp47247_c0_seq1	23	T	C	12	24
comp47690_c0_seq2	1147	T	A	12	21
comp47690_c0_seq2	1150	T	A	12	21
comp47690_c0_seq2	1154	A	G	10	21
comp47835_c0_seq1	726	G	T	20	20
comp47211_c0_seq1	1514	A	G	20	20
comp47345_c0_seq1	1328	C	T	16	20
comp47668_c0_seq1	97	G	T	16	21
comp47448_c0_seq1	1627	A	T	16	23
comp47853_c0_seq1	955	T	C	18	21
comp47853_c0_seq1	958	T	C	20	21
comp47360_c0_seq1	330	T	C	10	29
comp47360_c0_seq1	346	C	A	10	24
comp47320_c1_seq1	2339	A	G	24	33
comp47525_c0_seq1	219	A	T	10	23
comp47361_c0_seq1	433	G	A	18	23
comp46322_c1_seq1	533	T	C	14	24
comp47534_c0_seq1	1810	G	A	34	34
comp47534_c0_seq1	1848	A	G	22	22
comp47088_c0_seq1	43	G	A	12	29
comp47901_c0_seq1	128	A	C	12	51
comp47158_c0_seq1	175	C	T	20	20
comp47110_c0_seq1	846	A	G	16	33
comp47110_c0_seq1	884	A	G	22	37
comp47110_c0_seq1	951	G	A	28	32
comp47110_c0_seq1	967	T	C	12	32
comp47110_c0_seq1	968	T	C	24	32
comp47110_c0_seq1	990	G	T	10	32
comp47110_c0_seq1	1007	A	G	20	30
comp47110_c0_seq1	1254	G	A	16	23
comp47110_c0_seq1	1338	T	A	20	30
comp47110_c0_seq1	1418	C	A	16	32
comp47110_c0_seq1	1429	T	A	42	42
comp47110_c0_seq1	1446	A	G	36	36
comp47110_c0_seq1	1528	A	T	28	29
comp47110_c0_seq1	1536	T	A	34	34
comp47110_c0_seq1	1584	G	C	16	34
comp47110_c0_seq1	1605	T	G	20	30
comp47110_c0_seq1	1743	T	G	10	31
comp47196_c0_seq1	847	A	C	12	22
comp47111_c0_seq1	229	G	A	20	27
comp47111_c0_seq1	232	A	T	20	27
comp47111_c0_seq1	239	T	A	20	27
comp47111_c0_seq1	264	C	A	28	33
comp47927_c0_seq1	1591	A	T	34	34
comp47927_c0_seq1	1597	C	A	40	40
comp47774_c0_seq1	1295	C	T	12	21
comp47240_c2_seq1	890	A	C	20	43
comp47240_c2_seq1	946	A	C	10	25
comp47240_c2_seq1	953	A	T	20	26
comp86764_c0_seq1	14	A	G	24	28
comp86173_c0_seq1	343	C	G	90	90
comp60587_c0_seq1	1377	A	T	24	24
comp61470_c0_seq1	99	G	A	20	20
comp60346_c1_seq3	202	C	T	12	20
comp60346_c1_seq3	236	A	G	10	26
comp60346_c1_seq3	247	T	A	22	26
comp60346_c1_seq3	250	C	T	10	26
comp60346_c1_seq3	262	G	A	14	26
comp60346_c1_seq3	401	A	G	10	21
comp60346_c1_seq3	629	G	A	10	25
comp60346_c1_seq3	665	C	A	10	27
comp60346_c1_seq3	1411	A	G	12	21
comp60984_c0_seq1	1454	A	G	24	24
comp61860_c0_seq1	2049	G	T	12	23
comp60298_c0_seq1	129	T	A	20	21
comp61265_c0_seq12	524	T	C	16	22
comp61265_c0_seq11	524	T	C	16	22
comp60479_c0_seq1	939	T	G	22	24
comp60655_c0_seq1	271	A	G	10	20
comp61420_c0_seq1	289	C	T	18	23
comp61420_c0_seq1	299	T	G	20	27
comp61139_c0_seq1	306	G	A	22	25
comp60908_c0_seq2	344	C	G	20	20
comp60562_c0_seq1	25	C	T	12	21
comp60562_c0_seq1	357	A	G	22	28
comp60720_c0_seq1	602	T	C	24	70
comp61052_c0_seq1	142	A	G	18	21
comp61052_c0_seq1	247	A	T	34	34
comp60747_c0_seq1	621	T	G	18	21
comp60168_c0_seq1	992	A	T	10	20
comp61168_c0_seq1	197	T	A	20	20
comp61483_c0_seq1	4877	G	A	30	30
comp61935_c0_seq3	158	C	G	14	31
comp61935_c0_seq3	1448	T	G	22	22
comp61935_c0_seq3	1461	C	G	26	26
comp61935_c0_seq3	1471	A	C	30	30
comp61363_c0_seq1	1260	C	T	14	27
comp60894_c0_seq2	79	A	G	22	22
comp60894_c0_seq2	83	T	C	22	22
comp60894_c0_seq2	102	G	A	20	20
comp60894_c0_seq2	121	G	A	22	22
comp60894_c0_seq2	127	T	A	22	22
comp60894_c0_seq2	148	A	C	20	20
comp60894_c0_seq2	152	T	A	20	20
comp60894_c0_seq2	159	T	C	20	20
comp61097_c0_seq1	1354	T	A	18	20
comp61097_c0_seq1	1393	C	A	22	22
comp61869_c0_seq1	6	G	A	18	27
comp61869_c0_seq1	12	G	A	14	31
comp61869_c0_seq1	86	A	G	12	36
comp61869_c0_seq1	93	A	G	10	38
comp60789_c0_seq2	801	G	A	16	23
comp60789_c0_seq2	894	T	C	14	23
comp60123_c0_seq2	176	A	T	12	20
comp60490_c0_seq2	433	C	T	10	20
comp60352_c0_seq1	2264	G	A	16	29
comp60368_c0_seq1	1059	T	C	22	22
comp61127_c0_seq2	1704	C	T	22	36
comp61279_c0_seq1	102	A	T	12	23
comp60630_c0_seq1	582	A	G	20	20
comp60058_c0_seq2	378	A	C	38	38
comp60058_c0_seq2	428	T	C	30	30
comp60819_c0_seq1	21	T	C	24	32
comp60819_c0_seq2	348	G	A	14	22
comp61106_c0_seq1	150	A	G	12	22
comp61746_c0_seq1	569	G	A	18	20
comp61746_c0_seq1	654	A	G	14	27
comp61746_c0_seq1	745	G	A	16	26
comp61164_c0_seq1	3895	T	C	10	22
comp61948_c0_seq1	233	G	A	16	40
comp61592_c0_seq4	108	T	C	14	20
comp60118_c0_seq1	77	G	A	16	27
comp60571_c0_seq1	518	G	C	16	26
comp60600_c0_seq1	52	G	A	30	30
comp60289_c0_seq1	584	T	C	12	21
comp60825_c0_seq2	1523	T	C	12	23
comp60550_c0_seq1	2935	A	G	22	22
comp61589_c0_seq1	1472	G	T	24	32
comp61302_c0_seq1	695	A	G	22	25
comp60965_c0_seq1	563	A	G	14	20
comp61631_c0_seq2	719	G	T	10	32
comp60730_c0_seq1	309	C	T	12	22
comp61635_c0_seq1	34	G	A	16	22
comp60973_c0_seq2	150	T	C	12	26
comp60973_c0_seq2	181	T	C	20	20
comp61218_c0_seq1	721	G	A	22	22
comp61218_c0_seq1	853	C	T	12	20
comp61218_c0_seq1	908	T	C	10	22
comp61017_c0_seq1	702	A	G	22	25
comp61622_c0_seq1	1080	C	T	14	20
comp61418_c0_seq1	7	A	C	20	20
comp61489_c0_seq1	364	G	A	10	20
comp61154_c0_seq1	701	T	A	32	32
comp60016_c0_seq1	837	T	A	12	20
comp60016_c0_seq1	838	T	A	12	20
comp61295_c0_seq1	102	A	G	12	20
comp61295_c0_seq1	103	A	G	10	21
comp61295_c0_seq1	107	A	G	14	21
comp61295_c0_seq1	110	G	A	10	21
comp61902_c0_seq1	393	A	G	12	22
comp60105_c0_seq1	69	G	A	20	20
comp60105_c0_seq1	84	T	C	22	22
comp61026_c0_seq1	193	G	C	22	22
comp61026_c0_seq1	204	T	C	22	22
comp61026_c0_seq1	260	G	A	20	20
comp60880_c0_seq1	105	A	G	10	27
comp61996_c0_seq1	384	A	G	12	20
comp61984_c0_seq1	384	C	T	30	30
comp60719_c0_seq1	77	G	A	18	26
comp60087_c0_seq1	576	A	G	24	24
comp61262_c0_seq4	49	C	T	34	41
comp61985_c0_seq1	1742	T	A	16	34
comp61759_c0_seq2	153	A	C	24	28
comp61125_c0_seq1	409	A	G	10	21
comp61125_c0_seq1	411	G	A	10	21
comp61538_c0_seq1	1340	C	T	10	22
comp61070_c0_seq2	254	C	T	14	24
comp61070_c0_seq2	262	A	T	14	26
comp60516_c1_seq1	654	C	T	12	28
comp60196_c0_seq1	183	G	C	10	31
comp61577_c0_seq2	333	T	C	18	39
comp61491_c0_seq2	130	T	C	20	24
comp61481_c0_seq1	901	C	G	18	20
comp61481_c0_seq1	1218	A	G	22	22
comp61451_c1_seq1	844	A	T	16	22
comp61364_c1_seq1	158	C	T	18	25
comp61995_c0_seq1	1345	T	G	10	23
comp60666_c0_seq1	60	A	C	10	23
comp60666_c0_seq1	78	C	A	12	23
comp60666_c0_seq1	302	G	T	12	33
comp60666_c0_seq1	323	T	G	12	33
comp60666_c0_seq1	344	C	T	12	33
comp60666_c0_seq1	345	A	G	12	33
comp60038_c0_seq1	625	T	C	14	21
comp60038_c0_seq1	715	T	A	28	28
comp60038_c0_seq1	716	C	T	22	22
comp60261_c0_seq1	207	T	G	24	25
comp61096_c0_seq1	1089	C	G	16	21
comp60972_c0_seq2	838	C	A	10	28
comp61968_c0_seq1	1279	C	G	12	22
comp61200_c0_seq1	529	A	G	18	26
comp60787_c0_seq1	2656	T	C	26	26
comp60787_c0_seq1	2711	C	T	20	20
comp61260_c0_seq1	1027	T	C	22	22
comp60257_c0_seq1	806	C	G	12	23
comp60632_c0_seq1	539	G	T	28	28
comp60071_c0_seq1	37	C	A	14	26
comp60071_c0_seq1	436	C	T	18	31
comp60071_c0_seq1	468	G	A	14	27
comp61372_c0_seq1	1871	G	A	10	26
comp61372_c0_seq1	1888	A	G	10	24
comp61372_c0_seq1	1891	A	G	20	24
comp61372_c0_seq1	1899	A	G	16	21
comp61508_c0_seq1	1188	A	G	24	25
comp61964_c0_seq1	597	T	A	12	22
comp61964_c0_seq1	599	T	A	10	22
comp60664_c0_seq3	6	G	A	14	22
comp60664_c0_seq3	7	A	G	18	22
comp60664_c0_seq3	8	A	G	12	22
comp61428_c0_seq1	420	A	C	20	20
comp61867_c0_seq1	1041	C	T	24	32
comp61441_c1_seq1	1340	C	T	24	24
comp61441_c1_seq1	1399	A	T	32	32
comp61441_c1_seq1	1400	A	T	34	34
comp61441_c1_seq1	1415	C	T	42	42
comp61441_c1_seq1	1430	G	T	32	32
comp61441_c1_seq1	1439	C	T	30	30
comp61441_c1_seq1	1448	A	G	36	36
comp61594_c0_seq1	418	G	A	22	28
comp61640_c2_seq1	858	C	T	16	28
comp61640_c2_seq1	864	T	C	16	28
comp61640_c2_seq1	866	T	C	20	28
comp61640_c2_seq1	948	T	C	14	26
comp61640_c2_seq1	963	C	T	12	22
comp60272_c0_seq1	15	T	C	16	23
comp60272_c0_seq1	16	T	C	12	23
comp60374_c0_seq1	198	A	G	20	36
comp60374_c0_seq1	208	T	G	14	40
comp61761_c0_seq1	227	A	T	20	20
comp61761_c0_seq1	228	G	C	20	20
comp61210_c1_seq1	427	A	G	12	30
comp61507_c0_seq1	347	T	C	26	26
comp61507_c0_seq2	275	A	G	44	44
comp61507_c0_seq2	452	G	A	36	36
comp61865_c0_seq2	245	A	G	28	29
comp60202_c0_seq1	174	A	T	18	23
comp68014_c0_seq2	3062	C	A	22	22
comp69516_c3_seq1	1330	C	T	18	29
comp69516_c4_seq1	549	G	A	32	32
comp68213_c1_seq17	148	G	A	24	24
comp68213_c1_seq17	172	G	A	22	22
comp68213_c1_seq12	148	G	A	24	24
comp68213_c1_seq12	172	G	A	22	22
comp68903_c0_seq1	4134	G	T	18	28
comp69759_c0_seq2	835	G	A	18	26
comp69759_c0_seq2	997	G	A	26	30
comp69759_c0_seq2	1057	A	G	18	23
comp68839_c0_seq2	122	A	G	10	28
comp68941_c0_seq3	666	C	T	20	20
comp68932_c0_seq2	2929	G	A	22	22
comp68513_c0_seq11	158	A	G	20	20
comp68513_c0_seq11	188	G	A	22	24
comp68513_c0_seq11	229	T	C	12	29
comp69828_c0_seq2	427	T	C	24	24
comp69828_c0_seq2	430	A	C	22	22
comp69828_c0_seq2	454	G	A	22	22
comp69828_c0_seq2	455	A	C	22	22
comp68677_c2_seq1	722	C	T	22	38
comp68677_c3_seq2	139	A	T	44	48
comp68677_c3_seq6	197	C	T	12	20
comp68677_c3_seq7	2186	C	T	12	20
comp68677_c4_seq1	1722	C	G	20	20
comp68677_c4_seq1	1741	A	T	28	28
comp68686_c3_seq2	812	T	C	22	27
comp68686_c3_seq4	301	T	C	10	41
comp68686_c3_seq4	341	T	C	14	41
comp68686_c3_seq4	351	T	C	14	41
comp68686_c3_seq4	453	A	G	30	30
comp68686_c3_seq8	837	T	C	22	22
comp68686_c3_seq8	856	A	G	20	20
comp69049_c4_seq1	2330	A	T	10	31
comp69170_c0_seq2	252	T	C	22	22
comp69170_c0_seq2	1619	G	C	14	27
comp69170_c0_seq2	1664	C	T	18	25
comp68887_c0_seq6	900	G	A	16	34
comp68974_c0_seq1	20	A	T	10	21
comp68974_c0_seq1	51	A	G	26	26
comp68974_c0_seq1	193	A	G	16	23
comp68974_c0_seq1	203	A	G	16	24
comp68974_c0_seq1	208	A	G	14	23
comp68974_c0_seq1	218	A	G	14	22
comp68974_c0_seq1	312	C	G	12	36
comp68974_c0_seq1	351	G	A	24	43
comp68974_c0_seq1	387	G	A	30	47
comp68974_c0_seq1	459	T	C	30	42
comp68974_c0_seq1	530	G	A	18	38
comp68056_c0_seq1	36	G	A	12	20
comp68056_c0_seq1	76	C	A	18	24
comp68056_c0_seq1	141	G	A	16	22
comp68056_c0_seq1	160	C	G	16	22
comp68056_c0_seq1	275	T	C	20	20
comp68328_c0_seq2	276	G	A	12	22
comp68328_c0_seq2	329	T	C	10	20
comp68328_c0_seq2	599	T	C	20	20
comp69786_c2_seq14	835	A	G	22	22
comp69786_c2_seq14	836	T	C	22	22
comp68979_c0_seq2	512	A	G	20	20
comp68979_c0_seq2	545	G	A	18	25
comp68979_c0_seq2	565	T	C	28	28
comp68979_c0_seq2	569	G	A	26	27
comp68979_c0_seq2	582	A	G	16	24
comp68979_c0_seq2	583	A	G	22	24
comp68979_c0_seq2	596	G	A	14	23
comp68979_c0_seq2	598	G	A	14	25
comp68979_c0_seq2	599	G	A	12	26
comp68979_c0_seq2	608	G	A	12	33
comp68979_c0_seq2	610	A	G	12	33
comp68979_c0_seq2	611	A	G	22	33
comp68979_c0_seq2	612	A	G	24	33
comp68979_c0_seq2	627	G	A	14	39
comp68979_c0_seq2	632	G	A	14	39
comp68979_c0_seq2	638	G	A	10	38
comp68979_c0_seq2	642	G	A	36	38
comp68979_c0_seq2	652	G	A	14	37
comp68979_c0_seq2	658	A	G	10	35
comp68979_c0_seq2	666	G	A	16	33
comp68979_c0_seq2	667	G	A	10	33
comp68979_c0_seq2	683	A	G	24	32
comp68979_c0_seq2	684	A	G	18	32
comp68979_c0_seq2	695	G	A	24	32
comp68874_c1_seq1	82	A	G	18	20
comp68874_c1_seq1	96	G	A	18	22
comp68874_c1_seq1	100	G	A	16	22
comp68874_c1_seq1	123	A	G	10	22
comp68874_c1_seq1	151	A	G	30	30
comp68874_c1_seq1	180	T	G	12	32
comp68874_c1_seq1	185	A	G	12	32
comp68463_c0_seq1	228	C	A	20	29
comp68463_c0_seq4	344	G	C	16	21
comp68463_c0_seq4	353	G	C	12	20
comp68463_c0_seq4	360	G	A	14	20
comp68838_c0_seq3	457	A	G	14	20
comp69058_c2_seq6	719	T	A	30	30
comp69248_c0_seq2	481	G	C	20	31
comp69248_c0_seq2	505	C	T	20	33
comp69248_c0_seq2	513	C	T	20	35
comp69248_c0_seq2	516	A	C	22	35
comp69248_c0_seq2	544	A	G	22	35
comp69248_c0_seq2	545	C	G	22	35
comp69248_c0_seq2	558	A	C	22	33
comp69248_c0_seq2	607	T	G	18	30
comp69248_c0_seq3	677	T	A	14	23
comp69248_c0_seq3	759	A	G	30	30
comp69800_c0_seq1	291	G	C	10	24
comp69800_c1_seq1	259	G	A	18	25
comp69800_c1_seq1	514	G	A	34	35
comp69800_c1_seq1	550	A	G	22	27
comp69800_c2_seq2	494	A	G	28	28
comp69800_c2_seq2	590	T	G	26	26
comp69488_c0_seq19	248	G	A	38	38
comp69488_c0_seq19	249	A	T	38	38
comp69488_c0_seq19	978	G	A	14	29
comp69488_c0_seq23	336	A	T	20	20
comp69488_c0_seq23	381	A	T	32	32
comp69488_c0_seq23	387	T	A	28	28
comp69488_c0_seq23	397	T	C	38	38
comp69488_c0_seq23	405	A	T	18	22
comp69488_c0_seq23	457	T	C	20	24
comp69488_c0_seq23	460	C	G	26	26
comp69488_c0_seq23	488	G	T	22	24
comp69488_c0_seq23	493	G	A	18	24
comp69488_c0_seq23	512	A	G	28	28
comp69488_c0_seq23	579	C	T	20	20
comp69488_c0_seq11	978	G	A	14	29
comp69488_c0_seq20	336	A	T	20	20
comp69488_c0_seq20	381	A	T	32	32
comp69488_c0_seq20	387	T	A	28	28
comp69488_c0_seq20	397	T	C	38	38
comp69488_c0_seq20	405	A	T	18	22
comp69488_c0_seq20	457	T	C	20	24
comp69488_c0_seq20	460	C	T	26	26
comp69488_c0_seq20	488	G	T	22	24
comp69488_c0_seq20	493	G	A	18	24
comp69488_c0_seq20	512	A	G	28	28
comp69488_c0_seq20	579	C	T	20	20
comp69690_c0_seq1	9	A	T	10	42
comp69690_c0_seq1	345	C	A	12	50
comp69690_c0_seq1	584	A	G	22	31
comp68222_c0_seq9	184	A	G	22	22
comp69697_c0_seq1	356	T	C	10	25
comp69697_c0_seq1	2061	A	C	10	20
comp69274_c1_seq1	68	G	A	20	20
comp69274_c1_seq1	104	C	T	10	20
comp69274_c1_seq1	120	C	A	20	20
comp69274_c1_seq1	130	T	C	10	22
comp69274_c1_seq1	131	A	G	12	22
comp69274_c1_seq1	142	T	C	20	22
comp69274_c1_seq1	146	T	C	12	22
comp69274_c1_seq1	156	T	C	10	20
comp69045_c1_seq1	60	A	G	24	33
comp69045_c1_seq1	61	G	A	12	33
comp69924_c0_seq1	1294	C	T	20	20
comp69924_c0_seq1	1307	T	C	24	24
comp68750_c0_seq4	249	C	T	20	20
comp69344_c0_seq31	311	T	A	22	23
comp68030_c1_seq2	226	G	A	10	24
comp69861_c0_seq6	694	A	G	16	26
comp68847_c0_seq1	2536	C	T	22	22
comp68286_c0_seq4	708	C	T	10	29
comp69835_c0_seq2	1119	C	T	16	24
comp69670_c1_seq2	387	A	G	22	22
comp69576_c1_seq2	678	T	C	12	29
comp69576_c1_seq2	765	C	T	24	24
comp69576_c1_seq2	769	A	G	22	22
comp69576_c1_seq2	776	A	G	24	24
comp69576_c1_seq2	786	T	C	26	26
comp69576_c2_seq1	894	G	A	12	22
comp68326_c0_seq1	134	G	A	14	20
comp68326_c0_seq1	137	C	T	12	21
comp68326_c0_seq1	158	C	G	14	21
comp68326_c0_seq1	163	T	C	16	21
comp68326_c0_seq1	191	C	T	12	23
comp69749_c0_seq2	629	C	A	24	32
comp69749_c0_seq2	630	T	C	26	32
comp69749_c0_seq2	906	A	G	22	34
comp69749_c0_seq2	957	G	A	16	31
comp69749_c0_seq2	958	A	G	12	30
comp68848_c0_seq6	66	A	G	20	24
comp68123_c0_seq18	57	T	G	24	24
comp68123_c0_seq18	64	T	C	24	24
comp68123_c0_seq18	67	A	T	24	24
comp68123_c0_seq18	212	C	T	20	31
comp68123_c0_seq17	57	T	G	24	24
comp68123_c0_seq17	64	T	C	24	24
comp68123_c0_seq17	67	A	T	24	24
comp68123_c0_seq17	212	C	T	20	31
comp68166_c0_seq1	3335	G	A	12	21
comp68573_c2_seq1	38	A	G	14	26
comp69484_c0_seq2	129	T	C	12	22
comp69484_c0_seq2	1508	T	C	18	33
comp69590_c0_seq3	605	A	G	20	20
comp69532_c1_seq14	11	T	C	22	22
comp69532_c1_seq5	436	G	C	14	28
comp69532_c1_seq5	447	A	C	16	28
comp69532_c1_seq5	473	G	C	10	24
comp69532_c1_seq5	480	C	T	14	20
comp69532_c1_seq10	11	T	C	22	22
comp69765_c0_seq1	3179	T	C	14	22
comp69765_c0_seq1	3193	T	C	14	22
comp69765_c0_seq1	3238	T	C	12	22
comp69765_c0_seq1	3245	T	C	12	21
comp69765_c0_seq1	3258	T	C	10	21
comp69593_c1_seq4	456	T	A	14	20
comp69593_c1_seq4	478	C	A	14	24
comp69593_c1_seq4	479	T	C	18	24
comp68997_c1_seq27	286	A	G	20	20
comp68997_c1_seq27	341	C	T	12	21
comp68997_c1_seq38	935	A	G	30	30
comp68997_c1_seq38	2305	A	G	28	28
comp68997_c1_seq23	286	A	G	20	20
comp68997_c1_seq35	2305	A	G	28	28
comp68434_c2_seq1	192	A	G	14	20
comp68434_c2_seq1	218	A	G	32	32
comp68434_c2_seq1	222	T	A	30	30
comp68632_c0_seq6	47	T	C	12	26
comp68632_c0_seq6	3580	T	C	22	24
comp69492_c0_seq1	1498	T	C	12	25
comp69492_c0_seq1	1525	A	T	12	28
comp69492_c0_seq1	1546	G	A	10	28
comp69492_c0_seq1	1567	T	C	12	26
comp69600_c0_seq1	199	A	T	10	37
comp69600_c0_seq1	266	A	G	28	28
comp69573_c0_seq1	715	T	C	16	32
comp69573_c0_seq1	920	T	C	10	34
comp69573_c0_seq1	950	T	A	14	33
comp69573_c0_seq1	968	C	T	14	38
comp69573_c0_seq1	1266	T	C	24	41
comp69573_c0_seq1	1273	C	T	20	39
comp69675_c0_seq2	2508	C	T	10	21
comp69008_c0_seq1	6	T	A	24	24
comp69008_c0_seq1	82	T	C	12	27
comp69008_c0_seq1	156	T	C	10	32
comp69008_c0_seq5	716	G	A	22	22
comp68320_c0_seq1	113	G	T	16	25
comp68320_c0_seq1	146	G	A	10	29
comp68320_c0_seq1	310	T	C	14	20
comp68561_c1_seq7	422	C	T	16	24
comp68908_c2_seq12	446	A	G	20	37
comp68908_c2_seq4	1490	G	A	20	20
comp68908_c2_seq4	1506	G	C	20	20
comp68908_c2_seq4	1518	T	C	20	20
comp68908_c2_seq4	1520	T	G	20	20
comp68908_c2_seq4	1526	C	T	20	20
comp68908_c2_seq4	1552	C	T	20	20
comp68908_c2_seq11	446	A	G	20	37
comp69824_c1_seq16	130	C	G	12	20
comp69824_c1_seq12	130	C	G	12	20
comp69968_c0_seq3	153	G	T	10	26
comp69968_c0_seq3	205	T	C	12	26
comp69968_c0_seq3	215	G	T	26	26
[truncated: 2,590 more rows]

## Sheet: SNP in KR4
SNP variation in KR4 of individuals
sequence	position	ref	mut	KR4_snp_cov	KR4_total_cov
comp24085_c0_seq1	1527	T	C	18	27
comp24776_c0_seq1	99	A	G	18	26
comp25536_c0_seq1	232	G	A	14	20
comp25767_c0_seq1	1465	A	G	28	43
comp25761_c0_seq1	544	T	G	24	35
comp24499_c0_seq1	198	G	A	20	20
comp25830_c0_seq1	333	C	A	18	35
comp24922_c0_seq1	321	G	A	16	20
comp25831_c0_seq1	696	A	T	34	64
comp44115_c0_seq1	317	G	A	28	28
comp44751_c0_seq1	12	C	A	22	22
comp44751_c0_seq1	24	A	G	22	22
comp44751_c0_seq1	465	T	A	24	25
comp44962_c0_seq1	142	C	T	18	25
comp44420_c0_seq1	136	G	T	22	32
comp44325_c0_seq2	912	C	T	12	24
comp44080_c0_seq1	231	C	T	16	23
comp44768_c0_seq1	221	T	C	16	23
comp44768_c0_seq1	279	T	C	20	20
comp44768_c0_seq1	281	C	T	20	20
comp44768_c0_seq1	294	C	T	18	20
comp44980_c0_seq1	845	C	T	12	23
comp44980_c0_seq1	855	C	T	12	20
comp44980_c0_seq1	856	T	C	22	22
comp44980_c0_seq1	877	C	T	22	22
comp45784_c0_seq1	109	A	G	12	22
comp45563_c0_seq1	748	T	C	12	24
comp45563_c0_seq1	753	T	C	10	23
comp44446_c0_seq1	11	T	C	12	21
comp44068_c0_seq1	236	C	T	28	49
comp44068_c0_seq1	532	C	T	12	20
comp44689_c0_seq1	18	G	A	10	22
comp45684_c0_seq1	212	C	G	10	20
comp45759_c0_seq1	178	T	C	10	20
comp45759_c0_seq1	179	C	T	12	20
comp45202_c0_seq1	427	C	T	12	29
comp45227_c0_seq1	8	G	T	10	38
comp44909_c0_seq1	256	T	G	22	22
comp44030_c0_seq1	263	T	A	14	33
comp45826_c0_seq1	108	A	G	32	32
comp45650_c0_seq1	474	G	A	16	23
comp45666_c0_seq1	409	C	T	22	38
comp44967_c0_seq1	356	A	C	10	27
comp44616_c0_seq1	364	T	G	26	26
comp44677_c0_seq1	387	C	T	10	20
comp44677_c0_seq1	389	T	C	16	20
comp44677_c0_seq1	391	C	T	14	20
comp44677_c0_seq1	400	T	C	12	20
comp74297_c0_seq1	66	A	T	16	20
comp74611_c0_seq1	7	A	T	34	34
comp74330_c0_seq1	19	C	T	34	34
comp74330_c0_seq1	23	A	T	34	34
comp74330_c0_seq1	43	A	T	18	30
comp74330_c0_seq1	45	A	T	10	31
comp75581_c0_seq1	9	C	A	28	32
comp75581_c0_seq1	11	A	C	24	32
comp73357_c0_seq1	7	T	A	16	24
comp73946_c0_seq1	289	A	G	14	35
comp72993_c0_seq1	14	G	A	10	32
comp55298_c0_seq1	527	G	A	22	29
comp55145_c0_seq1	229	T	C	12	23
comp55036_c0_seq1	286	T	A	18	33
comp55593_c0_seq4	327	A	G	38	38
comp55593_c0_seq4	334	C	T	38	38
comp55593_c0_seq4	381	C	G	26	26
comp55936_c0_seq1	865	T	C	20	33
comp55225_c0_seq1	1291	A	G	22	35
comp55536_c0_seq1	287	T	A	18	22
comp54569_c0_seq1	485	G	T	18	23
comp55398_c0_seq1	1030	G	A	14	21
comp55398_c0_seq1	1431	A	G	12	24
comp55466_c0_seq1	20	A	G	14	23
comp55466_c0_seq1	35	A	G	20	24
comp54154_c0_seq1	158	T	C	16	20
comp54154_c0_seq1	175	T	A	16	20
comp55522_c0_seq1	789	T	C	16	20
comp55522_c0_seq1	799	G	A	16	20
comp55069_c0_seq1	581	A	G	40	47
comp55069_c0_seq1	758	A	C	36	47
comp55235_c0_seq1	408	G	A	22	22
comp55444_c0_seq1	625	A	G	22	22
comp55444_c0_seq1	626	C	A	22	22
comp55444_c0_seq1	632	A	G	22	22
comp55444_c0_seq1	657	A	G	20	20
comp55416_c0_seq1	204	G	A	12	28
comp55416_c0_seq1	1916	C	A	10	33
comp54714_c0_seq3	716	C	T	34	34
comp55888_c0_seq1	717	C	A	14	38
comp55888_c0_seq1	1412	G	T	32	32
comp54168_c0_seq1	93	G	A	10	22
comp54168_c0_seq1	139	T	C	26	26
comp55162_c0_seq1	16	A	G	22	25
comp55919_c0_seq1	1256	T	A	24	39
comp55392_c0_seq1	508	C	T	28	28
comp54020_c0_seq1	2564	C	T	10	22
comp55219_c0_seq1	144	A	C	24	29
comp55549_c0_seq1	224	C	T	18	26
comp55276_c0_seq1	209	T	C	30	30
comp55276_c0_seq1	213	G	A	32	32
comp55276_c0_seq1	219	C	T	28	28
comp55276_c0_seq1	225	G	A	32	32
comp55858_c0_seq1	176	T	C	30	30
comp55261_c0_seq1	166	G	A	12	27
comp54831_c0_seq1	47	C	A	32	34
comp55442_c0_seq1	1560	C	T	12	27
comp55442_c0_seq1	2310	A	C	10	23
comp55442_c0_seq1	2760	C	T	10	25
comp54440_c0_seq1	6	G	T	28	36
comp55839_c0_seq1	406	C	T	12	50
comp55839_c0_seq1	714	C	T	14	23
comp55912_c0_seq1	328	T	G	10	45
comp55912_c0_seq1	341	G	A	12	30
comp55843_c0_seq1	237	A	T	20	24
comp55843_c0_seq1	282	A	G	30	30
comp55843_c0_seq1	409	T	G	26	26
comp55484_c0_seq1	255	T	C	12	24
comp55043_c0_seq1	1066	T	C	18	25
comp55043_c0_seq1	1067	A	T	20	25
comp55043_c0_seq1	1119	A	T	18	29
comp55043_c0_seq1	1180	C	T	16	24
comp55640_c0_seq1	76	G	T	34	42
comp55640_c0_seq1	535	G	T	34	59
comp55640_c0_seq1	708	T	C	62	78
comp55640_c0_seq1	1032	C	T	48	54
comp55263_c0_seq1	711	G	A	18	34
comp55263_c0_seq1	717	A	G	12	30
comp55263_c0_seq1	794	C	T	10	29
comp55263_c0_seq1	930	A	G	20	20
comp55038_c0_seq2	767	C	G	10	28
comp55226_c0_seq1	690	A	C	16	31
comp55226_c0_seq1	691	A	C	12	31
comp55430_c0_seq1	248	G	A	26	27
comp55430_c0_seq1	251	T	C	36	36
comp55430_c0_seq1	323	A	T	10	31
comp54733_c1_seq1	23	A	C	20	23
comp55403_c0_seq1	389	G	A	30	31
comp54475_c1_seq1	1276	G	A	12	22
comp55095_c0_seq2	492	A	G	18	24
comp55568_c0_seq1	349	C	T	20	20
comp55958_c0_seq1	837	A	T	10	32
comp54601_c0_seq1	313	C	T	16	21
comp55254_c0_seq1	1395	T	A	10	33
comp55544_c0_seq1	249	C	T	20	28
comp55437_c0_seq1	31	C	T	34	41
comp55134_c0_seq1	26	A	C	14	23
comp55134_c0_seq1	456	C	A	22	31
comp54172_c0_seq1	1181	G	A	24	24
comp54172_c0_seq1	1187	T	A	24	24
comp54172_c0_seq1	1206	A	C	24	24
comp54172_c0_seq1	1212	T	C	22	22
comp55391_c1_seq1	2154	C	T	38	38
comp55666_c0_seq1	403	C	A	10	23
comp55198_c0_seq1	164	C	T	52	52
comp55195_c0_seq1	13	T	A	24	24
comp55195_c0_seq1	77	C	A	10	38
comp55197_c0_seq2	295	T	C	14	21
comp55232_c0_seq1	74	C	A	16	23
comp55227_c0_seq1	498	A	T	20	41
comp55227_c0_seq1	711	T	C	12	30
comp55459_c0_seq1	1020	T	A	34	34
comp55792_c0_seq1	148	C	T	22	22
comp55792_c0_seq1	208	A	G	12	22
comp54960_c0_seq1	19	G	A	20	20
comp55165_c0_seq1	2197	A	C	10	21
comp54925_c0_seq1	501	A	T	16	26
comp54925_c0_seq1	502	G	A	12	26
comp54925_c0_seq1	512	A	T	16	24
comp54925_c0_seq1	565	A	G	16	24
comp54925_c0_seq1	589	A	G	16	20
comp54077_c0_seq2	773	A	G	20	23
comp55125_c0_seq1	242	G	A	16	30
comp54189_c0_seq1	420	G	A	10	32
comp55490_c0_seq1	418	T	C	20	20
comp55490_c0_seq1	420	G	C	20	20
comp55481_c0_seq2	615	A	C	16	21
comp54547_c0_seq1	647	G	C	10	23
comp54547_c0_seq1	648	T	G	12	23
comp55630_c0_seq2	255	C	A	20	29
comp55630_c0_seq2	287	T	C	22	31
comp54326_c0_seq1	239	C	T	14	42
comp55591_c0_seq1	155	T	C	12	37
comp55591_c0_seq1	211	G	A	10	38
comp54203_c2_seq2	2343	T	C	12	26
comp55841_c0_seq1	1397	T	A	10	22
comp54218_c0_seq2	761	G	A	22	27
comp55532_c0_seq1	319	C	T	32	45
comp55629_c0_seq1	429	A	C	22	22
comp55618_c0_seq1	420	A	C	14	30
comp55287_c0_seq1	93	A	G	28	28
comp54768_c0_seq1	885	A	G	20	37
comp55848_c0_seq1	537	T	C	12	22
comp54894_c0_seq1	1545	T	C	12	24
comp54894_c0_seq1	1678	A	C	26	29
comp54894_c0_seq1	1711	C	T	18	23
comp55659_c0_seq1	401	G	T	30	30
comp55659_c0_seq1	491	T	A	24	30
comp54064_c0_seq1	15	G	A	22	22
comp54962_c0_seq1	134	C	G	14	22
comp54660_c0_seq1	12	C	T	22	33
comp54660_c1_seq1	314	C	T	22	32
comp55548_c0_seq1	637	T	C	10	28
comp55414_c0_seq1	94	A	G	20	20
comp55519_c0_seq3	130	A	C	22	23
comp55519_c0_seq3	147	C	T	22	23
comp55519_c0_seq3	156	A	G	44	44
comp55519_c0_seq3	164	C	T	46	46
comp55415_c0_seq1	96	C	T	12	25
comp55415_c0_seq1	158	T	A	24	31
comp55415_c0_seq1	380	A	C	12	23
comp55452_c1_seq1	114	C	T	22	30
comp55758_c0_seq1	223	C	A	22	23
comp55208_c0_seq2	589	A	C	10	27
comp55463_c0_seq1	310	C	A	20	20
comp55478_c0_seq1	375	A	C	22	22
comp55478_c0_seq1	404	A	G	22	22
comp55168_c0_seq1	471	C	T	24	25
comp55274_c0_seq1	453	G	T	18	23
comp55092_c0_seq1	109	T	C	28	28
comp55092_c0_seq1	128	A	G	16	24
comp55092_c0_seq1	150	T	C	24	27
comp55092_c0_seq1	163	T	C	22	27
comp54906_c1_seq1	1200	A	G	28	47
comp55205_c0_seq1	19	T	A	14	25
comp55205_c0_seq1	416	C	T	20	20
comp55691_c0_seq3	97	G	T	26	31
comp55691_c0_seq3	154	C	G	12	37
comp55296_c0_seq1	174	G	A	18	26
comp55989_c0_seq1	756	C	T	14	35
comp55249_c0_seq1	246	C	T	18	44
comp55249_c0_seq1	314	T	C	10	33
comp55249_c0_seq1	330	T	C	24	32
comp55249_c0_seq1	331	C	T	26	31
comp55249_c0_seq1	348	T	C	12	27
comp55249_c0_seq1	357	C	T	10	24
comp55624_c0_seq1	819	C	T	14	21
comp55624_c0_seq1	966	A	G	10	22
comp55060_c0_seq1	373	A	G	16	36
comp55060_c0_seq1	560	G	C	10	37
comp55060_c0_seq1	590	A	G	10	34
comp55159_c0_seq1	26	G	A	22	22
comp55498_c0_seq1	609	T	G	20	23
comp54414_c0_seq1	533	G	A	10	23
comp54414_c0_seq1	535	A	G	12	23
comp55291_c0_seq1	652	G	A	32	35
comp55408_c0_seq1	692	C	T	22	22
comp54789_c1_seq1	8	A	T	20	25
comp54789_c1_seq1	18	A	G	10	28
comp54789_c1_seq1	19	T	C	14	30
comp55427_c0_seq1	19	A	C	24	46
comp54623_c0_seq4	809	T	C	10	28
comp54256_c0_seq1	89	T	C	24	24
comp55956_c0_seq1	47	C	T	22	33
comp55956_c0_seq1	58	A	G	26	49
comp55190_c0_seq1	374	A	T	20	36
comp55190_c0_seq1	537	G	A	16	57
comp55510_c0_seq1	644	G	A	18	22
comp55359_c0_seq1	256	T	C	20	29
comp55359_c0_seq1	474	C	T	12	22
comp54389_c0_seq1	1150	T	C	32	49
comp54881_c0_seq1	49	C	T	10	25
comp54881_c0_seq1	82	A	C	10	25
comp54881_c0_seq1	93	G	A	10	27
comp54881_c0_seq1	103	C	A	10	28
comp54881_c0_seq1	110	T	A	12	28
comp54881_c0_seq1	111	T	C	10	28
comp54881_c0_seq1	160	C	T	12	27
comp54881_c0_seq1	161	T	G	10	27
comp54881_c0_seq1	331	T	G	10	23
comp54881_c0_seq1	353	T	G	10	26
comp54881_c0_seq1	355	T	C	12	26
comp54881_c0_seq1	376	C	T	16	27
comp54881_c0_seq1	404	T	C	16	28
comp54881_c0_seq1	410	G	C	18	28
comp55189_c0_seq1	138	G	T	34	35
comp55189_c0_seq1	959	G	A	20	30
comp55604_c0_seq1	24	A	T	24	24
comp55604_c0_seq1	42	A	G	28	28
comp55411_c0_seq1	2270	T	C	26	26
comp55854_c0_seq1	221	G	A	34	47
comp55854_c0_seq1	418	A	T	26	26
comp55854_c0_seq1	421	A	T	26	26
comp55443_c0_seq1	1339	G	T	18	28
comp55443_c0_seq1	1459	A	C	28	42
comp55554_c0_seq1	636	T	G	24	24
comp55543_c0_seq1	226	T	C	38	45
comp55597_c0_seq1	671	G	C	10	23
comp54323_c0_seq2	918	A	G	10	23
comp55319_c0_seq1	543	G	A	22	39
comp55959_c0_seq1	166	G	A	22	26
comp55025_c0_seq2	2388	G	A	18	38
comp55322_c0_seq1	602	G	A	10	22
comp54628_c0_seq2	350	T	A	32	67
comp55708_c0_seq1	559	T	C	20	32
comp55708_c0_seq1	864	C	T	18	28
comp55191_c0_seq1	374	G	A	14	42
comp54806_c0_seq1	322	A	C	12	45
comp55077_c0_seq1	390	G	A	16	23
comp55077_c0_seq1	404	G	T	14	20
comp55995_c0_seq1	2200	T	A	20	28
comp54945_c0_seq1	428	T	C	16	26
comp55468_c0_seq1	2205	T	C	22	45
comp55468_c0_seq1	3282	C	A	10	26
comp55518_c0_seq1	135	C	T	40	41
comp55435_c0_seq1	113	C	G	16	31
comp55435_c0_seq1	227	A	G	18	21
comp55447_c0_seq1	528	A	G	12	23
comp55447_c0_seq1	1174	A	C	16	33
comp55595_c0_seq1	44	A	G	16	35
comp54750_c0_seq1	960	C	T	10	23
comp54458_c0_seq1	1494	T	C	20	28
comp54458_c0_seq1	1579	T	C	26	29
comp54458_c0_seq1	1639	A	T	16	21
comp55353_c0_seq1	257	C	G	26	34
comp55517_c0_seq1	238	G	A	12	24
comp55517_c0_seq1	286	C	A	14	33
comp55505_c0_seq1	216	G	A	20	29
comp55382_c0_seq1	508	A	C	16	21
comp55003_c0_seq1	414	G	A	24	26
comp55003_c0_seq1	419	G	A	26	27
comp55003_c0_seq1	511	G	A	20	20
comp54250_c0_seq1	274	C	G	26	26
comp55401_c0_seq2	88	T	C	12	20
comp55401_c0_seq2	133	T	C	10	26
comp54558_c0_seq1	19	A	G	12	26
comp55419_c0_seq1	257	A	G	32	32
comp55973_c0_seq1	1908	G	A	28	29
comp65714_c0_seq1	119	C	T	16	20
comp65714_c0_seq1	126	C	T	34	34
comp65714_c0_seq1	623	C	T	14	36
comp64686_c0_seq2	2616	T	A	16	22
comp65762_c0_seq1	1885	A	G	18	29
comp65762_c0_seq1	1934	A	G	12	23
comp65762_c0_seq1	2081	C	T	28	33
comp65762_c0_seq1	2184	T	A	18	21
comp64027_c0_seq3	221	A	T	12	30
comp64683_c0_seq1	561	T	C	18	24
comp64683_c0_seq1	567	T	C	18	27
comp64683_c0_seq1	711	A	G	24	26
comp65651_c0_seq1	3499	G	A	12	33
comp64704_c0_seq2	3246	T	C	12	21
comp64704_c0_seq2	3279	T	C	20	20
comp64704_c0_seq2	3312	G	A	22	22
comp64704_c0_seq2	3315	T	C	22	22
comp64704_c0_seq2	3321	T	A	18	20
comp64704_c0_seq2	3327	C	T	18	20
comp65888_c0_seq1	658	T	C	12	25
comp65555_c0_seq1	618	T	C	28	28
comp65555_c0_seq1	918	C	T	14	24
comp64145_c0_seq1	85	C	T	10	23
comp64145_c0_seq2	131	T	A	10	37
comp65439_c0_seq1	1942	G	T	32	38
comp65439_c0_seq1	4851	A	G	16	23
comp64106_c0_seq1	479	G	A	24	28
comp64106_c0_seq1	547	G	T	14	29
comp64118_c0_seq1	207	A	T	20	38
comp64118_c0_seq1	615	C	A	16	44
comp64118_c0_seq1	852	A	C	34	37
comp64118_c0_seq1	899	G	C	30	30
comp64246_c1_seq2	704	C	T	10	24
comp64872_c0_seq1	590	C	T	20	24
comp64872_c0_seq1	623	C	T	22	27
comp64872_c0_seq1	645	T	C	24	24
comp64872_c0_seq1	899	G	A	18	23
comp64463_c0_seq1	2042	G	A	26	34
comp64463_c0_seq2	2121	T	C	26	28
comp65244_c0_seq1	1832	C	A	10	36
comp64562_c0_seq1	719	G	A	10	25
comp64786_c0_seq3	942	T	C	12	25
comp64913_c0_seq1	1418	C	T	26	26
comp65333_c0_seq1	794	A	T	18	26
comp65991_c0_seq1	397	T	C	40	49
comp65991_c0_seq1	409	C	T	40	44
comp65991_c0_seq1	505	T	C	34	36
comp65991_c0_seq1	2837	C	T	22	56
comp65991_c0_seq1	2918	T	C	12	46
comp65991_c0_seq1	3130	A	C	16	22
comp65111_c0_seq1	111	C	T	10	21
comp65111_c0_seq1	212	A	G	14	49
comp65111_c0_seq1	2987	T	C	10	20
comp65810_c0_seq2	372	G	A	12	49
comp65810_c0_seq2	384	G	T	10	45
comp64321_c0_seq1	756	A	G	14	31
comp64262_c0_seq1	1060	A	G	10	41
comp65592_c2_seq1	82	T	C	12	33
comp65341_c0_seq1	785	T	C	18	24
comp65132_c0_seq5	788	A	G	26	28
comp65132_c0_seq5	935	C	T	26	26
comp65330_c0_seq1	309	G	A	20	20
comp65330_c1_seq1	632	C	T	12	24
comp65330_c1_seq1	676	A	C	22	22
comp65435_c1_seq1	983	C	T	10	42
comp64156_c0_seq7	258	A	G	14	46
comp64156_c0_seq7	482	T	C	14	44
comp64044_c1_seq1	179	A	G	32	32
comp64044_c1_seq1	913	C	T	34	57
comp64044_c1_seq1	1104	T	C	16	28
comp64043_c0_seq1	1486	G	A	16	20
comp64043_c0_seq1	1921	A	G	24	30
comp64043_c0_seq1	2224	G	A	18	35
comp64043_c0_seq1	2240	T	A	18	36
comp64043_c0_seq1	2614	T	C	26	38
comp64043_c0_seq1	2658	T	C	32	37
comp65128_c0_seq1	1380	C	A	24	36
comp65128_c0_seq1	1386	G	A	24	37
comp65128_c0_seq1	1440	T	C	32	42
comp65128_c0_seq1	2071	G	C	18	32
comp64433_c0_seq2	1195	T	A	32	50
comp64433_c0_seq2	1238	T	C	16	37
comp65624_c0_seq1	2542	A	G	42	55
comp65852_c0_seq1	544	A	G	20	22
comp65852_c0_seq1	552	A	C	10	22
comp65723_c0_seq3	779	T	G	32	34
comp64957_c0_seq1	795	G	A	10	22
comp65030_c0_seq1	148	C	T	36	37
comp64024_c0_seq2	676	G	C	22	27
comp64163_c1_seq1	1080	T	C	34	34
comp64163_c1_seq1	1087	A	G	32	32
comp64447_c1_seq1	966	T	A	12	24
comp64447_c1_seq1	968	T	A	12	21
comp64447_c4_seq1	1020	A	G	16	20
comp64447_c4_seq1	1039	G	A	20	22
comp64473_c0_seq5	225	T	C	30	30
comp64473_c0_seq5	248	C	T	20	20
comp64473_c0_seq5	265	G	A	22	22
comp64873_c0_seq4	307	A	G	12	32
comp65689_c0_seq1	2728	T	C	24	24
comp65689_c0_seq1	2796	T	G	22	22
comp64522_c0_seq1	680	C	T	12	21
comp64974_c0_seq1	2719	C	T	16	42
comp64558_c0_seq1	1538	G	A	14	33
comp65098_c0_seq1	131	A	G	28	28
comp65098_c0_seq1	133	G	A	16	22
comp64013_c0_seq2	1270	G	T	18	20
comp64101_c0_seq1	1129	G	C	10	27
comp64569_c0_seq1	1851	A	T	10	25
comp64569_c0_seq1	1862	A	T	36	36
comp64549_c1_seq1	1116	A	G	18	21
comp64095_c0_seq1	556	T	C	22	24
comp64095_c0_seq1	697	A	G	10	28
comp65384_c0_seq1	1409	C	T	18	32
comp65384_c0_seq1	2685	T	C	20	40
comp64829_c0_seq1	216	T	C	14	29
comp64829_c0_seq1	232	G	T	14	29
comp64880_c3_seq1	38	G	A	10	27
comp64880_c3_seq1	39	T	A	10	27
comp64880_c3_seq1	52	T	G	22	35
comp64880_c3_seq1	53	T	A	12	36
comp64880_c3_seq1	371	A	G	36	36
comp64880_c3_seq2	170	C	A	26	26
comp65096_c0_seq2	568	T	A	28	34
comp64554_c0_seq1	578	C	T	18	44
comp64554_c0_seq1	635	A	G	16	36
comp64554_c0_seq1	1541	C	T	30	34
comp64554_c0_seq1	2274	A	G	16	20
comp65648_c0_seq4	233	G	A	40	40
comp65249_c0_seq2	1385	C	T	14	35
comp65611_c2_seq1	21	G	A	22	24
comp65611_c2_seq1	24	G	A	26	26
comp65611_c2_seq1	46	G	A	16	26
comp65611_c2_seq1	63	G	A	16	27
comp65611_c2_seq1	100	G	A	26	29
comp65611_c2_seq1	112	A	G	22	29
comp65611_c2_seq1	127	A	G	24	33
comp65611_c2_seq1	134	A	G	24	33
comp65611_c2_seq1	145	A	G	12	31
comp65611_c2_seq1	148	A	G	12	31
comp65611_c2_seq1	164	A	G	14	29
comp65611_c2_seq1	467	C	T	14	24
comp65453_c0_seq2	1871	C	T	16	33
comp65453_c0_seq2	1960	G	T	22	39
comp65228_c0_seq1	2985	G	T	26	26
comp64312_c0_seq3	477	C	A	12	33
comp64312_c0_seq3	521	G	A	10	38
comp64312_c0_seq3	541	A	C	10	33
comp64312_c0_seq3	627	A	C	10	31
comp64677_c0_seq3	231	T	C	16	26
comp64460_c0_seq2	1093	A	C	24	27
comp64548_c0_seq1	1711	C	T	20	42
comp64818_c0_seq1	2602	A	G	14	29
comp64236_c0_seq2	233	A	T	18	21
comp64236_c0_seq3	343	A	G	10	25
comp65630_c1_seq2	74	C	T	26	26
comp65630_c1_seq2	86	G	A	16	24
comp65630_c1_seq2	94	A	G	22	28
comp64901_c0_seq2	1768	C	T	14	36
comp64607_c0_seq1	768	T	C	12	24
comp65354_c0_seq1	209	T	C	12	21
comp65321_c2_seq1	563	C	T	28	28
comp65161_c0_seq1	107	A	G	24	24
comp65161_c0_seq1	108	T	G	22	22
comp64894_c0_seq1	1355	G	A	38	38
comp65686_c0_seq1	894	C	T	10	30
comp65686_c0_seq2	275	C	T	10	26
comp64470_c0_seq1	1303	A	G	28	28
comp64470_c0_seq1	1317	G	C	20	20
comp64470_c0_seq2	1302	C	T	10	47
comp65233_c0_seq1	524	A	G	22	33
comp65233_c0_seq1	555	C	T	18	29
comp65233_c0_seq1	643	C	T	14	21
comp65233_c0_seq1	651	T	C	20	23
comp65233_c0_seq1	706	C	G	18	22
comp65233_c0_seq1	738	T	C	12	27
comp65233_c0_seq1	883	A	G	42	42
comp65233_c0_seq1	889	C	T	36	36
comp65233_c0_seq1	895	T	A	38	38
comp65233_c0_seq1	900	G	A	34	34
comp65233_c0_seq1	941	T	A	10	25
comp65233_c0_seq1	975	C	T	10	27
comp64797_c0_seq1	4199	G	T	10	36
comp65025_c0_seq2	464	G	A	12	54
comp65025_c0_seq2	522	C	A	16	45
comp65025_c0_seq2	803	A	T	18	38
comp64903_c0_seq2	1017	G	A	14	21
comp65131_c0_seq1	2966	G	A	12	21
comp65191_c0_seq1	393	T	C	26	41
comp65191_c0_seq1	411	T	C	54	54
comp65191_c0_seq1	457	T	C	22	39
comp64264_c0_seq3	426	G	T	10	27
comp65290_c0_seq2	686	A	T	18	24
comp65276_c0_seq4	643	T	C	28	28
comp65276_c0_seq4	761	A	G	20	21
comp65100_c0_seq3	74	T	A	22	28
comp65467_c0_seq1	262	G	A	28	31
comp65467_c0_seq1	306	T	G	12	31
comp64205_c0_seq3	1036	C	T	18	33
comp64890_c0_seq1	958	T	C	14	21
comp65641_c0_seq2	249	G	T	20	20
comp65641_c0_seq7	1268	A	G	48	48
comp65641_c0_seq7	1282	C	T	42	42
comp65029_c0_seq1	950	G	A	10	43
comp65029_c0_seq1	3054	C	T	36	43
comp65329_c0_seq1	9	A	C	12	21
comp65780_c0_seq2	1071	C	T	18	55
comp64788_c0_seq1	692	G	A	10	28
comp64788_c0_seq1	1512	G	A	22	29
comp64977_c0_seq1	2204	G	A	10	31
comp64590_c0_seq2	731	C	G	22	25
comp64590_c0_seq2	1037	G	A	14	21
comp65633_c0_seq1	772	T	C	12	20
comp65205_c0_seq3	212	T	A	14	33
comp64164_c0_seq1	5132	A	G	10	26
comp64647_c0_seq1	1247	T	A	22	22
comp64647_c0_seq1	1256	A	T	14	24
comp64647_c0_seq1	1259	T	A	10	24
comp65827_c0_seq1	318	G	A	18	30
comp65740_c0_seq1	657	T	G	16	20
comp65740_c0_seq1	659	G	A	20	20
comp64057_c2_seq1	945	A	G	18	21
comp64575_c0_seq3	3335	G	A	24	26
comp65701_c0_seq1	1541	A	G	20	26
comp65701_c0_seq1	1584	G	A	16	23
comp65701_c0_seq3	1402	C	T	16	28
comp65688_c0_seq4	266	C	T	28	29
comp65403_c0_seq1	192	A	G	32	33
comp65403_c0_seq1	778	C	T	10	27
comp65403_c0_seq1	1091	T	A	12	27
comp64187_c1_seq2	12	A	G	12	20
comp65653_c2_seq1	692	C	A	10	22
comp65653_c2_seq1	942	G	A	22	22
comp65653_c2_seq1	943	G	T	22	22
comp64215_c0_seq1	1222	A	C	10	39
comp64215_c0_seq1	1372	C	T	18	46
comp64215_c0_seq1	2910	C	T	16	45
comp64328_c0_seq1	279	A	T	26	42
comp64476_c0_seq2	364	C	T	12	22
comp64233_c0_seq1	65	C	T	12	35
comp65570_c0_seq11	97	T	C	20	23
comp65570_c0_seq11	118	T	C	12	40
comp65570_c0_seq11	120	T	C	12	42
comp65570_c0_seq4	374	A	T	22	31
comp64646_c0_seq1	2427	G	A	10	28
comp65576_c0_seq1	72	T	C	22	22
comp65576_c0_seq1	104	T	C	12	23
comp65576_c0_seq1	1124	G	A	10	20
comp65703_c1_seq14	98	G	T	30	32
comp65703_c1_seq14	133	G	A	10	43
comp65703_c1_seq14	148	C	T	36	36
comp65703_c1_seq14	228	T	C	24	24
comp65703_c1_seq14	230	T	G	22	22
comp65703_c1_seq14	567	G	A	10	27
comp65703_c1_seq7	157	G	A	22	22
comp65703_c1_seq7	167	A	G	30	30
comp65703_c1_seq7	217	G	A	36	36
comp65703_c1_seq7	225	A	C	36	36
comp65703_c1_seq7	253	G	C	48	48
comp65703_c1_seq9	38	T	A	16	32
comp65703_c1_seq9	83	G	A	24	33
comp65703_c1_seq9	192	C	T	22	23
comp65703_c1_seq10	228	T	C	24	24
comp65703_c1_seq10	230	T	G	22	22
comp65703_c1_seq11	148	C	T	36	36
comp65703_c1_seq13	98	G	T	30	32
comp65703_c1_seq13	133	G	A	10	43
comp65703_c1_seq13	567	G	A	10	27
comp65410_c0_seq1	3085	T	C	10	32
comp64143_c0_seq1	681	A	G	26	29
comp64143_c0_seq1	834	G	A	28	35
comp64143_c0_seq1	1554	C	A	16	33
comp64438_c0_seq1	130	A	T	10	22
comp65568_c0_seq1	1802	A	T	18	30
comp65694_c0_seq2	644	C	T	52	52
comp65937_c0_seq1	2083	G	A	24	28
comp64594_c1_seq1	1253	G	A	18	27
comp64594_c1_seq1	1831	C	T	14	39
comp65905_c1_seq1	1265	A	T	20	20
comp65905_c1_seq1	1298	C	T	20	20
comp65905_c1_seq1	1308	A	C	26	26
comp65905_c1_seq1	1332	A	C	22	22
comp65905_c1_seq1	1335	C	T	22	22
comp65905_c1_seq1	1356	A	G	22	22
comp65905_c1_seq1	1376	A	G	20	20
comp65905_c1_seq1	1398	A	G	20	20
comp65905_c1_seq31	1521	A	T	20	20
comp65905_c1_seq31	1571	T	G	20	20
comp65905_c1_seq31	1580	A	T	20	20
comp65905_c1_seq31	1603	A	T	20	20
comp65905_c1_seq31	1630	T	A	20	20
comp65905_c1_seq31	1641	A	C	20	20
comp65905_c1_seq6	1850	A	T	30	30
comp65905_c1_seq6	1900	T	G	32	32
comp65905_c1_seq6	1909	A	T	28	28
comp65905_c1_seq6	1915	G	C	28	28
comp65905_c1_seq6	1932	A	T	32	32
comp65905_c1_seq8	187	C	T	22	22
comp65905_c1_seq8	204	T	C	16	26
comp65905_c1_seq8	411	T	C	18	24
comp65642_c0_seq1	75	G	A	12	26
comp65642_c0_seq1	184	T	C	12	34
comp65642_c0_seq1	308	A	T	12	31
comp65642_c0_seq1	320	T	A	10	31
comp64981_c0_seq1	786	C	A	18	27
comp64981_c0_seq1	843	C	T	10	26
comp64981_c0_seq1	860	T	C	22	30
comp64008_c0_seq1	555	G	A	18	37
comp64008_c0_seq1	1491	C	T	18	27
comp65784_c0_seq4	2404	A	G	18	23
comp65803_c0_seq1	78	C	T	16	52
comp65803_c0_seq1	237	A	G	10	28
comp65803_c0_seq1	264	A	G	12	23
comp65803_c0_seq1	285	A	G	22	22
comp65803_c1_seq3	420	G	A	12	23
comp65803_c1_seq3	422	A	G	10	21
comp65803_c1_seq3	431	G	A	12	20
comp65803_c1_seq3	432	A	G	20	20
comp64805_c0_seq3	546	A	G	20	20
comp65104_c0_seq2	730	G	A	20	20
comp64104_c0_seq1	1262	T	C	14	32
comp64104_c0_seq1	1267	G	A	14	33
comp64104_c0_seq1	1399	C	T	16	37
comp65900_c0_seq2	722	G	A	24	26
comp65900_c0_seq2	744	G	T	22	26
comp65900_c0_seq2	773	A	T	22	27
comp65900_c0_seq2	779	G	A	18	24
comp65728_c0_seq3	123	G	A	22	28
comp64223_c0_seq1	453	A	G	10	21
comp64758_c0_seq1	446	T	C	32	32
comp64758_c0_seq1	447	G	A	32	32
comp64758_c0_seq1	646	G	A	14	42
comp64758_c0_seq1	762	A	G	28	51
comp64758_c0_seq1	1268	G	A	16	24
comp64105_c0_seq3	755	C	G	12	25
comp65295_c0_seq2	27	C	A	16	27
comp64611_c0_seq1	369	A	C	42	54
comp64611_c0_seq1	370	A	T	42	54
comp64937_c1_seq1	386	C	A	22	29
comp64937_c1_seq1	431	G	A	16	27
comp65476_c0_seq13	192	G	A	16	31
comp65476_c0_seq13	3022	G	A	36	49
comp65476_c0_seq13	3485	G	A	20	29
comp65476_c0_seq12	3022	G	A	36	49
comp65476_c0_seq12	3485	G	A	20	29
comp65274_c0_seq10	199	T	C	10	21
comp65274_c0_seq10	200	T	C	12	21
comp65539_c5_seq6	796	G	T	16	22
comp65789_c0_seq17	1595	C	T	30	32
comp65789_c0_seq10	1595	C	T	30	32
comp64119_c0_seq1	243	C	T	28	37
comp64119_c0_seq1	687	A	G	14	22
comp64119_c0_seq1	1386	A	T	10	22
comp65142_c0_seq3	6871	T	C	18	27
comp65760_c0_seq6	496	G	T	24	24
comp65760_c0_seq6	498	T	C	26	26
comp65760_c0_seq6	526	T	C	24	24
comp65502_c0_seq2	1289	G	A	10	25
comp65502_c0_seq2	1385	G	C	16	34
comp65502_c0_seq2	1583	G	A	12	25
comp65502_c0_seq2	1776	T	C	10	24
comp64056_c0_seq1	1930	C	T	18	32
comp64056_c0_seq1	2024	C	T	10	34
comp64736_c1_seq2	110	A	G	12	32
comp64016_c0_seq1	17	T	C	30	41
comp64016_c0_seq1	25	C	T	40	42
comp64016_c0_seq1	31	C	T	30	42
comp64016_c0_seq1	32	C	T	66	66
comp64016_c0_seq1	60	T	C	14	44
comp64016_c0_seq1	142	G	A	36	55
comp64107_c0_seq3	194	A	G	26	26
comp64107_c0_seq3	211	C	T	28	28
comp64107_c0_seq3	236	C	T	32	32
comp64049_c0_seq1	904	C	T	14	25
comp64049_c0_seq1	2148	T	C	10	20
comp65702_c1_seq1	573	A	T	16	24
comp65342_c0_seq3	923	C	T	14	29
comp64563_c0_seq1	352	C	T	20	20
comp65836_c0_seq3	651	A	G	82	82
comp65836_c0_seq3	672	T	A	50	50
comp65836_c0_seq3	681	G	C	26	26
comp65836_c0_seq3	682	T	A	26	26
comp65899_c0_seq1	1411	T	C	40	40
comp65899_c0_seq1	1432	G	A	36	36
comp65899_c0_seq1	1445	A	G	38	38
comp65899_c0_seq1	1451	G	C	38	38
comp65899_c0_seq1	1461	T	A	40	40
comp65215_c0_seq1	240	C	T	32	32
comp65572_c0_seq1	496	G	C	20	20
comp65617_c0_seq1	1347	A	G	16	39
comp65617_c0_seq1	1371	T	C	18	39
comp65617_c0_seq1	2163	A	G	14	26
comp65617_c0_seq1	2410	C	T	10	27
comp64924_c0_seq1	60	C	T	16	30
comp64924_c0_seq1	61	A	G	32	32
comp64924_c0_seq2	160	C	T	14	24
comp64924_c0_seq2	169	T	C	26	26
comp65187_c0_seq1	1793	G	A	30	30
comp65187_c0_seq2	1793	G	A	22	24
comp65886_c0_seq1	135	C	G	16	24
comp65886_c0_seq1	1171	A	G	14	26
comp64752_c0_seq1	1247	T	C	20	24
comp65484_c0_seq1	261	C	T	16	20
comp65484_c0_seq1	266	T	C	28	28
comp65484_c0_seq1	273	T	C	12	20
comp65291_c0_seq1	388	C	T	12	20
comp65291_c0_seq1	1058	A	G	14	26
comp65291_c0_seq1	1066	G	A	26	26
comp65291_c0_seq1	1067	A	G	14	26
comp65291_c0_seq1	1074	G	A	10	26
comp65291_c0_seq1	1086	G	A	20	26
comp65291_c0_seq1	1090	G	A	10	26
comp65291_c0_seq1	1112	G	A	16	21
comp65291_c0_seq1	1118	G	A	10	20
comp64485_c0_seq1	1943	G	A	24	27
comp64485_c0_seq1	2732	G	A	10	38
comp64348_c0_seq3	763	A	G	26	30
comp64348_c0_seq3	779	G	A	24	24
comp64753_c0_seq1	83	G	A	24	40
comp64753_c0_seq1	107	C	T	22	44
comp64753_c0_seq1	117	T	G	18	43
comp64753_c0_seq1	138	A	C	26	43
comp64753_c0_seq1	254	T	G	24	35
comp64238_c0_seq2	1651	C	T	10	27
comp64238_c0_seq2	1798	G	T	10	26
comp64507_c0_seq1	15	A	G	22	40
comp64507_c0_seq1	19	G	T	22	43
comp65042_c0_seq2	395	T	C	18	41
comp65042_c0_seq2	3257	T	G	22	56
comp65168_c1_seq1	49	A	G	14	22
comp65168_c1_seq1	53	A	G	12	22
comp65168_c1_seq1	61	A	G	14	25
comp65168_c1_seq1	159	G	A	40	41
comp65168_c2_seq1	2194	C	T	22	22
comp65267_c0_seq1	1178	A	G	14	28
comp64516_c0_seq1	2441	C	T	12	20
comp64459_c0_seq1	203	A	G	24	24
comp65823_c0_seq1	611	T	A	12	31
comp64416_c0_seq1	74	C	G	38	39
comp65679_c0_seq1	1134	G	A	28	47
comp64080_c0_seq1	411	A	G	44	58
comp64080_c0_seq1	971	A	G	24	42
comp64080_c0_seq1	1567	A	G	12	23
comp65929_c0_seq2	1689	T	C	14	36
comp65296_c0_seq1	1413	A	T	20	22
comp65296_c0_seq1	1514	T	C	24	24
comp65254_c0_seq1	36	A	T	30	55
comp65254_c0_seq1	58	G	A	44	60
comp65254_c0_seq1	248	T	A	30	59
comp65254_c0_seq1	284	T	G	34	43
comp65254_c0_seq1	294	A	G	12	44
comp65254_c0_seq1	325	C	T	36	50
comp65254_c0_seq1	410	C	A	18	29
comp64137_c0_seq8	604	C	T	24	27
comp64137_c0_seq8	622	A	C	24	27
comp65941_c0_seq1	536	T	C	50	50
comp64217_c0_seq2	230	G	A	10	31
comp65593_c0_seq1	414	C	A	14	21
comp65593_c0_seq1	548	A	C	16	29
comp65593_c0_seq1	566	A	G	20	30
comp65337_c0_seq1	1696	G	A	16	21
comp64845_c0_seq2	470	G	T	24	33
comp65121_c0_seq1	957	G	C	16	23
comp65121_c0_seq1	1009	C	T	18	23
comp65121_c0_seq1	1075	G	T	12	21
comp65121_c0_seq1	1094	C	T	12	20
comp65931_c0_seq1	23	C	T	10	37
comp65931_c0_seq1	3263	C	T	26	40
comp65965_c0_seq1	5165	G	A	10	22
comp65965_c0_seq1	6488	C	T	16	26
comp65965_c0_seq1	6643	C	A	34	34
comp65965_c0_seq1	7096	A	T	10	25
comp64052_c0_seq1	3619	T	C	26	26
comp64259_c0_seq2	2069	T	C	18	32
comp65454_c0_seq1	25	T	G	34	34
comp65454_c0_seq2	121	C	T	12	31
comp65454_c0_seq2	183	C	G	16	31
comp65454_c0_seq2	213	C	T	12	28
comp65133_c0_seq1	132	T	G	20	20
comp65185_c0_seq1	742	A	G	14	23
comp65013_c0_seq2	1106	C	T	22	22
comp65415_c0_seq1	347	A	T	34	34
comp65826_c0_seq1	774	T	C	18	21
comp64941_c1_seq2	1079	G	A	12	23
comp64967_c0_seq1	98	C	T	26	26
comp65245_c0_seq3	2788	G	A	10	40
comp65966_c0_seq1	431	A	G	14	37
comp65966_c0_seq1	479	T	C	18	34
comp65966_c0_seq1	481	T	A	16	33
comp65966_c0_seq1	562	G	A	14	31
comp65966_c0_seq1	576	T	C	22	30
comp65966_c0_seq1	615	G	A	26	29
comp65861_c1_seq8	165	T	A	24	24
comp65861_c1_seq8	390	T	G	56	56
comp65861_c1_seq8	397	A	T	46	46
comp65861_c1_seq8	401	C	A	44	44
comp65861_c1_seq8	417	T	A	24	32
comp65861_c1_seq8	423	C	G	46	46
comp65861_c1_seq8	425	T	C	22	32
comp64252_c0_seq2	2294	T	G	28	28
comp64041_c0_seq1	258	G	A	16	26
comp65660_c0_seq2	782	G	A	16	33
comp64652_c0_seq2	1393	G	C	14	27
comp64306_c0_seq1	252	G	A	30	30
comp65874_c0_seq1	159	C	T	24	24
comp64089_c0_seq1	188	A	G	22	22
comp64388_c0_seq1	73	G	A	20	22
comp64388_c0_seq1	231	T	G	10	22
comp64388_c0_seq1	237	C	T	22	25
comp64388_c0_seq1	295	A	G	28	29
comp64388_c0_seq1	299	G	A	26	32
comp64388_c0_seq1	329	G	T	24	36
comp64388_c0_seq1	457	A	G	22	29
comp64000_c0_seq1	2977	G	A	14	24
comp64000_c0_seq1	3761	C	T	12	20
comp64733_c0_seq2	736	G	A	18	29
comp64733_c0_seq2	4586	A	G	30	35
comp64033_c0_seq1	247	C	T	24	24
comp65600_c1_seq15	285	T	C	14	32
comp65600_c1_seq15	290	C	T	32	32
comp65600_c1_seq15	304	T	C	16	30
comp65600_c1_seq15	305	C	T	10	30
comp65600_c1_seq15	306	T	C	36	36
comp65600_c1_seq15	311	T	C	10	28
comp65600_c1_seq8	362	T	C	14	35
comp65600_c1_seq8	363	T	C	18	35
comp65600_c1_seq10	285	T	C	14	32
comp65600_c1_seq10	290	C	T	32	32
comp65600_c1_seq10	304	T	C	16	30
comp65600_c1_seq10	305	C	T	10	30
comp65600_c1_seq10	306	T	C	36	36
comp65600_c1_seq10	311	T	C	10	28
comp65859_c0_seq2	69	G	A	20	20
comp65859_c0_seq2	119	A	G	14	20
comp65977_c1_seq2	71	C	A	10	21
comp65977_c1_seq3	28	A	G	20	20
comp65977_c1_seq3	359	G	A	12	22
comp65977_c1_seq3	365	T	A	14	22
comp65977_c1_seq4	470	C	T	14	31
comp65977_c1_seq4	489	G	C	30	31
comp65977_c1_seq5	320	T	C	36	36
comp65977_c1_seq5	330	A	T	34	34
comp65977_c1_seq5	337	A	T	34	34
comp65977_c1_seq5	344	G	A	32	32
comp65977_c1_seq5	373	C	G	20	20
comp65977_c1_seq5	389	C	A	24	24
comp64732_c0_seq1	223	C	G	20	20
comp64942_c0_seq1	18	C	T	22	29
comp64639_c0_seq1	280	T	C	16	28
comp64639_c0_seq1	282	A	G	16	28
comp64639_c0_seq1	312	G	T	16	37
comp64639_c0_seq1	314	G	A	14	37
comp64639_c0_seq1	321	T	C	16	37
comp64639_c0_seq1	325	T	G	18	37
comp64639_c0_seq1	343	T	C	16	35
comp64639_c0_seq1	346	T	C	12	35
comp64639_c0_seq1	376	T	C	14	29
comp64639_c0_seq1	409	A	G	14	25
comp65724_c0_seq2	53	C	A	26	26
comp65724_c0_seq2	56	T	C	10	23
comp65724_c0_seq2	79	C	T	14	29
comp65724_c0_seq2	80	T	C	16	30
comp65724_c0_seq2	197	C	T	26	56
comp65724_c0_seq2	311	G	T	10	36
comp65724_c0_seq2	561	G	A	18	24
comp65724_c0_seq2	833	G	A	20	20
comp65786_c0_seq3	110	T	G	18	21
comp65775_c0_seq1	1101	C	T	22	36
comp65775_c0_seq1	1110	A	T	18	37
comp65272_c0_seq1	2971	C	T	14	20
comp64263_c1_seq3	1285	C	T	14	23
comp65359_c1_seq1	17	T	C	20	26
comp65359_c1_seq1	29	T	C	16	32
comp65584_c0_seq3	27	T	C	12	35
comp65584_c0_seq3	38	C	T	14	35
comp65584_c0_seq3	42	C	T	20	35
comp65584_c0_seq3	446	G	A	12	21
comp65195_c1_seq1	442	T	G	10	26
comp64963_c0_seq1	87	G	A	28	37
comp64963_c0_seq1	548	G	A	12	30
comp64963_c0_seq1	2025	G	T	22	27
comp64963_c0_seq1	2042	A	G	20	26
comp64920_c1_seq2	836	C	A	10	21
comp65942_c0_seq1	2236	T	A	18	35
comp65942_c0_seq1	2245	G	A	10	26
comp65277_c0_seq3	1499	A	C	44	44
comp64690_c0_seq1	750	G	C	14	23
comp64690_c0_seq1	870	A	T	20	24
comp64690_c0_seq1	871	A	C	32	32
comp65026_c0_seq3	206	T	C	20	24
comp64700_c0_seq2	3386	A	T	16	37
comp64935_c0_seq1	166	A	G	20	20
comp65865_c0_seq1	98	C	T	28	28
comp65868_c0_seq3	838	C	A	16	22
comp65868_c0_seq3	898	A	C	12	22
comp65599_c0_seq1	87	C	T	18	24
comp65599_c0_seq1	88	T	C	14	24
comp64186_c0_seq1	309	T	G	12	57
comp64833_c0_seq1	173	C	A	10	45
comp65601_c2_seq1	863	A	G	18	35
comp65831_c0_seq1	41	A	G	10	30
comp65831_c0_seq1	52	G	A	12	38
comp65831_c0_seq1	54	A	G	12	38
comp65831_c0_seq1	55	T	C	44	44
comp65831_c0_seq1	67	G	A	16	44
comp65831_c0_seq1	70	A	G	14	46
comp65831_c0_seq1	78	G	A	18	48
comp65831_c0_seq1	80	G	A	12	48
comp64676_c0_seq1	1332	C	T	14	23
comp64676_c0_seq1	1719	T	C	24	38
comp65558_c0_seq1	320	A	G	22	29
comp65558_c0_seq1	323	T	G	22	29
comp65558_c0_seq1	407	C	G	14	25
comp65773_c2_seq2	2177	G	A	54	54
comp65773_c2_seq2	2183	G	T	60	60
comp65773_c2_seq2	2197	G	T	50	50
comp64481_c0_seq1	690	G	A	12	25
comp64925_c0_seq1	1712	G	A	32	51
comp65808_c0_seq1	797	T	G	10	29
comp65808_c0_seq1	1031	A	C	22	22
comp65808_c0_seq1	1141	A	T	16	26
comp65383_c0_seq1	1142	T	C	36	36
comp65383_c0_seq1	1144	T	G	34	34
comp65745_c0_seq2	315	T	C	20	20
comp65745_c0_seq2	334	A	C	22	22
comp65726_c0_seq1	190	A	G	20	30
comp65726_c0_seq1	239	T	C	18	32
comp65726_c0_seq1	348	C	G	14	30
comp64449_c0_seq1	650	T	G	22	22
comp64449_c0_seq1	664	G	A	22	22
comp64513_c0_seq1	88	A	C	14	22
comp64513_c0_seq1	216	T	G	14	23
comp64513_c0_seq1	228	G	A	18	23
comp64513_c0_seq1	396	A	G	16	35
comp65256_c0_seq1	1022	C	T	28	28
comp64422_c0_seq1	657	C	T	10	21
comp64422_c0_seq1	1975	A	G	22	30
comp64422_c0_seq1	2848	T	G	16	36
comp64567_c0_seq1	497	T	A	18	45
comp64588_c1_seq1	443	T	C	22	64
comp64588_c1_seq1	614	C	A	24	54
comp64588_c1_seq1	646	T	A	50	50
comp65913_c0_seq1	204	A	C	26	39
comp65913_c0_seq1	322	G	T	12	44
comp65913_c0_seq1	339	C	T	10	42
comp65036_c0_seq2	2804	C	T	18	42
comp65036_c0_seq2	3311	C	A	10	27
comp64858_c0_seq1	322	A	G	16	34
comp64858_c0_seq1	395	G	A	20	40
comp65765_c3_seq1	31	C	T	14	30
comp65765_c3_seq1	49	C	T	10	30
comp65765_c3_seq1	59	C	T	20	30
comp65765_c3_seq1	86	T	C	30	30
comp65765_c3_seq1	104	T	C	10	30
comp65765_c3_seq1	105	T	C	24	30
comp65765_c3_seq1	147	T	C	10	33
comp65765_c3_seq1	156	T	C	16	33
comp65292_c0_seq12	994	G	C	12	34
comp65164_c0_seq2	916	T	C	14	30
comp65164_c0_seq2	917	T	C	22	30
comp65658_c0_seq2	193	C	A	20	20
comp65658_c0_seq3	346	T	C	10	21
comp65658_c0_seq3	363	A	G	10	22
comp65658_c0_seq3	373	C	A	20	22
comp65658_c0_seq3	397	G	A	20	22
comp65658_c0_seq3	398	C	T	14	22
comp65658_c0_seq3	415	C	A	28	28
comp65658_c0_seq3	420	C	T	32	32
comp65658_c0_seq3	430	A	C	28	28
comp65557_c1_seq3	243	T	C	20	20
comp65806_c2_seq2	2153	T	C	26	36
comp65706_c0_seq1	586	C	T	12	34
comp65706_c0_seq1	2207	G	A	18	48
comp65706_c0_seq1	2435	C	T	12	28
comp65706_c0_seq1	2438	C	T	10	28
comp64678_c0_seq2	2595	C	A	10	27
comp65157_c1_seq3	254	C	T	22	23
comp65157_c1_seq3	258	A	C	20	23
comp65732_c0_seq1	385	C	G	40	42
comp65732_c0_seq1	791	T	C	22	34
comp65732_c0_seq1	895	C	G	12	26
comp65732_c0_seq1	915	T	C	12	28
comp65732_c0_seq1	996	A	G	14	23
comp64178_c0_seq3	84	C	T	24	24
comp65493_c0_seq1	1936	C	T	10	26
comp65080_c0_seq2	2048	T	C	24	24
comp64910_c0_seq1	552	C	T	46	53
comp64910_c0_seq2	403	T	C	16	29
comp64910_c0_seq2	1318	G	A	20	39
comp64910_c0_seq3	1616	C	T	26	35
comp65172_c0_seq1	708	T	C	10	20
comp65172_c0_seq1	996	A	G	16	24
comp65837_c0_seq1	3030	G	A	16	37
comp65837_c0_seq1	3035	A	G	30	36
comp65837_c0_seq1	3048	G	A	16	28
comp65837_c0_seq1	3056	A	G	18	28
comp64379_c0_seq1	333	A	G	20	23
comp64379_c0_seq1	340	A	G	12	23
comp64379_c0_seq1	362	A	G	14	23
comp64379_c0_seq1	368	A	G	14	23
comp64379_c0_seq1	374	G	T	10	23
comp64572_c1_seq1	13	T	C	24	24
comp65783_c0_seq4	910	T	G	40	40
comp65783_c0_seq4	917	T	C	38	38
comp65783_c0_seq4	923	A	G	30	30
comp65783_c0_seq4	924	T	A	32	32
comp64532_c0_seq1	307	A	T	16	32
comp64532_c0_seq1	939	T	C	12	35
comp64532_c0_seq1	1580	A	G	12	23
comp65921_c4_seq2	430	T	A	22	22
comp65921_c4_seq2	448	G	T	24	24
comp65921_c4_seq2	467	T	C	28	28
comp65921_c4_seq2	632	T	C	20	20
comp64814_c0_seq1	664	T	A	10	29
comp64814_c0_seq1	1091	G	A	18	24
comp64814_c0_seq1	1124	A	C	24	28
comp64814_c0_seq1	1318	G	A	18	21
comp64814_c0_seq1	1973	A	G	14	24
comp64814_c0_seq1	1982	C	T	12	23
comp64724_c0_seq1	34	T	C	20	27
comp64836_c0_seq1	633	T	G	14	22
comp64684_c0_seq1	2732	T	C	10	48
comp65491_c0_seq1	1841	G	A	10	21
comp65491_c0_seq1	2033	C	T	14	25
comp65858_c1_seq1	1305	A	G	12	26
comp65858_c1_seq1	1307	T	C	38	38
comp65858_c1_seq5	1055	G	A	18	35
comp65858_c1_seq5	1231	C	T	24	45
comp65858_c1_seq5	1245	T	C	34	38
comp65858_c1_seq5	1256	T	C	22	36
comp65858_c1_seq5	1262	T	C	12	20
comp64731_c0_seq2	966	C	T	26	26
comp65066_c1_seq3	324	C	A	12	21
comp65066_c1_seq3	326	G	A	10	21
comp65066_c1_seq3	346	C	T	12	21
comp65066_c1_seq3	355	C	T	10	20
comp65066_c1_seq3	361	A	C	10	20
comp64219_c1_seq1	994	C	T	14	34
comp65298_c0_seq4	1479	G	T	14	35
comp65537_c0_seq1	2104	A	G	10	21
comp65504_c0_seq1	4392	G	A	36	44
comp65463_c0_seq1	1210	C	T	20	20
comp64162_c0_seq1	634	T	G	10	20
comp65255_c0_seq1	2498	C	T	18	21
comp65177_c0_seq1	130	C	T	12	29
comp65177_c0_seq1	167	A	C	12	31
comp65177_c0_seq1	202	T	A	16	39
comp65177_c0_seq1	391	A	G	14	53
comp65177_c0_seq1	620	G	A	12	33
comp65177_c0_seq1	738	C	T	12	21
comp64923_c0_seq1	1195	A	G	10	21
comp65620_c0_seq4	549	G	C	24	24
comp65849_c0_seq3	1643	A	G	30	34
comp65849_c0_seq3	1832	G	A	24	28
comp65122_c0_seq1	979	T	C	24	24
comp65122_c0_seq1	1013	C	A	22	22
comp65122_c0_seq1	1846	G	T	24	24
comp65122_c0_seq1	1852	G	A	22	22
comp65122_c0_seq1	1965	G	A	12	20
comp64111_c0_seq1	1867	G	A	38	38
comp65079_c0_seq2	2380	G	A	12	21
comp65898_c0_seq1	732	T	C	10	27
comp65012_c0_seq1	560	T	C	22	22
comp64034_c0_seq1	3475	A	G	10	28
comp64779_c0_seq2	183	G	T	12	27
comp64806_c0_seq1	1053	C	T	10	23
comp64806_c0_seq1	1257	G	A	10	29
comp64359_c0_seq1	1192	G	A	22	25
comp64326_c0_seq2	1223	G	A	10	26
comp64326_c0_seq2	1286	T	C	14	28
comp64326_c0_seq2	1375	T	C	10	27
comp64326_c0_seq2	1920	T	G	14	24
comp64326_c0_seq2	1986	C	T	16	29
comp64326_c0_seq2	2011	G	A	14	40
comp64326_c0_seq2	2063	C	A	14	40
comp65676_c0_seq2	1400	C	T	10	20
comp64413_c0_seq1	1657	T	C	16	24
comp64066_c0_seq1	738	T	C	16	24
comp65318_c0_seq1	2091	A	G	16	29
comp65318_c0_seq1	2092	A	G	16	29
comp65281_c0_seq2	649	G	A	10	29
comp65281_c0_seq2	1331	G	T	10	22
comp65419_c1_seq1	1358	C	T	32	35
comp65667_c0_seq2	280	G	T	16	26
comp64961_c0_seq1	134	C	A	10	22
comp64961_c0_seq1	147	A	C	10	22
comp64961_c0_seq1	188	G	C	10	22
comp64961_c0_seq1	329	G	A	14	26
comp64521_c0_seq13	15	A	G	38	38
comp64521_c0_seq13	25	T	C	40	40
comp64521_c0_seq13	37	G	A	48	48
comp64521_c0_seq12	15	A	G	38	38
comp64521_c0_seq12	25	T	C	40	40
comp64521_c0_seq12	37	G	A	48	48
comp65530_c0_seq1	1903	A	G	28	57
comp64537_c0_seq1	1051	A	G	10	36
comp64537_c0_seq1	1812	A	T	16	41
comp65047_c0_seq2	467	G	A	10	31
comp65090_c0_seq1	1151	C	T	32	54
comp64526_c0_seq1	82	T	C	12	37
comp64526_c0_seq1	83	C	T	10	37
comp64526_c0_seq1	93	T	C	16	37
comp64128_c0_seq1	287	A	G	24	24
comp64128_c0_seq1	288	T	C	26	26
comp64128_c0_seq2	101	G	C	12	22
comp65022_c0_seq1	26	A	G	14	24
comp65022_c0_seq1	27	A	G	16	24
comp65022_c0_seq1	1218	G	A	34	34
comp65022_c0_seq1	1565	A	C	14	27
comp65828_c0_seq2	1181	G	C	10	26
comp65828_c0_seq2	1194	G	A	16	26
comp65566_c0_seq1	135	G	C	14	31
comp64297_c0_seq2	295	G	A	12	21
comp65627_c0_seq1	3186	G	A	16	27
comp65627_c0_seq1	4877	T	A	18	22
comp65603_c0_seq2	3127	T	C	18	25
comp64313_c0_seq1	267	A	G	28	28
comp64011_c0_seq2	883	T	C	14	26
comp64011_c0_seq2	889	T	C	16	25
comp64011_c0_seq2	891	T	C	10	25
comp64011_c0_seq2	897	T	C	12	24
comp64426_c1_seq1	291	C	T	12	36
comp65763_c0_seq1	1903	C	T	18	21
comp65763_c0_seq1	2231	T	C	28	28
comp65763_c0_seq1	2305	A	G	14	28
comp65763_c0_seq1	2514	G	A	10	25
comp64200_c1_seq3	72	C	G	14	23
comp64200_c1_seq4	158	T	C	30	35
comp65933_c0_seq3	169	C	A	22	22
comp65802_c2_seq1	15	T	C	10	26
comp64826_c0_seq1	2156	T	C	22	28
comp65772_c0_seq4	455	G	T	40	40
comp65772_c0_seq4	456	T	G	38	38
comp65772_c0_seq4	472	C	T	36	36
comp65772_c0_seq4	478	C	T	34	34
comp65379_c1_seq4	2491	G	C	12	27
comp65220_c0_seq2	939	T	G	20	27
comp65348_c0_seq1	1801	C	T	10	37
comp65348_c0_seq1	2115	G	A	20	33
comp65678_c0_seq3	2057	G	A	14	22
comp65678_c0_seq3	2090	A	G	16	30
comp65508_c0_seq1	1467	T	A	14	43
comp65528_c0_seq1	764	G	A	10	30
comp65224_c0_seq2	1643	A	G	18	22
comp65224_c0_seq2	2684	C	T	16	33
comp64803_c0_seq1	3342	C	T	12	20
comp64803_c0_seq1	3849	A	G	26	42
comp64440_c0_seq1	138	G	A	28	30
comp64440_c0_seq1	249	C	T	18	20
comp64440_c0_seq1	654	G	A	22	22
comp65427_c0_seq2	1662	C	T	18	24
comp65427_c0_seq2	1664	G	A	18	24
comp64859_c0_seq1	276	T	G	14	24
comp64345_c0_seq1	132	G	A	16	23
comp64488_c0_seq2	1664	G	A	10	28
comp65135_c0_seq6	738	T	G	10	26
comp65135_c0_seq6	985	A	G	20	20
comp65857_c0_seq5	156	G	A	14	22
comp64434_c0_seq1	1525	C	A	22	31
comp65378_c0_seq2	845	A	G	18	22
comp65378_c0_seq2	1517	C	A	12	28
comp65218_c0_seq1	5208	T	G	12	20
comp64028_c0_seq1	759	C	T	12	20
comp65139_c0_seq1	573	T	A	26	52
comp65139_c0_seq1	1162	G	A	18	40
comp65139_c0_seq1	1244	C	A	12	36
comp65139_c0_seq1	1501	A	G	18	38
comp65139_c0_seq1	1607	G	A	18	37
comp65778_c0_seq1	2101	C	A	26	38
comp65524_c0_seq2	619	G	A	10	27
comp65524_c0_seq2	2844	T	G	20	20
comp65781_c0_seq1	40	C	G	24	24
comp65781_c0_seq1	210	T	C	12	23
comp65181_c0_seq1	20	C	T	10	23
comp65181_c0_seq1	40	T	C	14	28
comp65181_c0_seq1	59	C	T	12	30
comp65181_c0_seq1	66	C	A	52	52
comp65181_c0_seq1	68	T	C	38	38
comp65181_c0_seq1	72	C	T	14	33
comp65181_c0_seq1	86	G	T	32	36
comp65181_c0_seq1	92	T	G	38	38
comp65181_c0_seq1	93	T	A	34	38
comp65181_c0_seq1	99	T	C	38	41
comp65181_c0_seq1	123	T	C	12	42
comp65181_c0_seq1	129	G	C	10	44
comp65181_c0_seq1	142	T	A	38	48
comp65181_c0_seq1	156	A	T	30	48
comp65181_c0_seq1	163	C	A	22	48
comp65181_c0_seq1	211	T	C	10	41
comp65181_c0_seq1	219	T	A	10	38
comp65181_c0_seq1	222	A	G	46	46
comp65565_c0_seq1	38	G	A	22	29
comp65565_c0_seq1	49	A	G	22	29
comp65565_c0_seq1	60	G	A	32	32
comp65565_c0_seq1	66	A	G	26	29
comp65565_c0_seq1	69	G	A	12	29
comp65565_c0_seq1	94	A	G	12	29
comp65565_c0_seq1	95	G	A	20	29
comp65565_c0_seq1	98	A	G	16	29
comp65565_c0_seq1	108	A	G	14	29
comp65565_c2_seq1	2182	A	G	58	58
comp65565_c2_seq1	2249	G	A	18	37
comp65565_c2_seq1	2254	A	G	14	36
comp65565_c2_seq1	2269	A	G	20	33
comp65565_c2_seq1	2271	A	G	22	32
comp65565_c2_seq1	2277	A	G	10	30
comp65565_c2_seq1	2280	A	G	12	30
comp65464_c0_seq1	117	A	G	10	20
comp64844_c0_seq2	113	G	A	10	41
comp64844_c0_seq2	249	T	C	24	56
comp64844_c0_seq2	497	A	G	14	55
comp64478_c0_seq3	168	A	T	12	20
comp65231_c0_seq1	574	G	A	20	32
comp65231_c0_seq1	1535	T	G	16	28
comp65231_c0_seq1	2072	C	T	16	45
comp65231_c0_seq1	2723	A	G	22	37
comp64353_c0_seq1	64	C	A	14	41
comp64855_c2_seq2	520	A	G	14	31
comp64855_c2_seq2	529	A	G	12	28
comp65581_c0_seq4	1788	A	T	24	44
comp64962_c3_seq3	671	T	A	14	23
comp65919_c4_seq1	928	C	T	16	21
comp65919_c4_seq1	933	C	T	16	21
comp65919_c4_seq1	935	T	C	30	30
comp65919_c4_seq1	952	C	T	14	20
comp65919_c4_seq1	959	T	C	20	20
comp65919_c4_seq1	966	T	C	20	20
comp65919_c4_seq1	973	G	C	28	28
comp65919_c4_seq1	982	C	T	20	20
comp65919_c6_seq2	790	T	C	52	52
comp65919_c6_seq2	791	G	C	50	50
comp65919_c6_seq2	809	C	T	24	43
comp65919_c6_seq2	815	C	T	26	43
comp65919_c6_seq2	851	T	C	12	39
comp65550_c0_seq2	79	C	T	14	22
comp65550_c0_seq2	111	A	G	10	26
comp65550_c0_seq2	420	C	T	16	21
comp65550_c0_seq2	734	C	T	18	31
comp65145_c0_seq2	785	C	A	22	22
comp65145_c0_seq2	993	T	C	10	25
comp65145_c0_seq2	1015	G	C	10	27
comp64443_c0_seq1	223	T	A	34	34
comp64443_c0_seq1	227	T	C	38	38
comp64443_c0_seq1	259	A	G	14	33
comp64443_c0_seq1	269	G	A	18	33
comp64443_c0_seq1	276	A	T	18	33
comp64443_c0_seq1	303	C	T	10	33
comp64443_c0_seq1	309	G	T	10	31
comp64443_c0_seq1	340	T	C	38	38
comp65805_c0_seq1	391	G	A	20	34
comp65805_c0_seq1	441	C	A	20	37
comp64738_c0_seq1	73	T	C	14	27
comp65252_c0_seq2	2723	C	T	12	31
comp65252_c0_seq2	3128	G	A	30	33
comp64073_c0_seq1	511	A	G	20	22
comp64432_c0_seq1	1861	T	A	10	26
comp64992_c0_seq1	348	G	A	18	28
comp65812_c0_seq1	2327	T	A	10	28
comp65812_c0_seq1	2463	T	C	16	25
comp64387_c0_seq1	144	G	A	12	24
comp64387_c0_seq2	316	T	G	14	20
comp64387_c0_seq2	341	A	T	16	21
comp64387_c0_seq2	355	A	T	14	24
comp64387_c0_seq2	371	G	T	24	24
comp64387_c0_seq2	381	T	G	14	25
comp64387_c0_seq2	384	T	A	14	25
comp64387_c0_seq2	416	T	A	10	24
comp64175_c0_seq1	114	T	C	20	21
comp64175_c0_seq1	133	G	A	20	21
comp64990_c0_seq1	340	A	G	14	20
comp64990_c0_seq1	964	A	G	18	25
comp64795_c0_seq1	80	C	T	14	20
comp64795_c0_seq1	81	T	C	10	20
comp64795_c0_seq1	84	C	T	30	30
comp64795_c0_seq1	203	T	C	16	34
comp64795_c0_seq1	226	T	C	10	31
comp64795_c0_seq1	227	T	C	24	31
comp64795_c0_seq1	238	T	C	20	31
comp64795_c0_seq1	239	T	C	14	31
comp64795_c0_seq1	244	C	T	24	31
comp64795_c0_seq1	262	C	T	12	34
comp64795_c0_seq1	263	T	C	10	34
comp64795_c0_seq1	277	C	T	28	30
comp64795_c0_seq1	278	C	T	26	30
comp64795_c0_seq1	300	C	T	22	28
comp64795_c0_seq1	301	C	T	10	28
comp65416_c0_seq1	2443	T	G	20	31
comp64626_c0_seq1	397	A	C	16	23
comp65547_c0_seq2	351	T	A	10	38
comp65547_c0_seq2	2722	G	A	12	21
comp65993_c0_seq1	630	T	C	12	36
comp65993_c0_seq1	957	G	A	20	39
comp65993_c0_seq1	1275	C	T	40	44
comp65993_c0_seq1	1586	C	T	20	35
comp64135_c0_seq1	29	A	T	14	20
comp64670_c0_seq1	1802	A	G	12	34
comp64670_c0_seq1	3501	T	G	10	21
comp64897_c0_seq1	15	T	C	24	27
comp64897_c0_seq1	20	C	T	24	27
comp64897_c0_seq1	41	C	T	24	32
comp64897_c0_seq1	53	A	G	22	32
comp64897_c0_seq1	122	T	C	48	48
comp64897_c0_seq1	132	T	C	42	43
comp64897_c0_seq1	136	T	C	40	43
comp64897_c0_seq1	267	G	A	58	58
comp64897_c0_seq1	319	C	A	16	50
comp64897_c0_seq1	495	T	C	40	56
comp65186_c0_seq6	117	C	T	20	23
comp65186_c0_seq6	708	G	A	14	26
comp65186_c0_seq6	2502	T	C	36	37
comp65023_c1_seq2	590	T	A	20	23
comp65369_c0_seq1	4580	G	A	26	34
comp65369_c0_seq1	5137	T	G	48	48
comp64471_c0_seq1	1168	C	T	26	65
comp64081_c1_seq5	1318	A	G	10	48
comp64081_c1_seq6	1339	C	T	18	37
comp64081_c1_seq9	15	G	T	40	44
comp65554_c2_seq1	1220	A	G	20	20
comp64723_c0_seq1	1563	T	A	22	22
comp64347_c0_seq1	521	A	G	14	29
comp64347_c0_seq1	1265	C	T	26	46
comp65238_c0_seq1	673	C	A	22	25
comp65117_c0_seq1	405	C	T	12	20
comp65117_c0_seq1	424	G	C	10	20
comp65117_c0_seq1	444	C	T	26	26
comp65117_c0_seq1	462	C	A	10	23
comp64396_c0_seq1	32	T	C	12	53
comp64161_c0_seq2	520	G	T	14	22
comp64161_c0_seq2	534	T	C	16	22
comp64161_c0_seq2	536	C	T	16	22
comp22282_c0_seq1	187	A	T	24	24
comp23308_c0_seq1	8	A	G	10	20
comp23568_c0_seq1	210	A	C	10	32
comp22645_c0_seq1	73	T	C	16	34
comp22928_c0_seq1	25	A	C	24	24
comp22928_c0_seq1	31	C	T	22	22
comp22928_c0_seq1	35	T	C	22	22
comp23229_c0_seq1	37	A	T	32	32
comp22240_c0_seq1	188	A	G	20	24
comp23594_c0_seq1	112	A	G	10	26
comp22848_c0_seq1	273	A	C	16	32
comp22848_c0_seq1	274	A	G	16	32
comp22078_c0_seq1	102	C	T	14	23
comp22681_c0_seq1	189	T	G	12	22
comp22659_c0_seq1	506	C	T	14	22
comp22654_c0_seq1	381	C	T	26	26
comp22654_c0_seq1	382	C	T	26	26
comp22654_c0_seq1	389	T	C	30	30
comp22654_c0_seq1	394	G	A	30	30
comp22654_c0_seq1	400	A	T	32	32
comp22654_c0_seq1	414	C	A	36	36
comp22983_c0_seq1	980	T	A	32	46
comp59626_c0_seq2	2221	T	C	14	36
comp59563_c1_seq1	511	C	T	20	20
comp59563_c1_seq1	518	C	T	20	20
comp59563_c1_seq1	536	A	C	22	22
comp59563_c1_seq1	544	T	C	30	30
comp59563_c1_seq1	554	A	C	28	28
comp59563_c1_seq1	556	A	G	30	30
comp59563_c1_seq1	587	T	A	10	21
comp59563_c1_seq1	599	A	G	10	21
comp59563_c1_seq1	606	A	C	10	22
comp59563_c1_seq1	614	A	G	12	22
comp59563_c1_seq1	617	A	G	10	22
comp59563_c1_seq1	723	G	A	26	26
comp59563_c1_seq1	729	G	T	26	26
comp59563_c1_seq1	731	A	C	26	26
comp58560_c0_seq1	361	C	A	10	22
comp58560_c0_seq1	796	A	C	16	28
comp58316_c0_seq1	49	G	C	20	20
comp58316_c0_seq1	306	C	T	24	44
comp58316_c0_seq1	322	A	T	20	36
comp58286_c0_seq1	293	T	A	20	20
comp59005_c0_seq1	218	C	G	12	23
comp59005_c0_seq1	222	A	G	14	23
comp59005_c0_seq1	507	C	A	22	35
comp59890_c0_seq1	137	T	G	28	29
comp59721_c0_seq1	3212	T	C	22	34
comp59714_c0_seq1	192	G	A	14	35
comp59714_c0_seq1	233	C	T	24	34
comp58434_c0_seq1	2179	C	T	14	23
comp59931_c0_seq1	736	G	A	28	40
comp59931_c0_seq1	813	G	C	18	26
comp58931_c0_seq1	565	A	G	36	50
comp58716_c0_seq1	177	T	A	14	25
comp58716_c0_seq1	287	T	C	22	45
comp58604_c0_seq1	359	C	A	12	32
comp58604_c0_seq1	366	C	A	30	30
comp59071_c0_seq1	142	C	G	16	28
comp59071_c0_seq1	181	A	G	14	26
comp58342_c0_seq4	105	G	T	24	41
comp58785_c0_seq1	300	G	A	24	29
comp58789_c0_seq2	489	G	T	38	38
comp58789_c0_seq2	498	G	T	20	20
comp58121_c0_seq1	1004	G	A	16	24
comp59766_c0_seq1	380	T	C	10	26
comp59766_c0_seq2	266	C	G	22	22
comp58737_c0_seq4	135	A	C	20	34
comp59309_c2_seq1	580	C	T	28	28
comp59309_c2_seq1	619	G	A	10	24
comp59649_c0_seq1	652	G	A	14	27
comp59250_c0_seq1	16	A	G	10	24
comp59250_c0_seq1	21	G	A	10	24
comp59250_c0_seq1	25	A	G	10	27
comp58395_c0_seq1	618	C	T	26	40
comp59369_c0_seq1	1086	T	A	16	25
comp59217_c0_seq1	547	A	C	18	41
comp59217_c0_seq1	843	A	G	10	32
comp59217_c0_seq1	1522	A	G	40	40
comp59643_c0_seq2	882	C	T	14	22
comp59643_c0_seq3	357	G	A	20	26
comp58391_c0_seq1	774	C	G	22	25
comp58535_c0_seq1	1169	C	G	18	28
comp58535_c0_seq1	1230	A	G	10	24
comp58258_c0_seq1	1356	A	T	12	37
comp58258_c0_seq1	1364	T	G	12	38
comp59200_c0_seq1	1425	T	C	14	27
comp59997_c0_seq1	2025	T	C	22	32
comp59997_c0_seq1	2433	C	T	12	20
comp58190_c0_seq1	1697	A	C	20	23
comp59821_c0_seq1	366	A	C	26	46
comp59821_c0_seq1	414	A	G	16	44
comp59821_c0_seq1	569	T	G	14	31
comp58952_c0_seq3	407	C	T	12	31
comp59476_c0_seq1	59	T	G	22	22
comp59476_c0_seq1	183	C	T	22	25
comp59476_c0_seq1	356	T	G	10	26
comp59834_c0_seq1	6	T	A	10	29
comp59512_c0_seq1	185	A	C	10	24
comp59512_c0_seq1	241	C	T	12	27
comp59246_c0_seq1	10	A	C	14	21
comp59638_c0_seq1	607	T	C	14	21
comp59638_c0_seq1	840	A	C	24	35
comp59638_c0_seq1	887	G	T	32	32
comp59638_c0_seq1	889	G	A	32	32
comp59775_c0_seq1	1927	T	C	14	25
comp59653_c0_seq1	1326	T	C	10	35
comp59653_c0_seq1	1330	C	T	32	34
comp59653_c0_seq1	1332	T	C	20	33
comp58066_c0_seq1	199	C	T	20	22
comp58066_c0_seq1	259	C	T	30	30
comp59213_c0_seq1	648	G	A	24	27
comp59213_c0_seq1	705	A	G	12	28
comp59082_c0_seq1	864	A	T	12	29
comp59082_c0_seq1	865	A	T	14	29
comp59052_c0_seq1	18	C	G	14	35
comp58339_c0_seq1	195	C	T	24	24
comp58339_c0_seq1	226	C	T	20	20
comp58339_c0_seq1	227	T	G	28	28
comp58339_c0_seq1	233	G	A	34	34
comp58339_c0_seq1	245	G	C	38	38
comp58339_c0_seq1	251	A	G	36	36
comp58339_c0_seq1	259	G	T	38	38
comp58339_c0_seq1	297	G	A	44	44
comp58339_c0_seq1	350	C	G	18	24
comp58339_c0_seq1	369	T	G	14	22
comp58339_c0_seq1	370	T	A	14	22
comp58339_c0_seq1	376	C	G	14	22
comp58339_c0_seq1	378	C	T	14	22
comp59467_c0_seq1	15	T	C	22	26
comp59467_c0_seq1	16	T	C	10	26
comp58822_c0_seq1	307	T	A	24	31
comp58759_c0_seq1	281	T	C	18	22
comp58759_c0_seq1	283	T	C	18	23
comp59574_c0_seq3	592	G	A	20	20
comp59486_c0_seq1	381	T	C	10	46
comp59814_c0_seq3	1278	G	T	14	21
comp59433_c0_seq1	108	C	T	14	22
comp59433_c0_seq1	112	T	C	16	22
comp59433_c0_seq1	132	T	C	12	20
comp59433_c0_seq1	136	T	C	16	21
comp59433_c0_seq1	142	C	T	28	28
comp59433_c0_seq1	145	C	T	36	36
comp59433_c0_seq1	179	C	T	24	26
comp59433_c0_seq1	186	T	C	16	27
comp58430_c0_seq1	558	G	A	10	43
comp58430_c0_seq1	688	A	T	20	25
comp59734_c0_seq1	1895	G	A	10	35
comp58708_c0_seq1	624	A	G	22	22
comp58541_c0_seq1	1019	T	C	16	24
comp58974_c0_seq1	212	A	G	12	20
comp58721_c0_seq1	1012	T	C	16	35
comp58653_c0_seq1	180	A	C	50	50
comp58912_c0_seq1	417	A	G	30	30
comp58577_c0_seq1	169	G	A	12	23
comp58524_c0_seq1	1856	T	C	18	39
comp58524_c0_seq1	1991	G	T	14	42
comp59912_c0_seq1	461	A	G	14	20
comp59234_c0_seq2	1004	T	C	14	27
comp59820_c0_seq2	212	T	C	14	24
comp58793_c0_seq1	147	A	G	26	26
comp59480_c0_seq2	2197	C	T	14	34
comp58973_c0_seq1	9	T	C	30	30
comp58973_c0_seq1	451	G	A	12	31
comp58973_c0_seq1	624	C	T	16	28
comp59207_c0_seq2	1297	T	C	10	33
comp59207_c0_seq2	2123	G	C	14	21
comp59850_c1_seq1	814	C	T	16	24
comp58110_c0_seq1	327	A	G	18	20
comp58110_c0_seq1	654	G	T	20	46
comp58110_c0_seq1	689	T	C	18	37
comp58110_c0_seq1	717	G	C	22	36
comp58325_c0_seq1	2136	C	T	18	22
comp58325_c0_seq1	2249	A	G	16	26
comp59000_c0_seq1	562	T	C	10	35
comp59632_c0_seq1	691	T	C	16	25
comp59632_c0_seq1	826	C	G	14	38
comp58143_c0_seq1	1007	C	T	18	30
comp59446_c0_seq1	717	C	T	24	53
comp59446_c0_seq1	1644	T	A	22	39
comp59446_c0_seq1	1652	T	C	20	39
comp59686_c0_seq1	510	T	G	22	27
comp59686_c0_seq1	1230	A	T	20	32
comp59686_c0_seq1	1245	G	A	20	26
comp59686_c0_seq1	1251	G	A	20	26
comp59686_c0_seq1	1257	C	A	20	24
comp59686_c0_seq1	1269	G	T	20	23
comp59686_c0_seq1	1278	T	C	20	21
comp59686_c0_seq1	1281	A	T	20	21
comp59686_c0_seq3	473	T	C	44	44
comp59686_c0_seq3	1142	A	T	20	20
comp59378_c0_seq1	719	T	A	40	46
comp59378_c0_seq1	1452	G	A	18	21
comp59378_c1_seq2	179	G	A	28	28
comp59378_c1_seq2	187	A	G	12	24
comp59378_c1_seq2	190	G	A	20	24
comp59378_c1_seq2	199	G	A	18	31
comp59378_c1_seq2	200	G	A	10	31
comp58709_c0_seq1	906	T	C	18	25
comp59744_c0_seq1	119	A	T	22	22
comp59744_c0_seq1	170	G	C	16	22
comp59744_c0_seq1	192	A	G	22	26
comp59744_c0_seq1	198	C	A	24	26
comp59744_c0_seq1	280	G	A	32	39
comp59216_c0_seq1	599	T	C	10	22
comp59170_c0_seq2	25	A	G	12	34
comp59395_c0_seq1	537	A	G	12	22
comp58761_c1_seq1	172	T	C	36	36
comp58636_c0_seq1	212	A	G	40	40
comp58636_c0_seq1	246	A	C	16	40
comp58636_c0_seq1	269	G	A	24	40
comp59541_c0_seq1	986	C	A	28	28
comp58493_c0_seq1	65	A	G	32	32
comp58493_c0_seq1	236	A	T	10	35
comp58493_c0_seq1	259	A	G	10	35
comp59365_c0_seq1	189	A	C	28	28
comp59365_c0_seq1	227	T	C	28	28
comp59365_c0_seq1	247	A	G	30	30
comp59365_c0_seq1	270	T	C	24	24
comp59365_c0_seq1	272	T	G	26	26
comp59365_c0_seq1	293	T	G	24	24
comp59830_c0_seq1	906	A	T	10	23
comp59853_c0_seq1	470	C	G	30	30
comp59853_c0_seq2	568	G	C	10	22
comp58210_c0_seq1	920	C	A	26	46
comp59238_c0_seq1	399	A	T	18	21
comp59238_c0_seq2	443	T	C	28	28
comp59469_c0_seq1	227	A	G	22	22
comp59469_c0_seq1	341	C	A	10	22
comp58232_c0_seq1	25	T	C	14	20
comp58232_c0_seq1	36	T	C	12	22
comp58025_c1_seq1	449	C	T	12	31
comp58083_c0_seq1	7	A	G	12	27
comp58157_c0_seq1	788	A	C	24	42
comp59107_c0_seq1	37	C	G	16	29
comp59361_c0_seq1	79	C	T	14	20
comp59361_c0_seq1	118	G	A	22	24
comp59361_c0_seq1	195	T	G	16	21
comp59361_c0_seq1	249	A	G	20	20
comp58516_c0_seq1	313	A	C	32	38
comp58516_c0_seq1	2419	G	A	16	31
comp58516_c0_seq1	2791	G	A	14	37
comp58516_c0_seq1	2810	A	C	12	37
comp59201_c0_seq1	2866	C	T	18	37
comp58997_c0_seq2	1724	T	C	26	31
comp59123_c0_seq1	69	T	A	14	20
comp59123_c0_seq1	559	G	A	14	41
comp58751_c0_seq1	283	A	G	10	30
comp58751_c0_seq1	333	T	A	12	32
comp58751_c0_seq1	735	T	G	12	25
comp58751_c0_seq1	1112	C	T	32	32
comp58751_c0_seq1	1255	T	C	24	30
comp59009_c0_seq1	1406	G	A	20	31
comp58393_c0_seq9	948	A	C	14	28
comp58393_c0_seq9	1129	G	A	12	35
comp59038_c0_seq1	282	G	A	16	22
comp59038_c0_seq1	436	C	T	16	39
comp59559_c0_seq1	183	C	T	38	38
comp59559_c0_seq1	184	G	T	40	40
comp59559_c0_seq1	198	G	A	36	36
comp59559_c0_seq1	219	T	A	20	25
comp59803_c0_seq2	543	T	C	22	53
comp59059_c1_seq1	3456	A	G	10	26
comp59592_c0_seq1	148	A	C	26	26
comp58327_c0_seq1	1336	T	C	18	30
comp59089_c0_seq1	2724	G	A	20	28
comp58058_c0_seq1	1791	A	G	18	23
comp58058_c0_seq1	1797	A	G	18	23
comp59163_c0_seq1	340	T	C	12	20
comp59163_c0_seq1	368	T	C	16	21
comp59163_c0_seq1	456	T	C	14	21
comp59528_c0_seq2	259	G	A	20	28
comp59528_c0_seq2	289	C	T	14	25
comp58162_c0_seq1	15	T	A	34	60
comp58229_c0_seq1	334	A	C	22	22
comp59483_c0_seq1	1010	T	C	20	23
comp59483_c0_seq1	1097	T	G	38	40
comp59483_c0_seq1	1158	A	G	36	52
comp59483_c0_seq1	1335	G	A	14	22
comp58419_c0_seq1	729	A	G	20	20
comp59001_c0_seq2	296	G	A	22	22
comp59268_c0_seq1	960	G	A	24	24
comp59539_c0_seq1	476	G	A	12	21
comp59539_c0_seq1	1186	G	T	62	62
comp59539_c0_seq1	1310	C	T	16	43
comp59295_c0_seq1	266	G	A	20	20
comp59661_c0_seq1	2028	T	C	14	42
comp59661_c0_seq1	2030	C	T	16	42
comp59661_c0_seq1	2033	T	C	26	42
comp59661_c0_seq1	2035	T	C	12	42
comp59661_c0_seq1	2036	T	C	22	43
comp59661_c0_seq1	2043	T	C	12	43
comp59661_c0_seq1	2044	C	T	10	43
comp59661_c0_seq1	2045	T	C	34	43
comp59661_c0_seq1	2047	C	T	16	43
comp59661_c0_seq1	2051	T	C	14	43
comp59661_c0_seq1	2054	T	C	10	43
comp59661_c0_seq1	2056	T	C	20	43
comp59661_c0_seq1	2058	C	T	16	43
comp59661_c0_seq1	2061	T	C	14	43
comp59661_c0_seq1	2065	T	C	14	43
comp59661_c0_seq1	2075	T	C	26	45
comp59661_c0_seq1	2081	T	C	10	45
comp59661_c0_seq1	2088	T	C	42	45
comp59661_c0_seq1	2092	T	C	10	45
comp59661_c0_seq1	2097	C	T	14	45
comp59661_c0_seq1	2098	C	T	48	48
comp59661_c0_seq1	2103	C	T	16	45
comp59661_c0_seq1	2105	C	T	16	45
comp59661_c0_seq1	2112	C	T	24	45
comp59661_c0_seq1	2113	C	T	18	45
comp59661_c0_seq1	2116	T	C	48	48
comp59661_c0_seq1	2124	T	C	16	48
comp59661_c0_seq1	2125	C	T	10	48
comp59661_c0_seq1	2132	T	C	34	44
comp59661_c0_seq1	2143	T	C	14	45
comp59661_c0_seq1	2159	T	C	14	39
comp59661_c0_seq1	2160	T	C	22	37
comp59661_c0_seq1	2161	C	T	18	36
comp59661_c0_seq1	2165	T	C	12	33
comp59661_c0_seq1	2171	T	C	18	33
comp59661_c0_seq1	2186	T	C	16	28
comp59661_c0_seq1	2189	T	C	10	28
comp59661_c0_seq1	2196	C	T	24	25
comp59661_c0_seq1	2221	T	C	10	21
comp59661_c0_seq1	2245	T	C	16	20
comp59661_c0_seq1	2269	T	C	14	31
comp59661_c0_seq1	2282	A	G	22	30
comp59661_c0_seq1	2289	G	C	30	34
comp59661_c0_seq1	3218	T	C	10	35
comp59661_c0_seq1	3223	T	C	10	36
comp59661_c0_seq1	3278	C	T	12	35
comp59661_c0_seq1	3287	C	T	24	32
comp59661_c0_seq1	3288	T	C	10	32
comp59661_c0_seq1	3301	C	T	20	28
comp59661_c0_seq1	3305	T	C	10	26
comp59661_c0_seq1	3312	C	T	10	26
comp59661_c0_seq1	3319	T	C	14	26
comp59661_c0_seq1	3324	T	C	20	26
comp59661_c0_seq1	3338	C	T	14	24
comp59661_c0_seq1	3344	T	C	12	23
comp59661_c0_seq1	3360	C	T	18	25
comp59661_c0_seq1	3361	C	T	26	26
comp59661_c0_seq1	3416	T	C	16	27
comp59661_c0_seq1	3419	T	C	16	27
comp59661_c0_seq1	3422	T	C	14	27
comp59661_c0_seq1	3425	T	C	18	26
comp59661_c0_seq1	3436	T	C	16	23
comp59661_c0_seq1	3454	T	C	30	30
comp59411_c0_seq1	1093	T	C	16	25
comp59411_c0_seq1	1095	T	C	24	24
comp58115_c0_seq1	50	G	C	10	26
comp58115_c0_seq1	226	C	T	12	36
comp58115_c0_seq1	273	A	G	18	32
comp59866_c0_seq1	1064	G	A	18	28
comp58178_c0_seq1	549	T	C	14	25
comp58178_c0_seq1	604	C	T	20	22
comp59790_c0_seq1	970	G	A	22	25
comp59669_c0_seq2	498	G	A	38	38
comp59669_c0_seq2	610	G	T	24	26
comp58221_c0_seq1	220	C	T	10	21
comp58221_c0_seq1	705	T	C	14	37
comp58221_c0_seq1	798	G	A	24	31
comp59865_c0_seq1	1482	T	C	10	36
comp58060_c0_seq1	18	A	G	10	24
comp58661_c0_seq1	355	G	T	10	38
comp59795_c0_seq3	46	A	C	12	29
comp59795_c0_seq3	368	C	T	14	35
comp58126_c0_seq1	23	G	A	28	32
comp59266_c0_seq1	1031	G	A	18	31
comp59266_c0_seq1	1036	A	G	14	32
comp59266_c0_seq1	1038	A	G	14	31
comp59266_c0_seq1	1319	A	G	10	35
comp59266_c0_seq1	1759	C	G	14	22
comp59266_c0_seq2	870	C	G	10	25
comp59266_c0_seq3	962	C	G	32	32
comp59055_c0_seq1	303	T	C	20	20
comp59647_c0_seq1	25	T	C	24	32
comp59647_c0_seq1	41	A	G	16	34
comp59647_c0_seq1	363	G	A	38	38
comp59647_c0_seq1	569	C	T	10	24
comp59571_c0_seq1	269	G	A	10	21
comp58561_c0_seq1	388	T	C	14	23
comp58734_c0_seq1	405	C	T	22	43
comp58734_c0_seq1	902	A	T	52	54
comp58260_c0_seq3	70	A	C	78	78
comp58042_c0_seq2	1720	A	C	16	31
comp59296_c0_seq1	208	G	A	20	20
comp59296_c0_seq1	214	T	G	20	20
comp59116_c0_seq2	2462	T	C	12	22
comp58819_c0_seq1	32	T	A	14	33
comp58207_c0_seq1	675	A	G	10	28
comp58284_c0_seq1	590	A	G	10	21
comp59585_c0_seq1	1519	T	C	14	24
comp59090_c0_seq1	734	G	A	10	35
comp58677_c0_seq2	703	G	A	24	24
comp58677_c0_seq2	811	G	A	12	21
comp58677_c0_seq2	814	G	A	12	21
comp58677_c0_seq2	1288	C	T	26	26
comp59156_c0_seq1	1099	G	A	10	43
comp59156_c0_seq1	1126	T	G	10	39
comp59156_c0_seq1	1138	G	A	32	40
comp59156_c0_seq1	1213	T	C	16	31
comp58282_c0_seq1	581	G	A	10	21
comp58946_c0_seq3	2268	T	C	22	35
comp58946_c0_seq3	2959	G	A	26	34
comp59881_c0_seq1	149	A	G	28	32
comp59881_c0_seq1	164	A	G	20	28
comp59881_c0_seq1	166	A	G	12	28
comp59881_c0_seq1	174	G	A	30	30
comp59881_c0_seq1	250	A	G	12	26
comp59634_c0_seq1	232	C	T	12	20
comp59656_c0_seq1	140	T	G	12	24
comp59656_c0_seq1	361	A	G	12	25
comp58699_c0_seq2	293	T	C	12	29
comp58681_c0_seq1	62	C	T	24	24
comp58681_c0_seq1	442	T	A	48	48
comp59362_c0_seq1	276	C	T	22	23
comp59362_c0_seq1	449	G	T	12	20
comp59362_c0_seq1	635	A	G	26	26
comp59294_c0_seq1	1340	G	A	22	35
comp59294_c0_seq1	1341	A	G	12	35
comp59489_c0_seq1	477	G	A	10	22
comp59636_c0_seq1	31	C	A	10	22
comp58440_c0_seq2	2145	A	G	10	21
comp59725_c0_seq1	359	C	T	10	22
comp58086_c0_seq1	355	C	A	10	24
comp58086_c0_seq1	385	T	C	12	24
comp58985_c0_seq2	200	T	C	10	21
comp58514_c0_seq1	218	C	T	18	22
comp58514_c0_seq1	435	A	G	26	36
comp58733_c0_seq1	89	T	G	12	22
comp58733_c0_seq1	274	T	C	24	24
comp58733_c0_seq1	281	T	G	28	28
comp58733_c0_seq1	287	A	G	24	24
comp58733_c0_seq1	293	T	C	18	20
comp59033_c0_seq1	95	C	A	16	38
comp59033_c0_seq1	394	G	A	22	23
comp59033_c0_seq1	402	G	A	22	23
comp59033_c0_seq1	434	G	A	20	23
comp59033_c0_seq1	445	T	C	16	23
comp59033_c0_seq1	456	G	C	16	22
comp59033_c0_seq1	457	G	T	16	22
comp58208_c0_seq3	366	G	T	22	37
comp59017_c0_seq1	283	G	T	20	38
comp59017_c0_seq1	648	T	A	10	38
comp59017_c0_seq1	654	T	G	14	42
comp59017_c0_seq1	740	T	C	26	40
comp58264_c0_seq1	24	T	C	26	49
comp58655_c0_seq1	112	C	T	48	48
comp58655_c0_seq1	330	G	C	14	38
comp59417_c0_seq1	1079	A	G	14	24
comp59417_c0_seq1	1254	C	A	14	20
comp59417_c0_seq2	1197	C	T	14	24
comp58319_c0_seq1	2029	A	T	28	28
comp58319_c0_seq1	2031	A	C	28	28
comp58319_c0_seq1	2038	A	C	28	28
comp58562_c0_seq4	269	C	T	20	20
comp59590_c0_seq1	19	C	T	22	41
comp59590_c0_seq1	48	T	C	16	54
comp59590_c0_seq1	57	T	C	48	55
comp59590_c0_seq1	206	T	A	70	82
comp59590_c0_seq1	236	A	T	56	76
comp59590_c0_seq1	237	A	C	56	76
comp58667_c0_seq1	57	A	G	20	20
comp58198_c0_seq1	289	G	A	50	53
comp58198_c0_seq1	787	C	G	32	37
comp58198_c0_seq1	789	A	G	30	38
comp58198_c0_seq1	1026	T	A	20	32
comp59861_c1_seq1	28	A	T	12	30
comp59861_c1_seq1	29	T	C	12	30
comp59344_c0_seq1	276	C	A	14	23
comp59056_c0_seq2	52	T	C	10	34
comp59056_c0_seq2	65	C	T	34	39
comp59056_c0_seq2	71	C	T	24	39
comp59577_c0_seq1	250	T	A	16	22
comp59183_c0_seq1	2027	C	T	10	22
comp59096_c0_seq1	626	T	G	24	24
comp59096_c0_seq1	630	A	C	24	24
comp59096_c0_seq1	1059	C	T	20	20
comp59096_c0_seq1	1263	A	T	12	29
comp59096_c0_seq1	1335	C	T	20	26
comp59805_c0_seq1	2276	G	T	16	23
comp59149_c0_seq1	202	C	T	18	37
comp59149_c0_seq1	1370	C	G	18	25
comp59938_c0_seq1	249	T	C	10	39
comp59938_c0_seq1	568	A	T	16	33
comp59938_c0_seq1	577	C	T	16	30
comp58459_c0_seq1	319	C	G	18	32
comp59416_c0_seq1	1805	T	C	24	27
comp59416_c0_seq1	1823	C	T	28	28
comp59164_c0_seq1	575	T	C	26	45
comp59447_c0_seq1	1056	A	G	20	24
comp59126_c0_seq1	741	A	G	12	42
comp59787_c0_seq2	1250	C	G	76	76
comp59787_c0_seq2	1503	A	G	20	20
comp58521_c0_seq13	2820	C	T	10	43
comp58521_c0_seq13	2822	T	C	18	41
comp58521_c0_seq13	2836	T	C	14	37
comp59915_c0_seq2	343	T	C	16	37
comp58285_c0_seq1	107	T	G	18	22
comp58285_c0_seq1	295	T	C	18	21
comp59797_c0_seq1	277	T	C	18	36
comp59145_c0_seq2	401	T	C	20	20
comp59145_c0_seq5	582	A	C	56	56
comp59145_c0_seq5	589	A	T	56	56
comp59693_c0_seq1	515	T	G	28	35
comp58828_c0_seq1	1338	A	C	10	20
comp59144_c0_seq1	2030	C	T	10	21
comp58486_c0_seq2	1515	T	C	28	28
comp59297_c0_seq1	63	A	T	16	38
comp59746_c0_seq1	313	A	T	12	24
comp59746_c0_seq1	314	C	A	16	24
comp59746_c1_seq5	571	A	G	18	24
comp59746_c1_seq5	576	T	G	16	26
comp58051_c0_seq1	230	C	A	14	30
comp59142_c0_seq3	425	C	T	32	32
comp58410_c0_seq2	211	C	T	12	29
comp58949_c0_seq3	1204	C	T	36	36
comp58622_c0_seq1	6	C	T	18	29
comp58622_c0_seq1	9	C	T	34	34
comp59220_c0_seq1	852	T	G	10	25
comp58085_c0_seq1	503	C	T	20	34
comp59371_c0_seq1	354	A	G	20	25
comp58267_c0_seq1	1101	T	C	26	33
comp59097_c0_seq1	48	T	C	22	58
comp59584_c0_seq1	874	G	A	18	22
comp58136_c1_seq2	95	C	T	28	30
comp58136_c1_seq2	157	G	A	42	42
comp58136_c1_seq2	227	T	C	24	42
comp58136_c1_seq2	249	A	T	20	44
comp58136_c1_seq2	368	T	C	14	23
comp58569_c0_seq1	2401	G	A	12	30
comp59988_c0_seq2	95	A	G	22	22
comp59988_c0_seq2	98	A	G	20	20
comp59988_c0_seq2	109	A	G	10	20
comp59868_c0_seq1	262	T	C	18	22
comp59868_c0_seq1	276	T	C	12	20
comp59868_c0_seq1	286	C	T	20	20
comp59835_c0_seq1	18	C	T	14	26
comp59835_c0_seq1	24	T	C	14	26
comp59835_c0_seq1	25	T	C	16	26
comp59835_c0_seq1	26	T	C	24	26
comp59835_c0_seq1	389	T	G	20	29
comp58804_c0_seq1	1420	T	C	16	21
comp58530_c0_seq1	374	T	G	10	20
comp58530_c0_seq1	397	G	A	10	20
comp58530_c0_seq1	408	G	A	16	20
comp58530_c0_seq1	409	A	T	16	20
comp58277_c0_seq1	452	C	T	20	29
comp59465_c0_seq1	941	G	A	20	20
comp59962_c0_seq1	180	A	C	18	26
comp59962_c0_seq1	396	C	G	12	28
comp59962_c0_seq1	413	A	G	12	29
comp59962_c0_seq1	417	G	A	10	30
comp59962_c0_seq1	651	A	G	18	27
comp58181_c0_seq1	23	T	G	20	20
comp58181_c0_seq1	72	G	A	40	45
comp58884_c0_seq2	701	G	A	12	20
comp59279_c0_seq1	1021	C	T	28	43
comp58901_c0_seq1	872	A	C	12	20
comp58164_c0_seq1	790	C	T	12	20
comp80040_c0_seq1	296	T	C	10	24
comp16693_c0_seq1	1503	T	A	26	26
comp16857_c0_seq1	378	G	A	14	38
comp16695_c0_seq2	73	G	T	12	29
comp16071_c0_seq1	419	C	T	22	24
comp17444_c0_seq1	430	T	C	10	24
comp16303_c0_seq1	321	T	G	12	24
comp16371_c0_seq1	181	G	A	14	20
comp20434_c0_seq1	150	C	T	22	39
comp20643_c0_seq1	160	G	A	10	29
comp21166_c0_seq1	94	A	T	12	23
comp20635_c0_seq1	228	C	T	10	39
comp20956_c0_seq1	8	A	G	14	21
comp21612_c0_seq1	307	C	T	10	39
comp21751_c0_seq1	230	C	T	24	77
comp21348_c0_seq1	1664	C	T	12	33
comp20237_c0_seq1	409	T	A	10	20
comp21701_c0_seq1	2149	T	C	24	24
comp21444_c0_seq1	418	G	A	24	38
comp21356_c0_seq1	20	T	G	12	28
comp21831_c0_seq1	284	C	T	16	41
comp20191_c0_seq1	343	C	T	16	47
comp20641_c0_seq1	297	A	G	20	21
comp21822_c0_seq1	391	A	G	12	27
comp20724_c0_seq1	190	C	T	30	30
comp20724_c0_seq1	192	T	C	16	30
comp21669_c0_seq1	413	A	G	36	36
comp20279_c0_seq1	243	C	T	10	20
comp21008_c0_seq1	257	A	G	14	31
comp21355_c0_seq1	530	T	C	20	47
comp21834_c0_seq1	442	C	T	24	24
comp21834_c0_seq1	449	T	A	22	22
comp21207_c0_seq1	389	C	T	22	24
comp21727_c0_seq1	92	T	C	18	35
comp20239_c0_seq1	97	G	A	36	42
comp20432_c0_seq1	248	T	A	26	26
comp21206_c0_seq1	319	C	T	18	57
comp21425_c0_seq1	193	A	T	12	36
comp21557_c0_seq1	1183	C	G	20	26
comp21459_c0_seq1	16	T	C	12	37
comp20476_c0_seq1	418	T	C	14	25
comp21414_c0_seq1	647	A	C	24	25
comp21151_c0_seq1	667	G	A	14	51
comp21296_c0_seq1	85	C	T	44	55
comp20786_c0_seq1	840	G	C	10	29
comp20786_c0_seq1	846	C	G	10	28
comp21146_c0_seq1	660	A	G	14	21
comp21555_c0_seq1	400	C	A	10	28
comp21377_c0_seq1	531	T	A	10	33
comp21259_c0_seq1	1566	T	C	12	28
comp21268_c0_seq1	369	C	A	22	22
comp38333_c0_seq1	100	T	C	14	31
comp38333_c0_seq1	101	A	T	14	31
comp38033_c0_seq1	1011	G	A	14	24
comp38897_c0_seq1	50	T	A	24	31
comp39195_c0_seq1	99	T	A	20	20
comp38117_c0_seq1	56	T	C	18	31
comp39484_c0_seq1	440	G	A	14	22
comp39298_c0_seq1	232	C	T	12	20
comp38239_c0_seq1	75	A	C	16	33
comp38239_c0_seq1	378	T	A	12	38
comp38262_c0_seq1	430	T	C	22	22
comp38258_c0_seq1	194	A	G	22	22
comp39745_c0_seq1	201	G	C	38	38
comp39745_c0_seq1	213	A	G	38	38
comp39745_c0_seq1	236	C	T	34	34
comp38991_c0_seq1	59	A	G	16	23
comp38407_c0_seq1	529	G	A	10	23
comp39545_c0_seq1	12	A	G	10	27
comp38093_c0_seq1	54	A	C	22	28
comp39852_c0_seq1	388	T	C	14	20
comp39551_c0_seq1	3919	A	C	12	29
comp38236_c0_seq1	325	A	G	10	33
comp38059_c0_seq1	1283	C	T	10	29
comp38166_c0_seq1	977	G	A	20	21
comp39588_c0_seq1	610	T	C	24	24
comp38876_c0_seq1	384	C	T	16	24
comp38876_c0_seq1	388	T	C	12	21
comp39836_c0_seq1	320	C	A	20	32
comp38035_c0_seq1	882	A	G	30	38
[truncated: 9,917 more rows]

## Sheet: SNP in C1
SNP variation in C1 of cells
gene id	position	ref	mut	C1_type	C1_read
CI01000000_00252240_00259416	258218	A	G	0|1	130141
CI01000000_00683745_00689383	683852	G	A	0|1	37,35
CI01000000_00691526_00698902	690998	C	T	0|1	181149
CI01000000_00834650_00849542	838616	A	G	0|1	32,33
CI01000000_00834650_00849542	838712	T	C	0|1	39,27
CI01000000_00977418_00984766	990843	C	T	0|1	39,69
CI01000000_00977418_00984766	991440	G	A	0|1	44,62
CI01000000_01061972_01081591	1090285	G	A	0|1	51,82
CI01000000_01061972_01081591	1090319	A	G	0|1	56,87
CI01000000_01092471_01098757	1092522	A	G	0|1	58,74
CI01000000_01149697_01163047	1161476	A	C	0|1	30,36
CI01000000_01149697_01163047	1162953	A	G	0|1	23,55
CI01000000_01164660_01175113	1174873	C	T	0|1	28,15
CI01000000_01182989_01185534	1182320	T	A	0|1	33,23
CI01000000_01347674_01352321	1355903	C	T	0|1	22,39
CI01000000_01357072_01359013	1356120	T	C	0|1	31,28
CI01000000_01357072_01359013	1356268	G	A	0|1	25,44
CI01000000_01357072_01359013	1356422	T	G	0|1	31,51
CI01000000_01357072_01359013	1356427	G	T	0|1	64,19
CI01000000_01357072_01359013	1356550	C	T	0|1	29,53
CI01000000_01357072_01359013	1357061	A	G	0|1	74131
CI01000000_01511690_01517631	1512684	T	C	0|1	27,16
CI01000000_01837862_01840696	1880132	A	G	0|1	34,13
CI01000000_01881532_01883187	1891970	G	A	0|1	22,43
CI01000000_01904551_01911645	1908016	A	G	0|1	237282
CI01000000_02018856_02033091	2018869	A	G	0|1	42,12
CI01000000_02461645_02466865	2490269	G	T	0|1	153248
CI01000000_03073311_03109669	3117167	G	A	0|1	230,69
CI01000000_03118493_03127143	3118311	A	G	0|1	115178
CI01000000_03129624_03148993	3148920	T	C	0|1	165134
CI01000000_03163645_03170599	3163704	G	A	0|1	145152
CI01000000_03163645_03170599	3165127	C	T	0|1	120119
CI01000000_03163645_03170599	3167159	A	C	0|1	124122
CI01000000_03163645_03170599	3170557	T	C	0|1	160,52
CI01000000_03163645_03170599	3170914	A	T	0|1	111105
CI01000000_03172562_03175863	3175714	C	A	0|1	132101
CI01000000_03172562_03175863	3175762	G	T	0|1	112,78
CI01000000_03184726_03189468	3186810	A	G	0|1	66,70
CI01000000_03184726_03189468	3194121	A	G	0|1	25,21
CI01000000_03235219_03236826	3258917	T	C	0|1	23,12
CI01000000_03235219_03236826	3259044	G	A	0|1	22,13
CI01000000_03235219_03236826	3259089	G	A	0|1	25,17
CI01000000_03724666_03729920	3759892	C	A	0|1	105,23
CI01000000_03724666_03729920	3759918	C	T	0|1	98,24
CI01000000_03724666_03729920	3760013	C	T	0|1	95,27
CI01000000_03724666_03729920	3760768	A	G	0|1	25,64
CI01000000_03767897_03770852	3780423	C	T	0|1	22,79
CI01000000_03786592_03794075	3852351	G	A	0|1	58,46
CI01000000_03786592_03794075	3852677	G	A	0|1	181,84
CI01000000_03786592_03794075	3854530	G	A	0|1	36,90
CI01000000_03856089_03861849	3861832	C	T	0|1	31,60
CI01000000_03973898_03984423	3975733	G	A	0|1	47,82
CI01000000_04052975_04063017	4062235	G	A	0|1	24,11
CI01000000_04064625_04068473	4064829	C	T	0|1	20,43
CI01000000_04064625_04068473	4067169	C	T	0|1	22,37
CI01000000_04064625_04068473	4068804	C	A	0|1	38,13
CI01000000_04079738_04081018	4079625	A	G	0|1	100182
CI01000000_04079738_04081018	4080062	T	C	0|1	140221
CI01000000_04079738_04081018	4080064	G	T	0|1	147233
CI01000000_04576065_04586515	4582293	C	A	0|1	53,28
CI01000000_04576065_04586515	4586506	C	T	0|1	33,56
CI01000000_04589952_04595231	4593555	A	G	0|1	95,55
CI01000000_05173896_05177992	5181997	C	T	0|1	70154
CI01000000_05173896_05177992	5182195	G	A	0|1	213117
CI01000000_05173896_05177992	5182514	A	G	0|1	150,52
CI01000000_05204803_05264985	5242761	A	G	0|1	219,98
CI01000000_05204803_05264985	5242770	C	A	0|1	243109
CI01000000_05204803_05264985	5246570	C	T	0|1	113203
CI01000000_05204803_05264985	5249731	G	A	0|1	97178
CI01000000_05204803_05264985	5265063	C	G	0|1	66149
CI01000000_05204803_05264985	5265756	C	T	0|1	43,98
CI01000000_05403325_05406432	5405593	T	C	0|1	164,62
CI01000000_05403325_05406432	5405617	A	G	0|1	168,76
CI01000000_05409025_05413963	5408811	T	G	0|1	61,12
CI01000000_05472291_05475261	5471337	T	C	0|1	28,96
CI01000000_05488574_05498163	5494193	C	T	0|1	176,79
CI01000000_05488574_05498163	5496907	T	A	0|1	59150
CI01000000_05488574_05498163	5498083	G	A	0|1	104,44
CI01000000_05488574_05498163	5501533	G	A	0|1	67,35
CI01000000_05488574_05498163	5503241	G	A	0|1	207,83
CI01000000_05488574_05498163	5503376	A	T	0|1	57183
CI01000000_05537990_05549497	5543783	C	T	0|1	89,29
CI01000000_05664573_05678042	5681836	G	T	0|1	266,71
CI01000000_05664573_05678042	5682106	T	C	0|1	213104
CI01000000_05664573_05678042	5683125	A	T	0|1	166,25
CI01000000_05664573_05678042	5683588	C	T	0|1	175157
CI01000000_05664573_05678042	5683821	A	G	0|1	121156
CI01000000_05664573_05678042	5685376	T	C	0|1	121,70
CI01000000_05664573_05678042	5685498	C	T	0|1	95141
CI01000000_05664573_05678042	5685649	T	G	0|1	112141
CI01000000_05664573_05678042	5686055	A	T	0|1	105,86
CI01000000_05664573_05678042	5686093	G	C	0|1	182,68
CI01000000_05664573_05678042	5686264	T	C	0|1	39,19
CI01000000_05690714_05699205	5692363	T	G	0|1	33,12
CI01000000_05728315_05737603	5729346	G	A	0|1	49106
CI01000000_05728315_05737603	5736212	C	G	0|1	200,75
CI01000000_05739330_05746317	5746299	G	A	0|1	23,12
CI01000000_05747272_05748096	5747406	G	A	0|1	99,31
CI01000000_05754551_05762914	5754646	C	T	0|1	108172
CI01000000_05754551_05762914	5760127	G	A	0|1	249,87
CI01000000_05992362_05993043	6002790	G	A	0|1	42,55
CI01000000_06003835_06013643	6003684	T	A	0|1	31,22
CI01000000_06003835_06013643	6003755	T	C	0|1	39,40
CI01000000_06020887_06024866	6025447	T	C	0|1	189116
CI01000000_06020887_06024866	6027303	C	T	0|1	32,22
CI01000000_07608372_07615419	7615256	T	C	0|1	139121
CI01000000_07618023_07618587	7618973	T	C	0|1	34,24
CI01000000_08122662_08157008	8169088	G	A	0|1	24,11
CI01000000_08175192_08180423	8255683	T	G	0|1	22,17
CI01000000_08175192_08180423	8255920	G	T	0|1	30,24
CI01000000_08953786_08956527	8956505	G	A	0|1	38,55
CI01000000_08953786_08956527	8956709	T	A	0|1	24,10
CI01000000_08953786_08956527	8957886	T	G	0|1	101135
CI01000000_08962721_08970678	8962697	C	T	0|1	118,99
CI01000000_08962721_08970678	8964134	T	C	0|1	34,26
CI01000000_08962721_08970678	8964670	A	G	0|1	96,11
CI01000000_08962721_08970678	8965536	C	T	0|1	29,15
CI01000000_08962721_08970678	8970956	C	T	0|1	199209
CI01000000_08973303_08974193	8973082	C	T	0|1	134104
CI01000000_08973303_08974193	8973256	A	T	0|1	54,23
CI01000000_08980818_08984618	8986112	G	A	0|1	24,19
CI01000000_08980818_08984618	8987896	T	C	0|1	41,26
CI01000000_08980818_08984618	8988624	G	A	0|1	62,31
CI01000000_10066332_10095064	10091221	C	A	0|1	33,23
CI01000000_10066332_10095064	10091417	G	A	0|1	26,10
CI01000000_10066332_10095064	10095196	C	T	0|1	33,19
CI01000000_10227326_10228613	10227279	A	G	0|1	29,55
CI01000000_10227326_10228613	10235941	G	A	0|1	59,16
CI01000000_10248953_10267217	10265785	G	A	0|1	51,89
CI01000000_10279478_10285178	10300850	T	C	0|1	33,11
CI01000000_10279478_10285178	10302829	T	G	0|1	28,18
CI01000000_10304021_10312933	10303582	G	A	0|1	32,93
CI01000000_10304021_10312933	10317209	T	C	0|1	27,52
CI01000000_10327801_10328403	10327278	A	G	0|1	108,33
CI01000000_10327801_10328403	10327357	T	C	0|1	84,35
CI01000000_10327801_10328403	10329223	A	G	0|1	108,49
CI01000000_10333352_10335572	10332564	T	C	0|1	38,15
CI01000000_10333352_10335572	10332776	T	C	0|1	259,53
CI01000000_10333352_10335572	10332782	T	C	0|1	276,24
CI01000000_10333352_10335572	10332816	T	C	0|1	170,37
CI01000000_10333352_10335572	10332817	T	C	0|1	179,36
CI01000000_10333352_10335572	10332818	T	C	0|1	183,28
CI01000000_10340249_10349242	10340379	A	G	0|1	36,52
CI01000000_10340249_10349242	10340397	A	G	0|1	41,55
CI01000000_10351921_10370020	10364835	T	G	0|1	143,48
CI01000000_10351921_10370020	10369326	C	T	0|1	153357
CI01000000_10351921_10370020	10370990	T	C	0|1	43,91
CI01000000_10481263_10483211	10483484	G	T	0|1	53,33
CI01000000_10481263_10483211	10486013	C	T	0|1	24,14
CI01000000_10544400_10562125	10581088	C	T	0|1	70,38
CI01000000_10544400_10562125	10581255	A	G	0|1	70,36
CI01000000_10544400_10562125	10581304	G	T	0|1	54,26
CI01000000_10824957_10825464	10824687	T	C	0|1	72,39
CI01000000_10824957_10825464	10824698	G	A	0|1	48,78
CI01000000_10824957_10825464	10825430	G	A	0|1	154,83
CI01000000_10824957_10825464	10827551	A	G	0|1	35,26
CI01000000_10828551_10844940	10843113	G	T	0|1	29,9
CI01000000_10828551_10844940	10845240	G	T	0|1	4,16
CI01000000_10857057_10861468	10861459	A	G	0|1	137,65
CI01000000_10857057_10861468	10862123	A	G	0|1	44,11
CI01000000_10857057_10861468	10862165	A	G	0|1	34,13
CI01000000_10857057_10861468	10862644	C	A	0|1	49,31
CI01000000_10984317_10995531	10990231	C	T	0|1	29,46
CI01000000_11541564_11559682	11542426	A	G	0|1	63,82
CI01000000_11541564_11559682	11559641	T	C	0|1	23,33
CI01000000_11600258_11602519	11603273	T	C	0|1	28,23
CI01000000_11600258_11602519	11603274	G	A	0|1	28,23
CI01000000_11600258_11602519	11603450	A	G	0|1	29,48
CI01000000_11603826_11605350	11603785	T	C	0|1	41,29
CI01000000_11603826_11605350	11603988	A	G	0|1	58,57
CI01000000_11721762_11759751	11721563	G	A	0|1	23,22
CI01000000_11842893_11845222	11844966	A	G	0|1	41,37
CI01000000_11870031_11891782	11872067	C	A	0|1	23,15
CI01000000_11894953_11903178	11898666	T	G	0|1	28,35
CI01000000_11894953_11903178	11899076	C	G	0|1	46,58
CI01000000_11894953_11903178	11899796	A	G	0|1	51,44
CI01000000_11971505_11972458	11971247	T	G	0|1	25,24
CI01000000_11971505_11972458	11971272	A	G	0|1	25,24
CI01000000_11971505_11972458	11971422	A	C	0|1	36,27
CI01000000_11975344_12001661	12001639	C	T	0|1	148138
CI01000000_12132095_12147469	12148143	C	A	0|1	22,20
CI01000000_12150067_12152716	12149694	A	G	0|1	23,21
CI01000000_12593396_12609807	12608899	T	G	0|1	26,35
CI01000000_12719986_12732435	12732045	C	T	0|1	32,42
CI01000000_13046905_13057421	13054103	T	G	0|1	101,80
CI01000000_13072028_13087210	13087458	A	G	0|1	35,46
CI01000000_13350939_13358816	13352625	C	T	0|1	28,17
CI01000000_13367865_13371609	13370012	C	T	0|1	20,25
CI01000000_13579971_13586927	13586828	G	A	0|1	44,46
CI01000000_13689569_13694664	13692157	G	T	0|1	65,40
CI01000000_13689569_13694664	13692188	C	T	0|1	45,67
CI01000000_13689569_13694664	13694462	T	G	0|1	26,37
CI01000000_13934872_13936612	13937568	A	T	0|1	41,46
CI01000000_13937628_13939186	13938055	C	T	0|1	92,72
CI01000000_13937628_13939186	13939650	C	T	0|1	93,78
CI01000000_13941671_13945038	13942372	G	A	0|1	38,31
CI01000000_13941671_13945038	13942607	G	A	0|1	33,37
CI01000000_14841466_14845039	14842738	A	T	0|1	28,53
CI01000000_14841466_14845039	14844842	C	T	0|1	36,60
CI01000000_14841466_14845039	14844914	T	C	0|1	34,50
CI01000000_14857956_14858702	14857774	A	G	0|1	23,30
CI01000000_14857956_14858702	14857782	C	T	0|1	25,30
CI01000000_14857956_14858702	14857868	T	A	0|1	28,16
CI01000000_14860321_14870819	14859737	A	G	0|1	54,19
CI01000000_15091223_15092317	15091028	G	A	0|1	24,14
CI01000000_15091223_15092317	15091283	C	T	0|1	201104
CI01000000_15120586_15123050	15120522	A	G	0|1	232114
CI01000000_15829395_15841876	15831480	T	G	0|1	210126
CI01000000_15829395_15841876	15831481	C	A	0|1	207124
CI01000000_15829395_15841876	15833920	G	C	0|1	218114
CI01000000_15829395_15841876	15833949	T	G	0|1	150206
CI01000000_15829395_15841876	15833978	G	A	0|1	262,51
CI01000000_15829395_15841876	15834000	A	G	0|1	237,43
CI01000000_15829395_15841876	15838377	C	T	0|1	123113
CI01000000_15829395_15841876	15838383	T	C	0|1	122112
CI01000000_15829395_15841876	15838456	G	C	0|1	167,72
CI01000000_15829395_15841876	15838479	T	A	0|1	170,72
CI01000000_15829395_15841876	15841402	A	G	0|1	257228
CI01000000_16058344_16063500	16058365	G	A	0|1	26,15
CI01000000_16066787_16081915	16066183	G	A	0|1	27,16
CI01000000_16066787_16081915	16069739	C	T	0|1	27,27
CI01000000_16066787_16081915	16079370	A	G	0|1	58,60
CI01000000_16066787_16081915	16081382	G	A	0|1	51,49
CI01000000_16066787_16081915	16081406	A	G	0|1	52,56
CI01000000_16066787_16081915	16081632	C	T	0|1	60,50
CI01000000_16087757_16091758	16091343	T	C	0|1	93,97
CI01000000_16339900_16340277	16341892	T	G	0|1	176135
CI01000000_16362843_16368520	16368701	C	A	0|1	75100
CI01000000_16375958_16382103	16378455	C	T	0|1	111112
CI01000000_16375958_16382103	16381545	T	C	0|1	189217
CI01000000_16375958_16382103	16381887	T	A	0|1	88,99
CI01000000_16628234_16631045	16628309	G	A	0|1	31,24
CI01000000_16628234_16631045	16630302	G	A	0|1	30,17
CI01000000_16871696_16877904	16877733	G	A	0|1	77,26
CI01000000_16878307_16893681	16880475	T	C	0|1	32,26
CI01000000_16878307_16893681	16883744	A	T	0|1	29,38
CI01000000_16878307_16893681	16893363	T	C	0|1	107,13
CI01000000_16903722_16914680	16909022	C	T	0|1	28,14
CI01000000_16903722_16914680	16909043	A	G	0|1	25,14
CI01000000_16903722_16914680	16913392	G	T	0|1	30,23
CI01000000_16903722_16914680	16913431	T	C	0|1	31,18
CI01000000_16903722_16914680	16914603	T	G	0|1	22,23
CI01000000_16903722_16914680	16914852	G	A	0|1	24,15
CI01000000_16946558_16965306	16951562	G	C	0|1	23,18
CI01000000_17228916_17261506	17265133	G	A	0|1	22,32
CI01000000_17267180_17298324	17283255	C	T	0|1	49,26
CI01000000_17267180_17298324	17284777	C	T	0|1	32,20
CI01000000_17267180_17298324	17294713	G	A	0|1	23,25
CI01000000_17267180_17298324	17298943	G	A	0|1	45,26
CI01000000_17361598_17367002	17366046	A	G	0|1	21,26
CI01000000_17361598_17367002	17366124	G	A	0|1	24,27
CI01000000_17388536_17403918	17393904	C	T	0|1	49,30
CI01000000_17388536_17403918	17404906	G	C	0|1	71,36
CI01000000_17538506_17539949	17537847	C	T	0|1	39,44
CI01000000_17574594_17582809	17574976	T	C	0|1	189169
CI01000000_17574594_17582809	17579277	T	C	0|1	26,19
CI01000000_17574594_17582809	17579408	G	A	0|1	21,14
CI01000000_17644414_17655141	17657067	G	A	0|1	23,18
CI01000000_17858551_17862300	17866097	G	T	0|1	109,75
CI01000000_17867711_17872984	17870332	A	G	0|1	128119
CI01000000_17884239_17897080	17884332	C	T	0|1	165155
CI01000000_17884239_17897080	17889770	G	A	0|1	162146
CI01000000_17884239_17897080	17890702	A	G	0|1	136145
CI01000000_17908883_17915640	17909323	A	G	0|1	29,27
CI01000000_17908883_17915640	17913878	T	C	0|1	28,35
CI01000000_17908883_17915640	17917601	G	A	0|1	26,31
CI01000000_17908883_17915640	17924423	A	G	0|1	27,14
CI01000000_17908883_17915640	17932390	A	G	0|1	21,27
CI01000000_17908883_17915640	17932457	C	G	0|1	25,33
CI01000000_18003913_18078426	18052721	A	G	0|1	30,11
CI01000000_18574740_18584010	18581714	G	A	0|1	21,30
CI01000000_18618397_18645425	18627540	C	T	0|1	44,15
CI01000000_18785690_18788783	18785719	A	T	0|1	70,37
CI01000000_18785690_18788783	18787604	A	C	0|1	31,11
CI01000000_18785690_18788783	18789365	G	A	0|1	31,19
CI01000000_18789985_18793339	18793124	G	C	0|1	91150
CI01000000_18789985_18793339	18793184	T	C	0|1	300159
CI01000000_18789985_18793339	18795611	T	C	0|1	279225
CI01000000_18807858_18811351	18808237	C	T	0|1	64139
CI01000000_18815522_18834911	18821403	A	G	0|1	114,47
CI01000000_18815522_18834911	18826413	A	T	0|1	102,42
CI01000000_18815522_18834911	18826515	C	A	0|1	115,36
CI01000000_18815522_18834911	18827662	A	G	0|1	57,17
CI01000000_18815522_18834911	18829667	G	T	0|1	30,11
CI01000000_18889071_18893893	18893872	T	C	0|1	55,35
CI01000000_18889071_18893893	18908060	C	A	0|1	150,67
CI01000001_00089680_00091054	90972	T	G	0|1	77,15
CI01000001_00089680_00091054	91173	G	A	0|1	38,16
CI01000001_00089680_00091054	91205	T	C	0|1	21,33
CI01000001_00192545_00195828	192016	C	T	0|1	58,74
CI01000001_00192545_00195828	192081	G	A	0|1	71,88
CI01000001_00192545_00195828	192201	G	A	0|1	56,55
CI01000001_00192545_00195828	193595	A	C	0|1	60,63
CI01000001_00192545_00195828	193928	A	G	0|1	78,71
CI01000001_00192545_00195828	194159	G	A	0|1	32,70
CI01000001_00192545_00195828	194405	G	A	0|1	80,53
CI01000001_00205299_00213625	212418	A	T	0|1	69,38
CI01000001_00231916_00237164	237989	G	A	0|1	27,97
CI01000001_00231916_00237164	237995	C	A	0|1	27,95
CI01000001_00238241_00249437	238229	T	C	0|1	29,96
CI01000001_00238241_00249437	239498	A	G	0|1	35,71
CI01000001_00433013_00435064	435030	C	T	0|1	59,15
CI01000001_00433013_00435064	435652	T	C	0|1	41,13
CI01000001_00436821_00439097	436859	C	T	0|1	110291
CI01000001_00506140_00517386	536514	T	C	0|1	48,13
CI01000001_00506140_00517386	536522	T	C	0|1	51,10
CI01000001_00538192_00559082	537641	T	C	0|1	40,14
CI01000001_00538192_00559082	537645	T	C	0|1	39,15
CI01000001_00538192_00559082	537958	T	C	0|1	41,19
CI01000001_00538192_00559082	537963	T	C	0|1	47,14
CI01000001_00636063_00642086	706892	A	G	0|1	48,13
CI01000001_01088316_01091350	1157489	C	T	0|1	22,11
CI01000001_01209204_01212045	1212146	C	A	0|1	107210
CI01000001_01555180_01558113	1560547	A	G	0|1	86,15
CI01000001_01555180_01558113	1560565	G	A	0|1	75,17
CI01000001_01555180_01558113	1560624	C	T	0|1	79,18
CI01000001_01555180_01558113	1560717	T	C	0|1	66,20
CI01000001_01555180_01558113	1560749	C	T	0|1	46,20
CI01000001_01565290_01569360	1569237	G	C	0|1	32,97
CI01000001_01762809_01771029	1767556	G	A	0|1	23,46
CI01000001_01772744_01773670	1793433	A	G	0|1	35,50
CI01000001_01833609_01860272	1837229	G	A	0|1	40,22
CI01000001_01868471_01873459	1870612	A	G	0|1	97,39
CI01000001_01878297_01894123	1891609	C	T	0|1	35,28
CI01000001_01878297_01894123	1893117	C	A	0|1	29,17
CI01000001_01878297_01894123	1893961	A	G	0|1	31,20
CI01000001_01878297_01894123	1894489	C	A	0|1	37,14
CI01000001_02009224_02019961	2055392	G	A	0|1	20,34
CI01000001_02057429_02071506	2057144	G	A	0|1	30,43
CI01000001_02057429_02071506	2057914	C	T	0|1	191,96
CI01000001_02057429_02071506	2058281	T	G	0|1	55106
CI01000001_02106280_02114656	2135946	C	A	0|1	224,94
CI01000001_02166796_02171151	2171285	C	T	0|1	137,51
CI01000001_02166796_02171151	2171388	C	T	0|1	158,63
CI01000001_02166796_02171151	2172277	T	C	0|1	34,21
CI01000001_02393859_02406849	2396008	T	C	0|1	35,20
CI01000001_02393859_02406849	2407770	T	G	0|1	33,13
CI01000001_02547325_02557711	2549695	G	A	0|1	159,85
CI01000001_02591835_02593987	2593981	T	C	0|1	157,68
CI01000001_02591835_02593987	2594297	A	G	0|1	23,17
CI01000001_02641721_02653037	2644066	T	C	0|1	150100
CI01000001_02708472_02723568	2716509	G	T	0|1	34,12
CI01000001_03465138_03473769	3467407	A	C	0|1	52,19
CI01000001_03465138_03473769	3467645	T	A	0|1	26,33
CI01000001_03465138_03473769	3467729	A	T	0|1	33,47
CI01000001_03489900_03496853	3492897	A	G	0|1	49,32
CI01000001_03497808_03500098	3500081	A	T	0|1	78169
CI01000001_03497808_03500098	3500164	A	G	0|1	28,33
CI01000001_03506220_03510588	3513960	G	T	0|1	100216
CI01000001_03506220_03510588	3514125	G	A	0|1	89127
CI01000001_03506220_03510588	3514186	T	A	0|1	99129
CI01000001_03515448_03525499	3514690	T	A	0|1	121100
CI01000001_03515448_03525499	3514714	T	G	0|1	98,48
CI01000001_03515448_03525499	3514763	C	T	0|1	100,64
CI01000001_03515448_03525499	3514780	A	T	0|1	148126
CI01000001_03515448_03525499	3514950	C	T	0|1	85151
CI01000001_03515448_03525499	3515032	G	T	0|1	89170
CI01000001_03515448_03525499	3515526	C	T	0|1	85,49
CI01000001_03515448_03525499	3515538	T	C	0|1	82,37
CI01000001_03515448_03525499	3515577	G	A	0|1	73,60
CI01000001_03515448_03525499	3515601	C	T	0|1	87,89
CI01000001_03515448_03525499	3516991	G	T	0|1	84168
CI01000001_03515448_03525499	3520253	G	A	0|1	89202
CI01000001_03515448_03525499	3522629	C	T	0|1	191,95
CI01000001_03618075_03620436	3620952	C	T	0|1	32,47
CI01000001_03618075_03620436	3621950	G	C	0|1	29,46
CI01000001_03618075_03620436	3621996	C	G	0|1	20,49
CI01000001_03623291_03628923	3623048	C	T	0|1	35,53
CI01000001_03623291_03628923	3627088	T	A	0|1	89124
CI01000001_03650790_03662852	3663267	C	A	0|1	28,13
CI01000001_03719251_03775929	3769591	A	G	0|1	21,17
CI01000001_03719251_03775929	3770859	C	A	0|1	43,15
CI01000001_03821989_03823336	3824175	A	G	0|1	46,26
CI01000001_04311013_04315588	4317005	T	G	0|1	47,42
CI01000001_04433559_04437385	4436222	G	T	0|1	88,14
CI01000001_04433559_04437385	4436245	G	A	0|1	66,29
CI01000001_04468566_04523431	4496625	G	A	0|1	31,17
CI01000001_04726550_04727511	4729784	A	G	0|1	88,41
CI01000001_04726550_04727511	4729974	C	G	0|1	87,48
CI01000001_04726550_04727511	4730135	C	T	0|1	107,46
CI01000001_04746153_04754209	4754232	T	C	0|1	57,14
CI01000001_04746153_04754209	4754620	T	G	0|1	38,16
CI01000001_04779079_04792659	4788153	A	G	0|1	46,19
CI01000001_04779079_04792659	4792319	C	A	0|1	40,20
CI01000001_04779079_04792659	4792798	G	A	0|1	50,11
CI01000001_04779079_04792659	4793167	G	A	0|1	27,11
CI01000001_04779079_04792659	4793221	C	T	0|1	25,13
CI01000001_04779079_04792659	4793550	A	G	0|1	43,20
CI01000001_05001068_05003302	5002233	G	A	0|1	45,19
CI01000001_05062950_05065565	5065217	T	C	0|1	141,61
CI01000001_05191382_05196348	5204624	A	T	0|1	37,52
CI01000001_05205733_05220435	5204828	T	C	0|1	57,73
CI01000001_05205733_05220435	5204873	T	C	0|1	76,85
CI01000001_05205733_05220435	5205943	G	A	0|1	68,81
CI01000001_05288832_05293421	5287912	T	C	0|1	69,12
CI01000001_05288832_05293421	5288002	T	C	0|1	36,11
CI01000001_05288832_05293421	5288241	T	C	0|1	29,25
CI01000001_05295894_05308912	5308818	C	T	0|1	62,45
CI01000001_05387081_05398706	5387409	T	G	0|1	36,14
CI01000001_05403970_05409286	5403689	T	G	0|1	124,71
CI01000001_05403970_05409286	5403835	C	T	0|1	134,58
CI01000001_05403970_05409286	5403941	T	C	0|1	132,30
CI01000001_05403970_05409286	5403965	T	G	0|1	126,31
CI01000001_05403970_05409286	5404030	G	A	0|1	118,42
CI01000001_05403970_05409286	5404243	T	C	0|1	138,26
CI01000001_05403970_05409286	5404263	T	G	0|1	134,28
CI01000001_05403970_05409286	5404306	G	A	0|1	117,32
CI01000001_05436238_05437581	5436344	C	T	0|1	28,14
CI01000001_05502863_05504638	5508234	A	G	0|1	21,21
CI01000001_05509301_05539080	5508899	T	G	0|1	39,15
CI01000001_05509301_05539080	5509083	G	A	0|1	33,14
CI01000001_05509301_05539080	5518957	G	A	0|1	27,49
CI01000001_05509301_05539080	5523349	G	A	0|1	29,14
CI01000001_05509301_05539080	5530049	C	T	0|1	23,14
CI01000001_05575469_05577709	5575402	G	A	0|1	28,67
CI01000001_05581818_05584137	5582598	T	G	0|1	24,19
CI01000001_05738554_05751605	5742689	T	A	0|1	23,50
CI01000001_05842665_05846705	5845226	G	A	0|1	36,15
CI01000001_05842665_05846705	5846087	C	T	0|1	21,25
CI01000001_05861486_05864311	5864884	A	T	0|1	61,17
CI01000001_05861486_05864311	5865272	C	T	0|1	86,23
CI01000001_05861486_05864311	5868126	G	A	0|1	44,93
CI01000001_05902661_05905496	5920678	A	G	0|1	184,44
CI01000001_05902661_05905496	5920801	G	T	0|1	245,57
CI01000001_05902661_05905496	5922859	T	C	0|1	241,75
CI01000001_05933655_05938581	5935941	A	G	0|1	161221
CI01000001_05933655_05938581	5936353	A	G	0|1	26,48
CI01000001_05933655_05938581	5936354	A	G	0|1	64,12
CI01000001_05942155_05943721	5942162	G	A	0|1	94,28
CI01000001_05942155_05943721	5943582	C	T	0|1	112,17
CI01000001_05942155_05943721	5943637	C	G	0|1	154,17
CI01000001_05942155_05943721	5943646	T	C	0|1	154,16
CI01000001_05942155_05943721	5944072	T	A	0|1	75,11
CI01000001_05942155_05943721	5944741	T	G	0|1	78,40
CI01000001_05945762_05955388	5949739	A	G	0|1	30,11
CI01000001_06121398_06124748	6125623	G	T	0|1	70,59
CI01000001_06126262_06133051	6125870	C	T	0|1	113,40
CI01000001_06309664_06321614	6319424	C	T	0|1	39,18
CI01000001_06325915_06358454	6355959	C	A	0|1	70103
CI01000001_06325915_06358454	6355969	G	A	0|1	73114
CI01000001_06325915_06358454	6358537	G	A	0|1	35,70
CI01000001_06442969_06455699	6453465	C	T	0|1	177,67
CI01000001_06442969_06455699	6455430	T	C	0|1	203,93
CI01000001_06442969_06455699	6456042	C	T	0|1	167,59
CI01000001_06564886_06568295	6566410	A	C	0|1	87,30
CI01000001_06564886_06568295	6566668	A	G	0|1	58,19
CI01000001_06564886_06568295	6566706	A	C	0|1	48,23
CI01000001_06825263_06835397	6830751	A	T	0|1	24,23
CI01000001_06825263_06835397	6836199	C	T	0|1	74,29
CI01000001_06825263_06835397	6836219	C	G	0|1	73,32
CI01000001_06825263_06835397	6857536	T	C	0|1	27,12
CI01000001_06825263_06835397	6865357	T	A	0|1	38,17
CI01000001_06825263_06835397	6871822	C	T	0|1	28,26
CI01000001_06825263_06835397	6872233	A	G	0|1	24,35
CI01000001_06825263_06835397	6874520	G	A	0|1	38,46
CI01000001_06825263_06835397	6875172	A	C	0|1	37,57
CI01000001_06884020_06889266	6889038	T	C	0|1	48102
CI01000001_06960133_06963752	6963762	G	A	0|1	36,11
CI01000001_06965170_06976281	6965200	G	A	0|1	22,10
CI01000001_06983345_06990659	6991757	C	A	0|1	20,31
CI01000001_06996957_07040074	7012502	C	T	0|1	95,48
CI01000001_06996957_07040074	7039978	T	C	0|1	131,62
CI01000001_07231558_07266828	7253241	C	T	0|1	35131
CI01000001_07231558_07266828	7254717	A	C	0|1	61,34
CI01000001_07231558_07266828	7259679	G	A	0|1	228,88
CI01000001_07231558_07266828	7264273	C	T	0|1	24,12
CI01000001_07270003_07290702	7272281	A	T	0|1	24,13
CI01000001_07270003_07290702	7275140	C	T	0|1	104161
CI01000001_07492000_07496973	7538136	C	T	0|1	59,25
CI01000001_07577777_07584809	7586613	C	T	0|1	205102
CI01000001_07678904_07760870	7754486	G	A	0|1	127,67
CI01000001_07678904_07760870	7755323	C	G	0|1	81177
CI01000001_07678904_07760870	7757028	C	T	0|1	74147
CI01000001_07875805_07905655	7876148	T	C	0|1	97,45
CI01000001_07875805_07905655	7899105	T	C	0|1	65,23
CI01000001_07875805_07905655	7903009	A	G	0|1	54,40
CI01000001_07875805_07905655	7904581	C	T	0|1	61,32
CI01000001_07935720_07951221	7951247	C	T	0|1	205,84
CI01000001_08271059_08344201	8324525	G	A	0|1	48,18
CI01000001_08271059_08344201	8335848	C	T	0|1	21,50
CI01000001_08271059_08344201	8346978	C	T	0|1	42,22
CI01000001_08271059_08344201	8347769	A	G	0|1	23,11
CI01000001_08271059_08344201	8348483	A	C	0|1	49,18
CI01000001_08511118_08515391	8514550	G	A	0|1	145274
CI01000001_08511118_08515391	8515211	A	G	0|1	185,89
CI01000001_08511118_08515391	8515293	T	C	0|1	288212
CI01000001_08518981_08528451	8521997	G	C	0|1	29,12
CI01000001_08581266_08604666	8586342	C	T	0|1	25,16
CI01000001_08675171_08691078	8675232	A	G	0|1	75,34
CI01000001_08675171_08691078	8678504	G	A	0|1	43,21
CI01000001_08675171_08691078	8678989	T	C	0|1	51,34
CI01000001_08675171_08691078	8685558	C	T	0|1	23,15
CI01000001_08693299_08699315	8698130	C	A	0|1	30,22
CI01000001_08721737_08727450	8723480	T	A	0|1	75,32
CI01000001_08841482_08845223	8844562	C	T	0|1	60,32
CI01000001_08841482_08845223	8844569	C	T	0|1	60,32
CI01000001_08841482_08845223	8844641	T	C	0|1	35,27
CI01000001_08851970_08866723	8929382	G	A	0|1	93,32
CI01000001_08934325_08940532	8934321	C	T	0|1	93,41
CI01000001_08934325_08940532	8934690	T	C	0|1	52,29
CI01000001_08934325_08940532	8937715	A	G	0|1	77,29
CI01000001_08934325_08940532	8941265	C	T	0|1	25,15
CI01000001_08950041_08960737	8951455	T	C	0|1	72,30
CI01000001_08950041_08960737	8956727	G	A	0|1	47,24
CI01000001_08950041_08960737	8960731	C	T	0|1	39,12
CI01000001_08971649_08984224	8971690	A	G	0|1	28,11
CI01000001_08990605_08998643	9030287	G	A	0|1	50,94
CI01000001_09132867_09145278	9140376	C	T	0|1	167258
CI01000001_09132867_09145278	9144834	G	T	0|1	48,99
CI01000001_09132867_09145278	9144990	T	C	0|1	25,22
CI01000001_09147684_09162673	9151399	A	G	0|1	84153
CI01000001_09147684_09162673	9155595	T	C	0|1	149,67
CI01000001_09147684_09162673	9155832	T	A	0|1	86142
CI01000001_09147684_09162673	9160537	G	A	0|1	94173
CI01000001_09147684_09162673	9162426	C	T	0|1	72179
CI01000001_09213449_09223894	9219156	C	A	0|1	138,72
CI01000001_09213449_09223894	9222866	T	C	0|1	88163
CI01000001_09228393_09265951	9245896	T	C	0|1	134,48
CI01000001_09228393_09265951	9246282	A	G	0|1	134,49
CI01000001_09374272_09375120	9373639	A	T	0|1	31,59
CI01000001_09374272_09375120	9373903	T	A	0|1	58,11
CI01000001_09374272_09375120	9374229	T	C	0|1	64132
CI01000001_09374272_09375120	9374521	T	C	0|1	153,60
CI01000001_09477768_09481888	9481945	G	T	0|1	154,54
CI01000001_09477768_09481888	9481992	C	T	0|1	171,58
CI01000001_09477768_09481888	9482168	A	T	0|1	239,94
CI01000001_09477768_09481888	9482774	T	C	0|1	243,97
CI01000001_09483845_09484834	9483857	A	T	0|1	32,11
CI01000001_09524946_09530660	9523952	C	G	0|1	45100
CI01000001_09524946_09530660	9524406	G	A	0|1	149,86
CI01000001_09524946_09530660	9532026	T	C	0|1	104,26
CI01000001_09533674_09538902	9538928	G	A	0|1	94,23
CI01000001_09540982_09554063	9554115	T	C	0|1	88,37
CI01000001_09618505_09684857	9618892	A	G	0|1	42,19
CI01000001_09618505_09684857	9619254	G	A	0|1	26,18
CI01000001_09618505_09684857	9628674	G	A	0|1	28,16
CI01000001_09824213_09894721	9833085	A	T	0|1	60,44
CI01000001_09824213_09894721	9834620	G	A	0|1	34,73
CI01000001_09824213_09894721	9835060	A	G	0|1	53,35
CI01000001_09824213_09894721	9836674	C	T	0|1	39,67
CI01000001_09824213_09894721	9873956	G	A	0|1	29,23
CI01000001_09824213_09894721	9891411	T	G	0|1	22,15
CI01000001_09977773_10014601	9978758	C	T	0|1	37,33
CI01000001_10141190_10146911	10146381	C	T	0|1	94,34
CI01000001_10335652_10355677	10347193	G	T	0|1	48,24
CI01000001_10335652_10355677	10349400	C	A	0|1	51,27
CI01000001_10335652_10355677	10349818	G	T	0|1	39,18
CI01000001_10335652_10355677	10350189	C	T	0|1	28,37
CI01000001_10396483_10409163	10405023	T	C	0|1	45,12
CI01000001_10396483_10409163	10406679	C	T	0|1	38,16
CI01000001_10396483_10409163	10406685	G	C	0|1	44,16
CI01000001_10429436_10432248	10430006	A	G	0|1	32,14
CI01000001_10475281_10484892	10475554	C	T	0|1	25,42
CI01000001_10475281_10484892	10475577	A	G	0|1	26,44
CI01000001_10475281_10484892	10476390	A	G	0|1	24,53
CI01000001_10475281_10484892	10476769	T	C	0|1	38,20
CI01000001_10475281_10484892	10480997	C	T	0|1	24,16
CI01000001_10487487_10496560	10487668	A	G	0|1	21,33
CI01000001_10487487_10496560	10487739	A	G	0|1	34,15
CI01000001_10487487_10496560	10490039	A	G	0|1	36,16
CI01000001_10487487_10496560	10490087	A	G	0|1	44,13
CI01000001_10604980_10633286	10622064	G	A	0|1	41,14
CI01000001_10604980_10633286	10635734	G	A	0|1	24,18
CI01000001_10638148_10656332	10640625	G	A	0|1	58,20
CI01000001_10658398_10672912	10658232	T	C	0|1	69129
CI01000001_10676846_10683262	10715500	A	G	1|1	44,40
CI01000001_10862471_10864514	10894353	A	G	0|1	47,10
CI01000001_10896443_10925951	10896238	C	T	0|1	49,11
CI01000001_10896443_10925951	10922558	G	A	0|1	22,15
CI01000001_11019871_11028065	11026338	T	C	0|1	299193
CI01000001_11099313_11137500	11107372	G	A	0|1	41,13
CI01000001_11099313_11137500	11109322	A	G	0|1	51,23
CI01000001_11099313_11137500	11112214	A	G	0|1	23,45
CI01000001_11099313_11137500	11114878	C	T	0|1	47,37
CI01000001_11099313_11137500	11116852	T	C	0|1	52,16
CI01000001_11099313_11137500	11116883	T	C	0|1	57,27
CI01000001_11099313_11137500	11120382	C	A	0|1	88,35
CI01000001_11099313_11137500	11120566	C	T	0|1	31,92
CI01000001_11099313_11137500	11123769	G	A	0|1	74,35
CI01000001_11099313_11137500	11125290	G	A	0|1	42,19
CI01000001_11099313_11137500	11125317	T	A	0|1	46,14
CI01000001_11099313_11137500	11127003	G	A	0|1	39,22
CI01000001_11099313_11137500	11128791	G	A	0|1	43103
CI01000001_11099313_11137500	11130949	T	C	0|1	122,56
CI01000001_11099313_11137500	11134742	T	A	0|1	33,76
CI01000001_11099313_11137500	11135202	C	T	0|1	64102
CI01000001_11099313_11137500	11137597	C	T	0|1	114200
CI01000001_11232168_11238289	11234768	C	T	0|1	25,41
CI01000001_11288035_11293399	11288089	G	A	0|1	58,67
CI01000001_11288035_11293399	11290109	C	T	0|1	56,70
CI01000001_11656975_11660666	11661191	C	G	0|1	118,59
CI01000001_11665402_11666409	11668770	C	T	0|1	32,31
CI01000001_11665402_11666409	11668771	C	T	0|1	32,31
CI01000001_11665402_11666409	11669269	T	C	0|1	231110
CI01000001_11665402_11666409	11670835	T	C	0|1	220102
CI01000001_11665402_11666409	11672963	G	A	0|1	284212
CI01000001_11677994_11680279	11678088	C	A	0|1	230145
CI01000001_11685422_11713351	11713951	C	T	0|1	65,31
CI01000001_11685422_11713351	11713957	T	C	0|1	66,32
CI01000001_11768247_11795338	11784968	A	G	0|1	32,50
CI01000001_11802690_11807444	11802954	G	A	0|1	22,14
CI01000001_11802690_11807444	11802984	C	T	0|1	20,15
CI01000001_11802690_11807444	11807028	T	C	0|1	21,23
CI01000001_11809724_11812692	11809988	G	A	0|1	57,24
CI01000001_11994138_12003906	12003559	A	C	0|1	23,15
CI01000001_12058281_12060612	12058367	A	G	0|1	48,23
CI01000001_12064801_12077571	12064536	T	C	0|1	97,23
CI01000001_12064801_12077571	12066704	C	T	0|1	123,50
CI01000001_12064801_12077571	12077500	T	C	0|1	123,49
CI01000001_12486765_12495297	12487653	G	A	0|1	65,97
CI01000001_12486765_12495297	12495070	A	G	0|1	27,58
CI01000001_12503839_12514653	12513830	A	C	0|1	23,37
CI01000001_12633655_12648702	12633583	T	C	0|1	45,18
CI01000001_12633655_12648702	12633588	A	C	0|1	43,18
CI01000001_12657571_12666609	12667591	C	T	0|1	37,14
CI01000001_12818013_12820748	12823223	A	G	0|1	40,17
CI01000001_12818013_12820748	12823744	T	C	0|1	34,25
CI01000001_12825387_12869026	12842496	T	C	0|1	29,11
CI01000001_13011184_13014251	13013302	G	A	0|1	35,13
CI01000001_13040251_13043667	13039520	C	T	0|1	39,62
CI01000001_13040251_13043667	13039982	A	G	0|1	101,41
CI01000001_13040251_13043667	13041704	G	A	0|1	89139
CI01000001_13040251_13043667	13041725	G	A	0|1	85130
CI01000001_13040251_13043667	13062317	T	C	0|1	126,61
CI01000001_13040251_13043667	13067052	C	G	0|1	23,27
CI01000001_13144090_13148882	13152735	A	G	0|1	63,21
CI01000001_13160253_13167224	13211693	C	T	0|1	34,14
CI01000001_13213864_13220635	13214291	G	A	0|1	44,20
CI01000001_13220895_13223877	13223010	A	G	0|1	41,89
CI01000001_13220895_13223877	13223692	A	C	0|1	46,66
CI01000001_13220895_13223877	13223760	T	C	0|1	34,42
CI01000001_13220895_13223877	13223914	A	G	0|1	29,32
CI01000001_13220895_13223877	13223923	A	G	0|1	30,33
CI01000001_13220895_13223877	13224043	T	C	0|1	25,36
CI01000001_13242387_13245977	13252777	T	G	0|1	29,18
CI01000001_13297434_13300865	13297687	G	A	0|1	65133
CI01000001_13301404_13306593	13306110	A	T	0|1	186,98
CI01000001_13422146_13435637	13421798	A	G	0|1	24,17
CI01000001_13422146_13435637	13422173	G	T	0|1	20,33
CI01000001_13422146_13435637	13425016	G	A	0|1	45,12
CI01000001_13422146_13435637	13457431	T	A	0|1	27,13
CI01000001_13458908_13462457	13461808	G	T	0|1	56,21
CI01000002_00066136_00130168	166649	T	C	0|1	4,26
CI01000002_00066136_00130168	208066	C	T	0|1	54,14
CI01000002_00066136_00130168	208575	G	A	0|1	61,12
CI01000002_00516316_00659922	696716	G	T	0|1	178257
CI01000002_00699406_00707935	707815	C	A	0|1	25,11
CI01000002_00699406_00707935	708454	T	C	0|1	31,68
CI01000002_00699406_00707935	708796	G	C	0|1	36,16
CI01000002_00718489_00718872	718656	G	C	0|1	146277
CI01000002_01821988_01829384	1822618	T	C	0|1	25,12
CI01000002_01821988_01829384	1822649	T	C	0|1	35,18
CI01000002_01821988_01829384	1832532	A	G	0|1	39,23
CI01000002_01821988_01829384	1832550	C	T	0|1	36,17
CI01000003_00390997_00406970	406520	G	A	0|1	26,22
CI01000003_00665762_00716862	719705	T	A	0|1	53,35
CI01000003_00842413_00868623	870337	C	T	0|1	26,39
CI01000003_00842413_00868623	871488	G	A	0|1	55,52
CI01000003_00842413_00868623	871563	C	T	0|1	36,28
CI01000003_01194276_01196374	1193457	A	C	0|1	33,20
CI01000003_01194276_01196374	1194564	C	T	0|1	45,58
CI01000003_01200556_01220189	1200142	G	A	0|1	38,11
CI01000003_01329453_01342093	1347399	C	T	0|1	38,17
CI01000003_01348419_01352984	1347448	T	C	0|1	46,36
CI01000003_01348419_01352984	1347757	T	C	0|1	26,19
CI01000003_01430247_01451033	1435431	A	G	0|1	28,26
CI01000003_01430247_01451033	1445270	C	T	0|1	32,27
CI01000003_01430247_01451033	1451835	G	A	0|1	53,22
CI01000003_01430247_01451033	1452039	G	A	0|1	30,19
CI01000003_01430247_01451033	1452116	T	G	0|1	22,16
CI01000003_01601113_01624224	1600628	G	C	0|1	48,24
CI01000003_01601113_01624224	1621297	G	A	0|1	82,51
CI01000003_01601113_01624224	1631463	C	G	0|1	23,18
CI01000003_01632757_01671893	1632664	G	T	0|1	57,50
CI01000003_01856167_01857447	1860272	A	G	0|1	85,46
CI01000003_01863421_01867859	1865705	A	G	0|1	107119
CI01000003_01921110_01928830	1929412	G	T	0|1	30,36
CI01000003_02353398_02370544	2353482	G	A	0|1	30,14
CI01000003_02385930_02406911	2385766	G	A	0|1	28,25
CI01000003_02385930_02406911	2392567	G	A	0|1	24,25
CI01000003_02385930_02406911	2400041	T	G	0|1	29,23
CI01000003_02385930_02406911	2400060	A	G	0|1	28,24
CI01000003_02385930_02406911	2400789	G	A	0|1	21,23
CI01000004_00266091_00278846	268397	C	T	0|1	22,17
CI01000004_00295547_00301616	295803	A	G	0|1	72,75
CI01000004_00295547_00301616	300823	G	A	0|1	61,60
CI01000004_00318181_00339002	340619	C	T	0|1	66,17
CI01000004_00358376_00372258	358366	C	A	0|1	31,29
CI01000004_00358376_00372258	366439	G	A	0|1	33,41
CI01000004_00380887_00400711	381792	T	C	0|1	45,27
CI01000004_00380887_00400711	396813	G	A	0|1	26,20
CI01000004_00380887_00400711	400732	A	G	0|1	22,21
CI01000004_00812006_00813189	811959	C	T	0|1	99,97
CI01000004_01167271_01194834	1191027	G	A	0|1	28,27
CI01000004_01167271_01194834	1191098	G	A	0|1	30,23
CI01000004_01237895_01247463	1237164	G	A	0|1	127120
CI01000004_01623427_01625278	1624258	A	G	0|1	158126
CI01000004_01623427_01625278	1629776	C	A	0|1	79,36
CI01000004_01623427_01625278	1630561	C	T	0|1	22,12
CI01000004_01670419_01699238	1689886	G	C	0|1	64,41
CI01000004_01800502_01807872	1802519	T	A	0|1	34,29
CI01000004_01800502_01807872	1807866	T	C	0|1	30,26
CI01000004_01814534_01821755	1813852	T	C	0|1	33,25
CI01000004_01814534_01821755	1814077	C	T	0|1	60,59
CI01000004_01814534_01821755	1821843	A	G	0|1	39,35
CI01000004_01855598_01856473	1856006	T	C	0|1	83,85
CI01000004_01859136_01861721	1858521	C	T	0|1	26,21
CI01000004_01874467_01874928	1874716	C	T	0|1	34,23
CI01000004_01937296_01943730	1936867	C	T	0|1	131,86
CI01000004_01937296_01943730	1936879	T	C	0|1	119,80
CI01000004_01937296_01943730	1943784	A	G	0|1	198198
CI01000004_01937296_01943730	1944814	T	C	0|1	23,13
CI01000004_01946043_01954044	1952047	G	A	0|1	21,12
CI01000004_01961480_01979407	1969813	G	A	0|1	23,20
CI01000004_01961480_01979407	1970169	A	G	0|1	20,19
CI01000004_02027672_02032165	2027013	A	G	0|1	226173
CI01000004_02906581_02908320	2906805	G	A	0|1	27,32
CI01000004_02906581_02908320	2911109	T	C	0|1	41,34
CI01000004_02906581_02908320	2911277	C	T	0|1	42,24
CI01000004_03110546_03114901	3115402	C	T	0|1	22,21
CI01000004_03110546_03114901	3115503	G	T	0|1	24,25
CI01000004_03187077_03196194	3195793	T	C	0|1	36,53
CI01000004_03275086_03275655	3274585	G	A	0|1	181187
CI01000004_03361436_03375825	3373727	T	C	0|1	42,37
CI01000004_03378562_03405135	3381453	C	T	0|1	102113
CI01000004_03426800_03430289	3426818	C	T	0|1	158126
CI01000004_03426800_03430289	3430293	A	G	0|1	177127
CI01000004_03426800_03430289	3430349	A	G	0|1	157131
CI01000004_03426800_03430289	3430555	C	T	0|1	139,42
CI01000004_03426800_03430289	3430669	T	A	0|1	118,32
CI01000004_03426800_03430289	3431062	A	G	0|1	137,84
CI01000004_03426800_03430289	3431073	T	G	0|1	163,85
CI01000004_03426800_03430289	3431274	C	A	0|1	117,39
CI01000004_03433963_03436906	3434745	A	G	0|1	56,69
CI01000004_03705008_03734116	3704855	A	G	0|1	40,36
CI01000004_03705008_03734116	3715057	A	G	0|1	26,40
CI01000004_03737431_03794978	3746225	G	A	0|1	29,29
CI01000004_03737431_03794978	3747669	C	T	0|1	29,23
CI01000004_03737431_03794978	3781695	C	T	0|1	23,23
CI01000004_03737431_03794978	3781758	G	A	0|1	26,17
CI01000004_03737431_03794978	3788464	T	C	0|1	21,13
CI01000004_04414110_04428551	4435096	G	A	0|1	21,20
CI01000004_04438520_04452913	4441381	G	A	0|1	20,13
CI01000004_04557685_04579456	4567305	T	C	0|1	75,63
CI01000004_04557685_04579456	4569604	G	A	0|1	61,61
CI01000004_04615072_04627283	4618545	T	C	0|1	36,35
CI01000004_04630333_04635078	4629813	G	A	0|1	22,12
CI01000004_04636577_04647840	4645865	G	A	0|1	31,28
CI01000004_04651755_04672733	4670884	G	T	0|1	34,12
CI01000004_04748921_04753787	4749395	A	G	0|1	37,20
CI01000004_04748921_04753787	4750762	A	G	0|1	31,19
CI01000004_04748921_04753787	4750807	T	C	0|1	33,18
CI01000004_04754556_04784656	4783423	T	C	0|1	42,13
CI01000004_05355484_05357726	5356233	G	T	0|1	36,37
CI01000004_05355484_05357726	5356462	C	T	0|1	121167
CI01000004_05373464_05376608	5375206	C	T	0|1	103104
CI01000004_05942638_05967553	5945364	G	A	0|1	35,31
CI01000004_05942638_05967553	5954008	G	A	0|1	20,28
CI01000004_06044460_06046940	6047075	A	G	0|1	33,10
CI01000004_06081028_06109613	6101522	G	C	0|1	48,39
CI01000004_06081028_06109613	6109719	A	G	0|1	53,21
CI01000004_06081028_06109613	6109725	A	G	0|1	50,23
CI01000004_06081028_06109613	6110119	A	T	0|1	76,73
CI01000004_06081028_06109613	6110140	G	A	0|1	70,72
CI01000004_06156517_06161977	6162508	C	T	0|1	38,34
CI01000004_06183916_06192361	6183772	G	A	0|1	23,27
CI01000004_06183916_06192361	6191074	G	A	0|1	30,20
CI01000004_06183916_06192361	6191101	A	G	0|1	32,17
CI01000004_06308316_06314451	6309565	T	G	0|1	63,58
CI01000004_06308316_06314451	6310296	T	C	0|1	52,48
CI01000004_06416971_06417931	6417415	A	C	0|1	31,42
CI01000004_06416971_06417931	6417910	C	T	0|1	28,21
CI01000004_06555703_06558890	6558691	G	T	0|1	26,18
CI01000004_06571261_06572539	6573973	G	T	0|1	30,10
CI01000004_06624281_06625474	6624376	C	T	0|1	39,28
CI01000004_06624281_06625474	6624736	G	A	0|1	50,46
CI01000004_06677179_06740196	6800682	C	T	0|1	33,29
CI01000004_06677179_06740196	6800717	C	T	0|1	26,24
CI01000004_06805399_06814604	6805405	G	A	0|1	38,22
CI01000004_06805399_06814604	6807392	T	C	0|1	37,40
CI01000004_06833827_06840024	6840882	G	T	0|1	163160
CI01000004_07055639_07067152	7056022	A	T	0|1	42,41
CI01000004_07055639_07067152	7057484	G	C	0|1	31,34
CI01000004_07152468_07158014	7152696	C	T	0|1	37,31
CI01000004_07152468_07158014	7153091	T	C	0|1	32,30
CI01000004_07200551_07206146	7203932	G	A	0|1	35,19
CI01000004_07200551_07206146	7204350	A	G	0|1	24,18
CI01000004_07200551_07206146	7204552	G	T	0|1	21,17
CI01000004_07388945_07408147	7407969	C	T	0|1	22,16
CI01000004_07481146_07504328	7482921	C	T	0|1	21,15
CI01000004_07775338_07780352	7778768	T	C	0|1	38,32
CI01000004_07775338_07780352	7779491	G	C	0|1	27,26
CI01000004_07775338_07780352	7779818	A	G	0|1	32,26
CI01000004_07784930_07788318	7784299	A	C	0|1	81118
CI01000004_07843003_07860951	7862304	T	C	0|1	29,39
CI01000004_07993172_07997413	7996690	A	G	0|1	49,66
CI01000004_07993172_07997413	7997612	G	A	0|1	44,19
CI01000004_07993172_07997413	7997952	G	A	0|1	34,77
CI01000004_08081989_08097935	8097781	T	G	0|1	21,24
CI01000004_08081989_08097935	8098851	C	T	0|1	75,73
CI01000004_08518587_08521540	8521840	C	T	0|1	145126
CI01000004_08736175_08742487	8743392	A	G	0|1	43,42
CI01000004_08847888_08849951	8855291	G	A	0|1	22,25
CI01000004_08857253_08860111	8858597	G	A	0|1	31,25
CI01000004_08857253_08860111	8859131	T	G	0|1	31,24
CI01000004_08857253_08860111	8859762	G	A	0|1	21,31
CI01000004_08857253_08860111	8860366	C	T	0|1	37,45
CI01000004_08866163_08873681	8868237	G	A	0|1	34,21
CI01000004_08866163_08873681	8870868	G	C	0|1	29,21
CI01000004_08866163_08873681	8872493	C	A	0|1	36,36
CI01000004_08875722_08877149	8875810	A	T	0|1	278253
CI01000004_08875722_08877149	8876060	C	A	0|1	48,59
CI01000004_08875722_08877149	8876829	T	C	0|1	230264
CI01000004_08875722_08877149	8877287	G	T	0|1	26,48
CI01000004_08875722_08877149	8877483	C	A	0|1	23,14
CI01000004_08931605_08938354	8935535	G	T	0|1	26,19
CI01000004_08931605_08938354	8938323	G	A	0|1	29,31
CI01000004_08958415_08969605	8967812	G	A	0|1	41,16
CI01000004_08958415_08969605	8967813	G	A	0|1	41,16
CI01000004_08987501_08991239	8997077	G	A	0|1	51,62
CI01000004_09002274_09004879	9002453	C	T	0|1	70,35
CI01000004_09486618_09488654	9486654	T	A	0|1	41,34
CI01000004_09486618_09488654	9487808	G	A	0|1	31,13
CI01000004_09486618_09488654	9487962	G	A	0|1	38,17
CI01000004_09486618_09488654	9488265	C	T	0|1	36,15
CI01000004_10736615_10738593	10736821	C	A	0|1	51,73
CI01000004_10767883_10769627	10769513	G	A	0|1	46,45
CI01000004_10867891_10869483	10868589	C	T	0|1	20,18
CI01000004_10907590_10926357	10907417	A	C	0|1	22,11
CI01000004_10907590_10926357	10927123	T	C	0|1	31,21
CI01000004_11091985_11100992	11111420	A	G	0|1	62,43
CI01000004_11407198_11412220	11421670	A	T	0|1	35,18
CI01000004_11432849_11451784	11443110	C	T	0|1	22,24
CI01000004_11432849_11451784	11443754	A	G	0|1	29,34
CI01000004_11432849_11451784	11452213	T	C	0|1	25,15
CI01000004_11454536_11463067	11467201	C	A	0|1	127,23
CI01000004_11454536_11463067	11467393	C	T	0|1	154,15
CI01000004_11454536_11463067	11467422	A	T	0|1	162,20
CI01000004_11489380_11502517	11495506	C	T	0|1	72180
CI01000004_11489380_11502517	11495549	C	T	0|1	87191
CI01000004_11489380_11502517	11496175	C	T	0|1	88193
CI01000004_11637053_11663228	11665804	T	C	0|1	228241
CI01000004_11668089_11670426	11667319	A	G	0|1	80,71
CI01000004_11731995_11744636	11735550	C	T	0|1	35,27
CI01000004_11731995_11744636	11738007	G	A	0|1	26,54
CI01000004_11731995_11744636	11738034	G	A	0|1	43,18
CI01000004_11768937_11770193	11769120	T	C	0|1	20,23
CI01000004_11768937_11770193	11769729	G	C	0|1	40,53
CI01000004_11863724_11890961	11866520	C	T	0|1	40,33
CI01000004_11863724_11890961	11866733	G	A	0|1	31,25
CI01000004_12025107_12032154	12047493	A	G	0|1	31,20
CI01000004_12111607_12123001	12114451	A	G	0|1	21,21
CI01000004_12170772_12177138	12180769	C	T	0|1	34,10
CI01000004_12191329_12197377	12193715	A	G	0|1	111104
CI01000004_12191329_12197377	12194142	C	T	0|1	99,65
CI01000004_12390372_12391923	12391038	C	T	0|1	37122
CI01000004_12390372_12391923	12391758	G	A	0|1	122,33
CI01000004_12390372_12391923	12391767	C	T	0|1	31157
CI01000004_12646972_12652534	12649599	C	A	0|1	32,23
CI01000004_12646972_12652534	12654124	T	C	0|1	27,12
CI01000004_12646972_12652534	12654443	C	T	0|1	48,23
CI01000004_12646972_12652534	12654611	T	A	0|1	40,38
CI01000004_12823734_12925962	12950730	A	G	0|1	35,38
CI01000004_12823734_12925962	12950866	C	T	0|1	33,25
CI01000004_12823734_12925962	12950891	G	A	0|1	30,24
CI01000004_12984968_12997831	13045092	T	C	0|1	43,17
CI01000004_12984968_12997831	13045161	C	T	0|1	47,19
CI01000004_12984968_12997831	13045548	C	T	0|1	23,29
CI01000004_12984968_12997831	13045949	T	C	0|1	26,39
CI01000004_12984968_12997831	13045959	A	G	0|1	25,38
CI01000004_13127356_13168751	13132934	G	A	0|1	45,44
CI01000004_13127356_13168751	13169196	T	G	0|1	24,23
CI01000004_13208157_13210917	13210177	A	G	0|1	27,17
CI01000004_13211489_13233786	13212682	A	G	0|1	23,22
CI01000004_13211489_13233786	13226841	C	T	0|1	53,37
CI01000004_13211489_13233786	13233651	T	A	0|1	35,44
CI01000004_13211489_13233786	13233880	G	T	0|1	30,25
CI01000004_13959453_14004808	14036786	A	T	0|1	30,27
CI01000004_13959453_14004808	14038287	A	T	0|1	23,11
CI01000004_14099120_14100390	14100213	A	C	0|1	64,65
CI01000004_14101510_14102532	14101140	C	A	0|1	40,27
CI01000004_14105873_14111615	14108209	A	C	0|1	34,30
CI01000004_14105873_14111615	14110588	C	T	0|1	50,24
CI01000004_14105873_14111615	14111447	T	C	0|1	39,56
CI01000004_14105873_14111615	14112037	G	A	0|1	25,25
CI01000004_14283392_14361256	14283633	C	T	0|1	57,54
CI01000004_14389315_14396492	14408164	C	G	0|1	23,38
CI01000004_14864427_14865483	14868790	C	T	0|1	25,14
CI01000004_14897662_14906408	14897926	C	T	0|1	49,45
CI01000004_14897662_14906408	14898537	G	A	0|1	30,25
CI01000004_14897662_14906408	14903454	G	A	0|1	25,21
CI01000004_15068206_15086386	15080576	C	T	0|1	24,15
CI01000004_15091390_15096502	15091347	G	A	0|1	59,35
CI01000004_15091390_15096502	15091349	T	G	0|1	60,36
CI01000004_15091390_15096502	15091572	T	A	0|1	82106
CI01000004_15091390_15096502	15111007	C	T	0|1	48,31
CI01000004_15091390_15096502	15111270	C	A	0|1	45,42
CI01000004_15200553_15209521	15213156	A	T	0|1	55,37
CI01000004_15200553_15209521	15214419	T	A	0|1	68,90
CI01000004_15217903_15228632	15217963	G	A	0|1	79,67
CI01000004_15217903_15228632	15218029	G	A	0|1	104,68
CI01000004_15237719_15253901	15237735	G	A	0|1	101100
CI01000004_15237719_15253901	15244071	C	G	0|1	92101
CI01000004_15237719_15253901	15245048	G	T	0|1	114128
CI01000004_15237719_15253901	15251348	T	C	0|1	135106
CI01000004_15237719_15253901	15251405	T	C	0|1	157113
CI01000004_15237719_15253901	15253984	C	T	0|1	131134
CI01000004_15291659_15296777	15296416	T	C	0|1	22,20
CI01000004_15326982_15360355	15326673	T	C	0|1	40,33
CI01000004_15326982_15360355	15335471	C	T	0|1	70,66
CI01000004_15326982_15360355	15358547	G	A	0|1	65,58
CI01000004_15434959_15441538	15434146	T	C	0|1	43,27
CI01000004_15434959_15441538	15434166	C	T	0|1	45,22
CI01000004_15434959_15441538	15434178	T	C	0|1	59,16
CI01000004_15434959_15441538	15434369	C	T	0|1	28,27
CI01000004_15434959_15441538	15434477	A	G	0|1	40,32
CI01000004_15434959_15441538	15434599	C	G	0|1	34,36
CI01000004_15434959_15441538	15434967	T	C	0|1	65,56
CI01000004_15434959_15441538	15435052	G	A	0|1	51,47
CI01000004_15434959_15441538	15435610	G	A	0|1	51,57
CI01000004_15434959_15441538	15437191	G	A	0|1	56,39
CI01000004_15434959_15441538	15437257	G	C	0|1	48,19
CI01000004_15434959_15441538	15437275	A	G	0|1	49,16
CI01000004_15434959_15441538	15438548	T	C	0|1	45,25
CI01000004_15434959_15441538	15439241	G	A	0|1	48,44
CI01000004_15581505_15586825	15581434	G	T	0|1	64,76
CI01000004_15581505_15586825	15583199	G	A	0|1	61,69
CI01000004_15581505_15586825	15620561	G	A	0|1	40,17
CI01000004_15581505_15586825	15620567	T	C	0|1	38,18
CI01000004_15581505_15586825	15620708	G	A	0|1	20,29
CI01000004_15631508_15632389	15631448	T	A	0|1	41,55
CI01000004_15653837_15673610	15655823	C	G	0|1	24,16
CI01000004_15653837_15673610	15656847	G	A	0|1	99,92
CI01000004_15653837_15673610	15657048	T	C	0|1	94,81
CI01000004_15653837_15673610	15665274	A	G	0|1	43,22
CI01000004_15653837_15673610	15669098	T	C	0|1	57,47
CI01000004_15726420_15733105	15737930	C	G	0|1	30,22
CI01000004_15726420_15733105	15737971	A	G	0|1	21,14
CI01000004_15726420_15733105	15738894	G	A	0|1	22,17
CI01000004_15827737_15828938	15827155	G	A	0|1	34,23
CI01000004_15859240_15861471	15860197	A	G	0|1	23,15
CI01000004_15892502_15900203	15892753	G	A	0|1	31,14
CI01000004_15892502_15900203	15899864	C	A	0|1	24,14
CI01000004_15892502_15900203	15900056	T	C	0|1	22,25
CI01000004_15965178_15990162	15965510	C	T	0|1	32,35
CI01000004_15965178_15990162	15973598	G	A	0|1	20,15
CI01000004_15965178_15990162	15976707	T	C	0|1	27,18
CI01000004_16017111_16024481	16028305	G	A	0|1	24,10
CI01000004_16037124_16044487	16063700	A	C	0|1	109,89
CI01000004_16037124_16044487	16067054	T	C	0|1	58,66
CI01000004_16037124_16044487	16067114	C	T	0|1	69,58
CI01000004_16090188_16090874	16090424	T	C	0|1	50,61
CI01000004_16155534_16158067	16159211	G	A	0|1	35,41
CI01000004_16160899_16178772	16159930	A	C	0|1	46,40
CI01000004_16160899_16178772	16160035	G	A	0|1	45,55
CI01000004_16160899_16178772	16160113	T	C	0|1	55,48
CI01000004_16160899_16178772	16160245	C	T	0|1	22,34
CI01000004_16160899_16178772	16160286	G	T	0|1	32,34
CI01000004_16160899_16178772	16160315	C	T	0|1	25,25
CI01000004_16160899_16178772	16160620	C	T	0|1	32,36
CI01000004_16202928_16216455	16205605	T	C	0|1	73,57
CI01000004_16202928_16216455	16205671	T	G	0|1	87,79
CI01000004_16202928_16216455	16205960	A	C	0|1	50,51
CI01000004_16202928_16216455	16206521	A	G	0|1	39,36
CI01000004_16221780_16232426	16221790	C	G	0|1	41,21
CI01000004_16221780_16232426	16221881	C	G	0|1	263273
CI01000004_16221780_16232426	16232831	G	T	0|1	114132
CI01000004_16626200_16639382	16628579	G	A	0|1	169127
CI01000004_16626200_16639382	16628612	A	T	0|1	171149
CI01000004_16626200_16639382	16630450	C	T	0|1	212173
CI01000004_17313828_17315129	17313114	T	G	0|1	67115
CI01000004_17313828_17315129	17315124	G	A	0|1	171164
CI01000004_17329122_17345386	17328336	C	T	0|1	46,24
CI01000004_17329122_17345386	17328386	A	G	0|1	107,52
CI01000004_17329122_17345386	17330343	C	T	0|1	53,58
CI01000004_17329122_17345386	17330802	A	G	0|1	48,58
CI01000004_17329122_17345386	17331305	G	A	0|1	61,57
CI01000004_17329122_17345386	17331372	T	C	0|1	86,65
CI01000004_17329122_17345386	17332258	G	A	0|1	28,47
CI01000004_17329122_17345386	17335591	G	T	0|1	30,41
CI01000004_17329122_17345386	17341077	G	A	0|1	45,57
CI01000004_17329122_17345386	17354597	G	C	0|1	39,16
CI01000004_17329122_17345386	17354602	T	C	0|1	36,16
CI01000005_01648294_01654249	1671190	C	A	0|1	27,13
CI01000005_01648294_01654249	1672510	T	C	0|1	26,11
CI01000005_01648294_01654249	1672526	C	T	0|1	20,17
CI01000005_01677318_01687512	1683254	C	T	0|1	33,15
CI01000005_01883894_01899867	1891660	G	T	0|1	104,41
CI01000005_01902623_01902991	1902557	C	A	0|1	34,27
CI01000005_01909422_01922476	1922745	T	C	0|1	97103
CI01000005_01966840_01968600	1968733	T	C	0|1	112,29
CI01000005_02607747_02613729	2614957	G	A	0|1	46,66
CI01000005_02607747_02613729	2615558	A	G	0|1	27,56
CI01000005_02607747_02613729	2615819	T	G	0|1	35,52
CI01000005_02607747_02613729	2615860	G	T	0|1	21,38
CI01000005_02619187_02639895	2618192	C	T	0|1	24,11
CI01000005_02619187_02639895	2668477	T	C	0|1	93236
CI01000005_02669952_02699226	2668963	T	C	0|1	31,47
CI01000005_02669952_02699226	2669819	T	A	0|1	218,81
CI01000005_02669952_02699226	2677114	G	A	0|1	280177
CI01000005_02700297_02715015	2711958	T	G	0|1	21,11
CI01000005_02772221_02779729	2773053	A	G	0|1	24,14
CI01000005_02846022_02853830	2850247	C	T	0|1	88,50
CI01000005_02846022_02853830	2856141	A	G	0|1	41,92
CI01000005_02867301_02880721	2881133	A	G	0|1	21,42
CI01000005_02867301_02880721	2881191	A	G	0|1	49,23
CI01000005_02983417_02988517	2990272	C	T	0|1	58,25
CI01000005_02983417_02988517	3006218	A	G	0|1	112,31
CI01000005_02983417_02988517	3006383	A	G	0|1	112,34
CI01000005_03054461_03082529	3054254	G	T	0|1	24,12
CI01000005_03097346_03117235	3113828	A	G	0|1	38,21
CI01000005_03097346_03117235	3161668	G	C	0|1	32,19
CI01000005_03163226_03166158	3166045	T	C	0|1	39,56
CI01000005_03167707_03171889	3169501	A	C	0|1	70,32
CI01000005_03400313_03405169	3408600	C	T	0|1	46,99
CI01000005_03412228_03417948	3417985	T	A	0|1	41,94
CI01000005_03423676_03430312	3424950	G	A	0|1	129,55
CI01000005_03423676_03430312	3425815	C	T	0|1	129,48
CI01000005_03423676_03430312	3426004	C	A	0|1	164,57
CI01000005_03423676_03430312	3427069	C	A	0|1	231,85
CI01000005_03423676_03430312	3427070	A	C	0|1	229,86
CI01000005_03423676_03430312	3427195	T	C	0|1	185,82
CI01000005_03423676_03430312	3427231	T	C	0|1	166,71
CI01000005_03423676_03430312	3430103	G	A	0|1	157,80
CI01000005_03423676_03430312	3430489	T	G	0|1	99,40
CI01000005_03439939_03442430	3441622	T	C	0|1	35,12
CI01000005_04265065_04289873	4289988	A	G	0|1	45,12
CI01000005_04265065_04289873	4290166	G	A	0|1	67,15
CI01000005_04265065_04289873	4290748	C	A	0|1	54,23
CI01000005_04265065_04289873	4293097	G	A	0|1	32,14
CI01000005_04809530_04815597	4813435	G	A	0|1	78,36
CI01000005_04809530_04815597	4813970	T	C	0|1	70,26
CI01000005_04809530_04815597	4815788	A	C	0|1	62,22
CI01000005_04846823_04854988	4854953	T	C	0|1	56,65
CI01000005_04846823_04854988	4855366	C	T	0|1	63,23
CI01000005_04846823_04854988	4855416	C	T	0|1	47,33
CI01000005_04846823_04854988	4856205	G	C	0|1	25,18
CI01000005_05027999_05030374	5027988	G	T	0|1	61116
CI01000005_05027999_05030374	5028425	G	T	0|1	41,76
CI01000005_05027999_05030374	5030470	C	T	0|1	24,13
CI01000005_05059810_05071818	5069794	A	C	0|1	101,61
CI01000005_05059810_05071818	5071788	G	A	0|1	87117
CI01000005_05059810_05071818	5072086	A	G	0|1	106,64
CI01000005_05059810_05071818	5072313	G	T	0|1	128,62
CI01000005_05059810_05071818	5072448	T	C	0|1	108,73
CI01000005_05059810_05071818	5072600	T	G	0|1	81,44
CI01000005_05092459_05121594	5139178	C	G	0|1	25,18
CI01000005_05092459_05121594	5142495	G	A	0|1	31,25
CI01000005_05092459_05121594	5147578	C	T	0|1	25,10
CI01000005_05343556_05395924	5414364	C	A	0|1	78176
CI01000005_05935743_05940360	5938492	T	C	0|1	75158
CI01000005_05935743_05940360	5940798	G	A	0|1	66108
CI01000005_05998137_06003757	6004859	A	C	0|1	24,14
CI01000005_06609686_06619218	6617237	G	C	0|1	98,53
CI01000005_06609686_06619218	6617300	A	G	0|1	82,51
CI01000005_06623484_06646729	6623568	T	C	0|1	98,70
CI01000005_06623484_06646729	6625106	C	T	0|1	99,65
CI01000005_06623484_06646729	6637844	T	C	0|1	34,13
CI01000005_06623484_06646729	6643458	C	T	0|1	20,17
CI01000005_06623484_06646729	6644383	C	T	0|1	56,29
CI01000005_06623484_06646729	6644442	A	G	0|1	38,23
CI01000005_06668264_06682593	6680121	A	G	0|1	48,40
CI01000005_06668264_06682593	6680274	C	T	0|1	55,47
CI01000005_06668264_06682593	6680512	G	A	0|1	38,17
CI01000005_06693330_06699068	6693263	T	G	0|1	198243
CI01000005_06693330_06699068	6702421	A	G	0|1	168164
CI01000005_06772433_06793278	6775334	C	T	0|1	40,50
CI01000005_06772433_06793278	6784549	G	A	0|1	30,21
CI01000005_06772433_06793278	6788164	T	C	0|1	26,20
CI01000005_06901329_06921880	6901984	T	A	0|1	52,41
CI01000005_06901329_06921880	6901985	C	A	0|1	52,41
CI01000005_06901329_06921880	6906271	C	T	0|1	54,41
CI01000005_06901329_06921880	6909632	C	T	0|1	45,50
CI01000005_06901329_06921880	6909662	A	G	0|1	42,48
CI01000005_06901329_06921880	6913227	C	T	0|1	64,41
CI01000005_06901329_06921880	6913254	G	A	0|1	72,45
CI01000005_06901329_06921880	6913506	G	A	0|1	70,69
CI01000005_06901329_06921880	6915745	C	T	0|1	69,32
CI01000005_06901329_06921880	6915760	C	G	0|1	66,29
CI01000005_06901329_06921880	6915869	G	C	0|1	83,23
CI01000005_06901329_06921880	6915895	A	G	0|1	100,36
CI01000005_06901329_06921880	6921858	C	T	0|1	85,70
CI01000005_06901329_06921880	6922336	T	A	0|1	88,33
CI01000005_06901329_06921880	6922342	C	T	0|1	90,32
CI01000005_06965750_06987383	6982811	A	G	0|1	42,32
CI01000005_07337613_07348597	7338644	C	T	0|1	239154
CI01000005_07337613_07348597	7345490	A	G	0|1	156121
CI01000005_07337613_07348597	7348705	A	G	0|1	203144
CI01000005_07398684_07399164	7398557	C	T	0|1	198,94
CI01000005_07402067_07403893	7416152	G	A	0|1	74,35
CI01000005_07402067_07403893	7416185	C	T	0|1	78,35
CI01000005_07402067_07403893	7419346	A	G	0|1	96,57
CI01000005_07474381_07477140	7474792	C	G	0|1	54,50
CI01000005_07516913_07529647	7516821	G	A	0|1	87,55
CI01000005_07516913_07529647	7519217	G	A	0|1	54,36
CI01000005_07516913_07529647	7519698	C	T	0|1	61,53
CI01000005_07516913_07529647	7550405	G	T	0|1	29,13
CI01000005_07552713_07574463	7553971	A	G	0|1	32,17
CI01000005_07552713_07574463	7554143	C	T	0|1	41,18
CI01000005_07552713_07574463	7555171	T	C	0|1	24,15
CI01000005_07552713_07574463	7567748	G	A	0|1	42,34
CI01000005_07552713_07574463	7569085	T	C	0|1	44,21
CI01000005_07552713_07574463	7577760	G	T	0|1	30,65
CI01000005_07552713_07574463	7580497	T	A	0|1	51,33
CI01000005_07552713_07574463	7584617	G	A	0|1	22,19
CI01000005_07552713_07574463	7584697	C	G	0|1	32,31
CI01000005_07552713_07574463	7586979	T	G	0|1	26,17
CI01000005_07552713_07574463	7587024	A	G	0|1	26,15
CI01000005_07552713_07574463	7590345	G	A	0|1	27,10
CI01000005_07552713_07574463	7592254	C	T	0|1	57,34
CI01000005_07593934_07596058	7594078	A	G	0|1	246147
CI01000005_07593934_07596058	7595630	A	G	0|1	26,18
CI01000005_07593934_07596058	7595917	A	G	0|1	42,53
CI01000006_00230362_00248968	239871	G	A	0|1	41,18
CI01000006_00230362_00248968	240924	G	A	0|1	51,23
CI01000006_00230362_00248968	243456	A	G	0|1	174,82
CI01000006_00230362_00248968	251531	A	T	0|1	20,12
CI01000006_00230362_00248968	251570	C	T	0|1	27,15
CI01000006_00230362_00248968	251821	C	T	0|1	22,14
CI01000006_00278488_00290221	289191	C	T	0|1	30,14
CI01000006_00322618_00342919	327792	C	A	0|1	33,26
CI01000006_00431032_00484050	431532	A	G	0|1	63207
CI01000006_00766356_00790875	784366	T	C	0|1	45,21
CI01000006_00766356_00790875	784637	G	A	0|1	38,26
CI01000006_00812192_00902946	913455	C	G	0|1	24,10
CI01000006_00812192_00902946	914379	T	C	0|1	34,11
CI01000006_00812192_00902946	917061	T	C	0|1	20,60
CI01000006_00812192_00902946	917084	C	T	0|1	66,18
CI01000006_00946696_00969588	970028	A	T	0|1	28,25
CI01000006_00993313_01003875	999123	T	C	0|1	84,28
CI01000006_00993313_01003875	1004103	A	G	0|1	43,12
CI01000006_00993313_01003875	1004261	C	A	0|1	30,11
CI01000006_00993313_01003875	1005397	C	T	0|1	26,69
CI01000006_00993313_01003875	1005424	A	G	0|1	70,27
CI01000006_00993313_01003875	1005755	G	A	0|1	30,73
CI01000006_00993313_01003875	1006218	T	A	0|1	138,61
CI01000006_01007783_01013644	1007879	A	G	0|1	25,15
CI01000006_01007783_01013644	1008927	C	T	0|1	28,17
CI01000006_01149220_01154850	1151918	T	C	0|1	163,63
CI01000006_01149220_01154850	1156310	C	T	0|1	21,64
CI01000006_01149220_01154850	1156343	T	G	0|1	37116
CI01000006_01531182_01543508	1531447	C	T	0|1	62,24
CI01000006_01531182_01543508	1539107	G	A	0|1	76,19
CI01000006_01554462_01567732	1567848	G	A	0|1	24,10
CI01000006_01680551_01688030	1680436	G	A	0|1	37,35
CI01000006_01680551_01688030	1680461	A	G	0|1	37,41
CI01000006_01680551_01688030	1682659	C	A	0|1	22,50
CI01000006_01680551_01688030	1682785	C	T	0|1	20,33
CI01000006_01680551_01688030	1688442	A	G	0|1	28,16
CI01000006_01778632_01788481	1784102	C	T	0|1	142,73
CI01000006_01778632_01788481	1785364	C	T	0|1	109219
CI01000006_01778632_01788481	1788069	G	A	0|1	175,95
CI01000006_01814388_01822488	1814568	G	T	0|1	29,27
CI01000006_02134157_02143363	2136103	C	T	0|1	70,24
CI01000006_02148291_02155645	2154644	C	A	0|1	21,22
CI01000006_02186968_02197039	2199562	A	C	0|1	49,69
CI01000006_02233131_02238377	2233893	T	C	0|1	71158
CI01000006_02262424_02271592	2261501	A	T	0|1	26,14
CI01000006_02262424_02271592	2271799	G	A	0|1	42,21
CI01000006_02448953_02467739	2465940	A	G	0|1	69,18
CI01000006_02448953_02467739	2467512	A	G	0|1	44,43
CI01000006_02448953_02467739	2480312	A	C	0|1	20,27
CI01000006_02481958_02482821	2481123	T	C	0|1	48,27
CI01000006_02617160_02621622	2621530	T	C	0|1	25,67
CI01000006_02617160_02621622	2623068	C	T	0|1	27,82
CI01000006_03164803_03183473	3171022	C	G	0|1	21,15
CI01000006_03164803_03183473	3174653	A	G	0|1	28,23
CI01000006_03164803_03183473	3174680	T	C	0|1	34,19
CI01000006_03164803_03183473	3179209	G	T	0|1	33,12
CI01000006_03164803_03183473	3184905	C	G	0|1	27,30
CI01000006_03164803_03183473	3185404	C	T	0|1	55,39
CI01000006_03164803_03183473	3185405	G	A	0|1	56,39
CI01000006_03294091_03298089	3294120	G	T	0|1	72,33
CI01000006_03327370_03334117	3330801	A	G	0|1	38,20
CI01000006_03327370_03334117	3331840	C	T	0|1	30,12
CI01000006_03327370_03334117	3334191	G	A	0|1	23,14
CI01000006_03335446_03344286	3336831	A	G	0|1	87,56
CI01000006_03335446_03344286	3344125	A	G	0|1	88,48
CI01000006_03357824_03365324	3362645	G	A	0|1	141,83
CI01000006_03379749_03383412	3391375	A	C	0|1	32,18
CI01000006_03412397_03437333	3418727	G	A	0|1	45,15
CI01000006_03441003_03442001	3440981	T	G	0|1	59106
CI01000006_03441003_03442001	3441368	C	T	0|1	55,28
CI01000006_03555987_03560997	3555836	A	T	0|1	100,26
CI01000006_03555987_03560997	3555892	G	C	0|1	110,68
CI01000006_03555987_03560997	3555968	G	A	0|1	132158
CI01000006_03555987_03560997	3570425	A	C	0|1	133,46
CI01000006_03631937_03713404	3632024	G	A	0|1	74,35
CI01000006_03721474_03728658	3725304	T	C	0|1	196,23
CI01000006_03721474_03728658	3725747	C	T	0|1	154,68
CI01000006_03721474_03728658	3726436	C	T	0|1	148,69
CI01000006_03721474_03728658	3727738	T	C	0|1	186,80
CI01000006_03744756_03759381	3745040	C	T	0|1	23,38
CI01000006_03841667_03847765	3841379	C	G	0|1	30,28
CI01000006_03850934_03852259	3852711	A	G	0|1	41,94
CI01000006_03850934_03852259	3852781	C	T	0|1	51114
CI01000006_03888048_03891012	3888944	A	G	0|1	61,80
CI01000006_03893432_03940454	3924741	C	T	0|1	22,41
CI01000006_03893432_03940454	3936277	T	A	0|1	66,32
CI01000006_03893432_03940454	3939248	C	T	0|1	49,88
CI01000006_04131548_04142994	4131719	A	G	0|1	104,45
CI01000006_04131548_04142994	4134934	A	G	0|1	53,11
CI01000006_04131548_04142994	4136156	A	G	0|1	47,24
CI01000006_04131548_04142994	4137078	A	T	0|1	30,25
CI01000006_04131548_04142994	4139293	C	A	0|1	36,27
CI01000006_04342598_04343449	4342900	G	A	0|1	33,15
CI01000006_04345659_04346853	4345655	C	T	0|1	110,43
CI01000006_04509718_04523326	4512600	G	A	0|1	34,15
CI01000006_04538991_04543506	4541006	C	T	0|1	54,91
CI01000006_04538991_04543506	4542564	G	A	0|1	52106
CI01000006_04549705_04556474	4580166	T	C	0|1	47,11
CI01000006_04584782_04598738	4598703	C	T	0|1	30,49
CI01000006_04645532_04679353	4644815	A	G	0|1	56,23
CI01000006_04645532_04679353	4646292	C	T	0|1	143,82
CI01000006_04931074_04985139	4984431	G	A	0|1	46,22
CI01000006_04931074_04985139	4984516	G	T	0|1	33,58
CI01000006_04931074_04985139	4986014	C	T	0|1	42,17
CI01000006_04989318_04992332	4991969	T	G	0|1	232,90
CI01000006_04989318_04992332	4992074	C	T	0|1	268101
CI01000006_04989318_04992332	4992182	C	T	0|1	206107
CI01000006_04989318_04992332	4992493	T	A	0|1	195,77
CI01000006_05617900_05693346	5644547	T	G	0|1	25,13
CI01000006_05617900_05693346	5647236	T	C	0|1	29,27
CI01000006_05617900_05693346	5701339	T	C	0|1	38,28
CI01000006_05617900_05693346	5701480	T	G	0|1	23,23
CI01000006_05893735_05901666	5899487	A	G	0|1	28,50
CI01000006_05903309_05926132	5906705	G	A	0|1	82159
CI01000006_05903309_05926132	5909556	T	G	0|1	72109
CI01000006_05903309_05926132	5909615	T	C	0|1	55,77
CI01000006_05903309_05926132	5913540	A	G	0|1	68104
CI01000006_05933352_05969576	5949065	G	T	0|1	82,31
CI01000006_05983079_05986929	5987721	G	A	0|1	27,19
CI01000006_05991486_06001268	5995478	C	T	0|1	28,21
CI01000006_05991486_06001268	5995643	T	C	0|1	21,10
CI01000006_06022411_06025104	6023053	C	G	0|1	123219
CI01000006_06022411_06025104	6025051	A	G	0|1	69112
CI01000006_06022411_06025104	6025157	T	C	0|1	120,16
CI01000006_06022411_06025104	6025517	G	T	0|1	79128
CI01000006_06022411_06025104	6025614	T	C	0|1	115,60
CI01000006_06022411_06025104	6025673	T	A	0|1	64,86
CI01000006_06022411_06025104	6025703	C	T	0|1	57,84
CI01000006_06038315_06045317	6038295	T	C	0|1	32,46
CI01000006_06038315_06045317	6041534	G	A	0|1	91156
CI01000006_06276720_06284605	6275774	C	G	0|1	26,35
CI01000006_06276720_06284605	6284108	T	A	0|1	25,51
CI01000006_06432698_06437087	6433017	G	T	0|1	28,40
CI01000006_06432698_06437087	6434429	C	T	0|1	26,21
CI01000006_06432698_06437087	6435028	C	T	0|1	39,45
CI01000006_06432698_06437087	6436580	T	C	0|1	39,65
CI01000006_06456792_06551677	6456497	C	A	0|1	24,20
CI01000006_06658495_06666257	6674668	G	A	0|1	21,49
CI01000006_06658495_06666257	6675528	T	C	0|1	123,13
CI01000006_06658495_06666257	6675529	T	C	0|1	93,43
CI01000006_06658495_06666257	6675634	T	C	0|1	79,39
CI01000006_06658495_06666257	6675643	T	C	0|1	89,35
CI01000006_06658495_06666257	6675662	T	C	0|1	121,20
CI01000006_06679176_06684406	6679246	T	C	0|1	45,81
CI01000006_06803516_06806038	6803479	C	A	0|1	282,92
CI01000006_06898410_06913888	6913206	G	C	0|1	43,18
CI01000006_06974359_06976736	6974318	A	G	0|1	33,97
CI01000006_07066344_07070484	7070723	A	G	0|1	29,19
CI01000006_07492187_07498391	7495214	C	G	0|1	27,41
CI01000006_07492187_07498391	7496095	T	C	0|1	20,39
CI01000006_07492187_07498391	7498350	G	A	0|1	32,33
CI01000006_07577082_07582303	7579232	G	A	0|1	115202
CI01000006_07577082_07582303	7579367	C	T	0|1	145220
CI01000006_07577082_07582303	7582547	C	A	0|1	207,51
CI01000006_07577082_07582303	7582805	A	G	0|1	274123
CI01000006_07577082_07582303	7582810	T	C	0|1	277125
CI01000006_07577082_07582303	7582984	G	A	0|1	230,95
CI01000006_07577082_07582303	7583056	G	T	0|1	239,90
CI01000006_07577082_07582303	7583105	G	A	0|1	242112
CI01000006_07694812_07698078	7695628	G	A	0|1	98,38
CI01000006_07694812_07698078	7698114	G	A	0|1	74,12
CI01000006_07694812_07698078	7698209	C	G	0|1	58,16
CI01000006_07757777_07795187	7775444	G	A	0|1	103,43
CI01000006_07757777_07795187	7780469	T	C	0|1	32,58
CI01000006_07757777_07795187	7795768	G	A	0|1	142,70
CI01000006_07757777_07795187	7796082	G	T	0|1	235112
CI01000006_07757777_07795187	7796189	C	T	0|1	201,99
CI01000006_07879567_07902271	7878874	T	A	0|1	132,54
CI01000006_07879567_07902271	7882145	G	A	0|1	68,27
CI01000006_07879567_07902271	7884532	A	T	0|1	102,45
CI01000006_07879567_07902271	7885909	G	T	0|1	98,39
CI01000006_07879567_07902271	7885966	G	A	0|1	94,49
CI01000006_07879567_07902271	7886707	G	A	0|1	80,34
CI01000006_07929484_07931926	7932440	C	T	0|1	24,10
CI01000006_07939608_07940846	7940174	C	T	0|1	91,53
CI01000006_07939608_07940846	7940558	T	C	0|1	39100
CI01000006_07939608_07940846	7941563	G	A	0|1	23,17
CI01000006_07939608_07940846	7941650	G	A	0|1	24,13
CI01000006_08025159_08032131	8032224	C	T	0|1	55,28
CI01000006_08025159_08032131	8032261	A	C	0|1	61,23
CI01000006_08025159_08032131	8032409	A	C	0|1	25,27
CI01000006_08207762_08211601	8209698	A	G	0|1	43,68
CI01000006_08207762_08211601	8217567	C	T	0|1	43,13
CI01000006_08222787_08225568	8225526	G	A	0|1	57,91
CI01000006_08557710_08600107	8557606	C	T	0|1	23,37
CI01000006_08736720_08740065	8738642	A	G	0|1	24,13
CI01000006_08757702_08765273	8765807	C	T	0|1	41,49
CI01000006_08757702_08765273	8765844	A	T	0|1	37,44
CI01000006_09004949_09014310	9008238	G	A	0|1	115238
CI01000006_09004949_09014310	9011954	T	A	0|1	225,35
CI01000006_09004949_09014310	9014519	A	G	0|1	147,42
CI01000006_09004949_09014310	9014540	A	G	0|1	137,19
CI01000006_09004949_09014310	9014541	A	G	0|1	139,15
CI01000006_09004949_09014310	9014542	A	G	0|1	142,14
CI01000006_09004949_09014310	9014546	G	A	0|1	69,90
CI01000006_09004949_09014310	9014557	A	G	0|1	161,13
CI01000006_09004949_09014310	9014589	A	G	0|1	174,20
CI01000006_09004949_09014310	9014678	A	G	0|1	73125
CI01000006_09004949_09014310	9014907	A	G	0|1	138,14
CI01000006_09004949_09014310	9015310	C	G	0|1	43106
CI01000006_09004949_09014310	9015888	G	A	0|1	55,79
CI01000006_09004949_09014310	9015898	G	A	0|1	59,90
CI01000006_09004949_09014310	9016081	G	A	0|1	156,69
CI01000006_09004949_09014310	9016096	T	C	0|1	84174
CI01000006_09004949_09014310	9016418	A	G	0|1	125,12
CI01000006_09004949_09014310	9016494	C	A	0|1	52,64
CI01000006_09004949_09014310	9016599	A	G	0|1	191,27
CI01000006_09004949_09014310	9016623	A	G	0|1	274,23
CI01000006_09004949_09014310	9017479	A	G	0|1	23,42
CI01000006_09107491_09114820	9159687	T	C	0|1	31,83
CI01000006_09161066_09181709	9174653	A	G	0|1	25,44
CI01000006_09205576_09277358	9208119	A	G	0|1	32,59
CI01000006_09282220_09315540	9281960	G	C	0|1	103,38
CI01000006_09282220_09315540	9293519	G	A	0|1	98,38
CI01000006_09282220_09315540	9293684	G	A	0|1	39,22
CI01000006_09320331_09321778	9321266	G	A	0|1	83,33
CI01000006_09326410_09330229	9326326	T	G	0|1	107148
CI01000006_09330816_09334587	9334626	T	C	0|1	31,45
CI01000006_09338560_09342684	9338365	C	T	0|1	142382
CI01000006_09338560_09342684	9338788	G	A	0|1	51,65
CI01000006_09338560_09342684	9342533	C	G	0|1	108,52
CI01000006_09836923_09844045	9843796	T	C	0|1	32,47
CI01000006_09836923_09844045	9845298	A	G	0|1	20,12
CI01000006_10096004_10116009	10132844	T	G	0|1	30,46
CI01000006_10096004_10116009	10132858	T	C	0|1	28,39
CI01000006_10096004_10116009	10133669	A	C	0|1	36,16
CI01000006_10137964_10143809	10139371	G	A	0|1	157,74
CI01000006_10137964_10143809	10141511	G	T	0|1	46114
CI01000006_10144817_10151330	10152241	A	T	0|1	126,62
CI01000006_10152518_10154866	10155801	G	A	0|1	105167
CI01000006_10211545_10223229	10215494	A	G	0|1	30,15
CI01000006_10211545_10223229	10216371	T	C	0|1	33,11
CI01000006_10349084_10362629	10359605	T	C	0|1	26,25
CI01000006_10772911_10773300	10772642	A	G	0|1	35,17
CI01000006_10772911_10773300	10772710	C	A	0|1	20,13
CI01000006_10775003_10781543	10777789	G	C	0|1	67,31
CI01000006_10783751_10785116	10785374	T	C	0|1	85,34
CI01000006_11362605_11384441	11371646	C	T	0|1	44131
CI01000006_11596063_11609407	11621531	C	A	0|1	21,28
CI01000006_11596063_11609407	11621588	T	C	0|1	25,27
CI01000006_11715016_11740679	11715962	C	T	0|1	207,83
CI01000006_11715016_11740679	11735567	C	A	0|1	67,44
CI01000006_11715016_11740679	11735570	A	G	0|1	43,67
CI01000006_11715016_11740679	11737629	G	A	0|1	26,59
CI01000006_11715016_11740679	11737883	G	A	0|1	49,25
CI01000006_11715016_11740679	11737937	C	T	0|1	40,16
CI01000006_11715016_11740679	11738535	C	T	0|1	57,30
CI01000006_12252567_12267751	12253113	C	T	0|1	54,86
CI01000006_12289635_12293874	12288885	G	A	0|1	42,17
CI01000006_12289635_12293874	12289423	A	G	0|1	38,20
CI01000006_12289635_12293874	12292759	A	C	0|1	63,25
CI01000006_12298229_12304430	12306222	T	A	0|1	39,17
CI01000006_12298229_12304430	12306384	A	T	0|1	51,21
CI01000006_12298229_12304430	12307317	T	C	0|1	43,23
CI01000006_12298229_12304430	12307361	T	G	0|1	36,19
CI01000006_12309164_12310107	12309461	A	G	0|1	50101
CI01000006_12345828_12346634	12346479	C	A	0|1	193165
CI01000006_12348300_12348961	12348899	A	G	0|1	276233
CI01000006_12348300_12348961	12351214	T	G	0|1	61,28
CI01000006_12380830_12394437	12443868	A	G	0|1	41,89
CI01000006_12447621_12461167	12450097	G	A	0|1	136,42
CI01000006_12447621_12461167	12463196	C	T	0|1	73192
CI01000006_12684154_12695960	12684135	C	T	0|1	20,14
CI01000006_12684154_12695960	12693393	G	A	0|1	22,48
CI01000006_12808989_12841786	12826105	C	T	0|1	40,21
CI01000006_12808989_12841786	12843388	G	A	0|1	53,29
CI01000006_12927821_12932475	12933280	C	T	0|1	20,10
CI01000008_00450355_00455104	454894	G	A	0|1	25,11
CI01000008_00563966_00626932	609780	C	A	0|1	56,36
CI01000008_00563966_00626932	613030	T	C	0|1	84,40
CI01000008_00628389_00635920	628992	C	A	0|1	46,66
CI01000008_00628389_00635920	632026	C	T	0|1	52,15
CI01000008_00628389_00635920	635905	A	G	0|1	77,13
CI01000008_01129285_01138408	1136653	C	T	0|1	46130
CI01000008_01129285_01138408	1138528	C	T	0|1	62129
CI01000008_01129285_01138408	1140024	G	A	0|1	244212
CI01000008_01518252_01528081	1531507	A	G	0|1	25,21
CI01000008_01552443_01563852	1552420	G	A	0|1	118211
CI01000008_01774395_01774929	1774635	C	T	0|1	37,48
CI01000008_01774395_01774929	1774746	C	T	0|1	60,19
CI01000008_01783490_01787171	1785502	C	T	0|1	32,17
CI01000008_01933405_01951274	2001963	A	G	0|1	20,56
CI01000008_01933405_01951274	2002447	C	T	0|1	78192
CI01000008_01933405_01951274	2002564	C	G	0|1	92200
CI01000008_02003944_02085183	2003014	C	T	0|1	129183
CI01000008_02003944_02085183	2031236	C	T	0|1	234110
CI01000008_02164805_02173627	2187054	G	T	0|1	36,13
CI01000008_02228490_02231675	2291511	A	T	0|1	56,77
CI01000008_02228490_02231675	2291516	C	A	0|1	57,79
CI01000008_02294137_02296480	2294266	G	A	0|1	44,98
CI01000008_02407125_02411898	2409948	G	A	0|1	61,28
CI01000008_02407125_02411898	2423250	G	A	0|1	23,49
CI01000008_02407125_02411898	2424898	C	T	0|1	48,29
CI01000008_02443425_02449489	2443450	G	A	0|1	204104
CI01000008_02443425_02449489	2443484	G	A	0|1	215127
CI01000008_02443425_02449489	2443589	T	C	0|1	210,88
CI01000008_02443425_02449489	2444548	A	G	0|1	51169
CI01000008_02443425_02449489	2446964	C	T	0|1	192111
CI01000008_02472654_02490741	2479814	C	T	0|1	29,19
CI01000008_02472654_02490741	2489093	C	T	0|1	37,11
CI01000008_02472654_02490741	2489137	G	A	0|1	39,10
CI01000008_02492407_02497767	2498173	G	A	0|1	22,10
CI01000009_00179808_00221387	179915	T	C	0|1	20,29
CI01000009_00179808_00221387	188535	T	C	0|1	21,41
CI01000009_00179808_00221387	189217	A	C	0|1	29,34
CI01000009_00179808_00221387	189274	G	C	0|1	21,33
CI01000009_00179808_00221387	201380	A	G	0|1	30,74
CI01000009_00179808_00221387	218436	T	C	0|1	36,85
CI01000009_00222702_00228950	225516	T	A	0|1	37,72
CI01000009_00338508_00341446	337687	G	A	0|1	23,10
CI01000009_00363403_00368182	367064	A	G	0|1	46,79
CI01000009_00381286_00387877	391730	T	A	0|1	22,19
CI01000009_00541592_00545933	544160	T	G	0|1	119,63
CI01000009_00547369_00551459	546732	T	C	0|1	32,79
CI01000009_00555224_00573856	554581	C	A	0|1	113,41
CI01000009_00555224_00573856	571056	G	A	0|1	121,64
CI01000009_00761898_00767155	765849	T	C	0|1	37,14
CI01000009_00761898_00767155	767112	G	A	0|1	34,12
CI01000009_00761898_00767155	767523	A	T	0|1	21,12
CI01000009_00852319_00853083	860283	G	C	0|1	39,14
CI01000009_00863406_00870786	873034	T	C	0|1	34,10
CI01000009_01402330_01407372	1405174	T	G	0|1	211,29
CI01000009_01897343_01919208	1907851	G	A	0|1	37,12
CI01000009_01897343_01919208	1909957	T	C	0|1	31,21
CI01000009_01954952_01964842	1955954	G	T	0|1	94161
CI01000009_01954952_01964842	1960457	G	T	0|1	126,58
CI01000009_01966898_01976924	1977662	G	A	0|1	44,85
CI01000009_01966898_01976924	1977903	T	C	0|1	43,82
CI01000009_01981245_01988092	1980833	G	A	0|1	56,51
CI01000009_01981245_01988092	1984684	G	A	0|1	165,82
CI01000009_01981245_01988092	1985003	G	A	0|1	179268
CI01000009_01981245_01988092	1988077	C	T	0|1	71,35
CI01000009_01990700_01991267	1991283	C	T	0|1	79143
CI01000009_01990700_01991267	1991321	G	T	0|1	120,53
CI01000009_01993176_01999494	1999602	A	G	0|1	97182
CI01000009_02028234_02100154	2102275	G	A	0|1	23,26
CI01000009_02228671_02232977	2232930	T	C	0|1	85163
CI01000009_02499173_02519062	2555288	A	C	0|1	25,13
CI01000009_02572388_02587828	2578560	A	C	0|1	53,22
CI01000009_02572388_02587828	2588787	A	T	0|1	49,32
CI01000009_02591882_02593586	2593339	A	G	0|1	261197
CI01000009_03202999_03207060	3207110	A	G	0|1	138108
CI01000009_03202999_03207060	3207177	A	T	0|1	104,84
CI01000009_03301176_03305406	3301022	A	G	0|1	38,34
CI01000009_03313112_03329470	3327264	A	G	0|1	20,15
CI01000009_03313112_03329470	3328840	A	C	0|1	37,22
CI01000009_03591700_03598877	3595756	A	G	0|1	220206
CI01000009_04168077_04171609	4170400	G	T	0|1	25,35
CI01000009_04738315_04741396	4737831	T	C	0|1	55,46
CI01000009_04738315_04741396	4738218	C	T	0|1	42,45
CI01000009_04763889_04769573	4770175	A	G	0|1	89,69
CI01000009_04763889_04769573	4770881	T	G	0|1	22,16
CI01000009_04897197_04933164	4931166	C	T	0|1	22,22
CI01000009_05194517_05218620	5222503	G	C	0|1	66,95
CI01000009_05194517_05218620	5255445	A	C	0|1	126105
CI01000009_05194517_05218620	5256434	G	A	0|1	86110
CI01000009_05194517_05218620	5258564	A	G	0|1	21,12
CI01000009_05278137_05361256	5365928	T	C	0|1	54,50
CI01000009_05367161_05370504	5366378	A	T	0|1	57,36
CI01000009_05367161_05370504	5366463	T	C	0|1	58,41
CI01000009_05418094_05487944	5484858	A	G	0|1	21,22
CI01000009_05418094_05487944	5484981	A	G	0|1	29,22
CI01000009_05844758_05855489	5844452	G	A	0|1	63100
CI01000009_05968963_05974380	5968900	C	T	0|1	33,16
CI01000009_05968963_05974380	5968902	G	T	0|1	33,17
CI01000009_05968963_05974380	5969462	C	T	0|1	31,24
CI01000009_05977117_05981366	5976835	A	G	0|1	63,30
CI01000009_05977117_05981366	5977206	G	C	0|1	51,15
CI01000009_06002120_06017019	6001994	C	T	0|1	31,12
CI01000009_06002120_06017019	6014422	T	C	0|1	38,12
CI01000009_06002120_06017019	6014491	C	T	0|1	42,10
CI01000009_06002120_06017019	6017164	T	C	0|1	34,33
CI01000009_06002120_06017019	6017173	T	G	0|1	34,32
CI01000009_06002120_06017019	6017266	C	T	0|1	27,16
CI01000009_06195742_06204011	6199947	C	T	0|1	48,42
CI01000009_06212264_06213131	6212329	C	T	0|1	20,11
CI01000009_06212264_06213131	6213360	C	T	0|1	36,18
CI01000009_06913437_06917631	6917589	A	G	0|1	39,39
CI01000009_07383927_07391805	7391772	G	A	0|1	125,85
CI01000009_07490344_07493862	7491533	A	C	0|1	23,22
CI01000009_07500752_07541007	7514021	G	A	0|1	27,10
CI01000009_08058976_08066474	8059275	C	G	0|1	27,25
CI01000009_08058976_08066474	8059354	C	A	0|1	22,21
CI01000009_08058976_08066474	8066383	C	A	0|1	22,17
CI01000009_08121789_08159923	8129265	T	C	0|1	30,38
CI01000009_08203196_08206596	8204235	C	T	0|1	29,45
CI01000009_08203196_08206596	8206298	A	G	0|1	36,32
CI01000009_08232128_08270301	8244749	T	C	0|1	60,49
CI01000009_08232128_08270301	8244767	C	T	0|1	60,46
CI01000009_08232128_08270301	8244974	T	C	0|1	90,40
CI01000009_08232128_08270301	8244980	T	A	0|1	88,56
CI01000009_08232128_08270301	8245232	C	T	0|1	145,43
CI01000009_08232128_08270301	8245335	T	G	0|1	159,19
CI01000009_08232128_08270301	8245767	C	T	0|1	223,28
CI01000009_08232128_08270301	8245842	C	T	0|1	224,72
CI01000009_08232128_08270301	8245853	G	A	0|1	271,33
CI01000009_08232128_08270301	8245898	G	T	0|1	213129
CI01000009_08232128_08270301	8246039	G	A	0|1	70334
CI01000009_08232128_08270301	8246578	C	G	0|1	128,79
CI01000009_08232128_08270301	8247060	T	G	0|1	70,49
CI01000009_08232128_08270301	8251632	A	G	0|1	84,99
CI01000009_08232128_08270301	8252078	T	C	0|1	69,64
CI01000009_08232128_08270301	8262264	T	C	0|1	125179
CI01000009_08232128_08270301	8266585	C	T	0|1	125126
CI01000009_08232128_08270301	8266604	G	A	0|1	270,24
CI01000009_08283637_08293491	8283373	A	G	0|1	32,20
CI01000009_08283637_08293491	8287918	T	G	0|1	225,88
CI01000009_08283637_08293491	8292677	A	C	0|1	61,57
CI01000009_08363231_08372375	8371291	T	C	0|1	23,18
CI01000009_08419132_08424961	8424967	C	A	0|1	77,65
CI01000009_08425414_08428737	8425539	T	C	0|1	104100
CI01000009_08425414_08428737	8425587	C	A	0|1	171165
CI01000009_08425414_08428737	8428680	A	G	0|1	121116
CI01000009_08425414_08428737	8429893	T	C	0|1	49,54
CI01000009_08656562_08657212	8656573	T	A	0|1	48,53
CI01000009_08656562_08657212	8656996	A	G	0|1	71,44
CI01000009_08656562_08657212	8657074	A	G	0|1	54,42
CI01000009_08842201_08845751	8851807	C	A	0|1	4,10
CI01000009_09049178_09088498	9087473	A	C	0|1	40,25
CI01000009_09435601_09439347	9436813	G	T	0|1	36,27
CI01000009_09435601_09439347	9438029	C	T	0|1	28,35
CI01000009_09499329_09500173	9500479	T	C	0|1	37,18
CI01000009_09499329_09500173	9500713	C	T	0|1	57,49
CI01000009_09499329_09500173	9500840	C	T	0|1	63,45
CI01000009_09700487_09709797	9710634	G	T	0|1	24,20
CI01000009_09716074_09733349	9730484	A	G	0|1	25,15
CI01000009_10089124_10102162	10089003	A	C	0|1	32,32
CI01000009_10089124_10102162	10092578	C	T	0|1	47,40
CI01000009_10089124_10102162	10094011	A	G	0|1	55,37
CI01000009_10089124_10102162	10098209	T	G	0|1	46,23
CI01000009_10089124_10102162	10098593	G	A	0|1	36,28
CI01000009_10149267_10242850	10165960	G	A	0|1	34,11
CI01000009_10271506_10292564	10289345	A	G	0|1	31,25
CI01000009_10271506_10292564	10289466	C	T	0|1	34,18
CI01000009_10395109_10411388	10410363	A	G	0|1	21,17
CI01000009_10395109_10411388	10413537	G	A	0|1	45,58
CI01000009_10414678_10421940	10418684	C	T	0|1	56,41
CI01000009_10427119_10442186	10428459	C	T	0|1	58,62
CI01000009_10427119_10442186	10438930	C	T	0|1	47,36
CI01000009_10427119_10442186	10441950	C	T	0|1	33,34
CI01000009_10427119_10442186	10442285	G	T	0|1	49,42
CI01000009_10445879_10449126	10450533	A	C	0|1	24,12
CI01000009_10491868_10508777	10500741	T	G	0|1	41,33
CI01000009_10491868_10508777	10501580	C	A	0|1	27,41
CI01000009_11669960_11702667	11696910	C	T	0|1	24,23
CI01000009_11789703_11791511	11791336	C	T	0|1	30,20
CI01000009_11789703_11791511	11791943	T	A	0|1	34,28
CI01000009_11885290_11889329	11891214	A	T	0|1	22,18
CI01000009_11993879_12004644	12002672	C	T	0|1	21,12
CI01000009_12130688_12146560	12146106	T	C	0|1	27,20
CI01000009_12130688_12146560	12146618	C	T	0|1	42,28
CI01000009_12659018_12693857	12664173	T	C	0|1	102113
CI01000009_12659018_12693857	12664266	T	A	0|1	102112
CI01000009_12659018_12693857	12667269	T	G	0|1	134,71
CI01000009_13068379_13105228	13068092	T	C	0|1	31,20
CI01000009_13124087_13152851	13123980	C	T	0|1	59,60
CI01000009_13124087_13152851	13124227	G	A	0|1	45,34
CI01000009_13233918_13237052	13236254	T	C	0|1	39,49
CI01000009_13273365_13305127	13273244	A	G	0|1	44,35
CI01000009_13273365_13305127	13296190	A	G	0|1	34,35
CI01000009_13394582_13476351	13443797	C	T	0|1	110146
CI01000009_13696525_13718933	13703804	A	G	0|1	22,21
CI01000009_13696525_13718933	13715014	C	T	0|1	24,37
CI01000009_13963789_13974296	13973895	C	T	0|1	29,10
CI01000009_13963789_13974296	13974174	T	C	0|1	30,30
CI01000009_13963789_13974296	13974334	T	C	0|1	31,23
CI01000009_14033666_14036472	14034977	A	T	0|1	35,25
CI01000009_14033666_14036472	14035851	C	T	0|1	25,24
CI01000009_14033666_14036472	14036959	G	A	0|1	31,34
CI01000009_14033666_14036472	14037015	G	C	0|1	37,24
CI01000009_14039505_14043545	14040332	A	T	0|1	33,34
CI01000009_14039505_14043545	14041114	C	T	0|1	47,38
CI01000009_14039505_14043545	14041370	A	G	0|1	34,63
CI01000009_14296451_14314340	14296822	C	T	0|1	20,20
CI01000009_14296451_14314340	14296981	T	C	0|1	21,10
CI01000009_14432830_14450364	14453208	C	T	0|1	183,59
CI01000009_14776978_14779978	14779472	G	A	0|1	35,57
CI01000009_14776978_14779978	14786238	G	A	0|1	106,88
CI01000009_14961220_14973307	15312051	G	A	0|1	60,46
CI01000009_15637754_15643935	15646947	T	C	0|1	220215
CI01000009_15726357_15736168	15731767	C	T	0|1	97,79
CI01000010_00327845_00329442	327794	T	A	0|1	63,13
CI01000010_00357915_00361980	358239	C	T	0|1	69,34
CI01000010_00357915_00361980	359633	A	G	0|1	42,16
CI01000010_00357915_00361980	359792	G	A	0|1	78,19
CI01000010_00357915_00361980	361062	A	C	0|1	60,13
CI01000010_00357915_00361980	361514	T	C	0|1	60,15
CI01000010_00532752_00544586	536420	T	C	0|1	276105
CI01000010_01046137_01048306	1048611	C	A	0|1	60,21
CI01000010_01046137_01048306	1048784	C	T	0|1	96,32
CI01000010_01046137_01048306	1048952	T	G	0|1	22,46
CI01000010_01175042_01186800	1175343	C	A	0|1	35,23
CI01000010_01202099_01209001	1209520	A	T	0|1	24,11
CI01000010_01239096_01245966	1238224	T	C	0|1	24,36
CI01000010_01263995_01266695	1267480	C	T	0|1	47,10
CI01000010_01796914_01801139	1798893	G	A	0|1	70,19
CI01000010_01796914_01801139	1800826	C	T	0|1	64,14
CI01000010_01991180_01993822	1993301	C	T	0|1	26,12
CI01000010_02208481_02210271	2208893	C	T	0|1	23,59
CI01000010_02230236_02236365	2229309	T	A	0|1	54,15
CI01000010_02240627_02242950	2242959	T	A	0|1	38,15
CI01000010_02243991_02251195	2243040	G	A	0|1	57,14
CI01000010_02256519_02261172	2258750	G	A	0|1	47,20
CI01000010_02284380_02287967	2287722	G	A	0|1	23,20
CI01000010_02284380_02287967	2287723	G	A	0|1	22,27
CI01000010_02293642_02296727	2293692	G	A	0|1	92,29
CI01000010_02293642_02296727	2293731	T	C	0|1	133,41
CI01000010_02302972_02307042	2315943	C	G	0|1	109,33
CI01000010_02302972_02307042	2318547	T	C	0|1	35,13
CI01000010_02302972_02307042	2323714	C	G	0|1	35,11
CI01000010_02517108_02524662	2528311	T	G	0|1	65,42
CI01000010_02530251_02538713	2539717	G	A	0|1	24,45
CI01000010_02669932_02681563	2685788	C	T	0|1	31,78
CI01000010_02669932_02681563	2686213	G	A	0|1	37,98
CI01000010_02669932_02681563	2686411	T	C	0|1	28,90
CI01000010_02687448_02702693	2686534	C	T	0|1	94,25
CI01000010_02687448_02702693	2687054	T	G	0|1	42,89
CI01000010_02687448_02702693	2687308	G	A	0|1	43,12
CI01000010_02687448_02702693	2687801	T	C	0|1	95182
CI01000010_02687448_02702693	2687813	C	T	0|1	96173
CI01000010_02687448_02702693	2694367	A	G	0|1	104,45
CI01000010_02687448_02702693	2697606	A	G	0|1	140,54
CI01000010_02687448_02702693	2697699	A	G	0|1	191,48
CI01000010_02687448_02702693	2700577	G	A	0|1	207,56
CI01000010_02687448_02702693	2718092	T	C	0|1	20,33
CI01000010_02734548_02755209	2740401	C	T	0|1	61,23
CI01000010_02734548_02755209	2755290	T	C	0|1	20,67
CI01000010_03025386_03030144	3031950	A	C	0|1	46,20
CI01000010_03033615_03059357	3035090	C	T	0|1	23,51
CI01000010_03033615_03059357	3035201	T	C	0|1	26,56
CI01000010_03033615_03059357	3038568	G	A	0|1	21,41
CI01000010_03033615_03059357	3038582	G	A	0|1	43,20
CI01000010_03033615_03059357	3048062	T	A	0|1	20,42
CI01000010_03109809_03114298	3112206	T	C	0|1	27,95
CI01000010_03109809_03114298	3112287	G	C	0|1	94,22
CI01000010_03109809_03114298	3112335	T	A	0|1	96,30
CI01000010_03250114_03263566	3257755	C	T	0|1	27,74
CI01000010_03250114_03263566	3260998	C	T	0|1	31,95
CI01000010_03250114_03263566	3262962	C	A	0|1	35105
CI01000010_03250114_03263566	3263723	A	G	0|1	26,53
CI01000010_03250114_03263566	3264454	A	C	0|1	128,16
CI01000010_03365131_03431309	3403415	C	T	0|1	42,20
CI01000010_03365131_03431309	3403463	C	T	0|1	42,11
CI01000010_03365131_03431309	3434344	A	G	0|1	20,43
CI01000010_03365131_03431309	3435465	T	C	0|1	27,20
CI01000010_03483057_03492616	3492485	C	T	0|1	20,35
CI01000010_03483057_03492616	3492581	C	T	0|1	40,15
CI01000010_03483057_03492616	3492761	T	C	0|1	21,36
CI01000010_03557384_03566580	3557352	C	A	0|1	44,18
CI01000010_03684496_03695503	3693757	C	T	0|1	27,56
CI01000010_03882122_03883663	3882242	G	C	0|1	55,23
CI01000010_03882122_03883663	3882282	C	T	0|1	77117
CI01000010_03882122_03883663	3882344	G	C	0|1	176,59
CI01000010_03882122_03883663	3883730	A	G	0|1	82201
CI01000010_03882122_03883663	3887094	C	T	0|1	46,21
CI01000010_03915860_03918633	3917928	A	G	0|1	22,41
CI01000010_03941555_03947042	3941568	C	G	0|1	34,25
CI01000010_03941555_03947042	3941931	G	T	0|1	25,12
CI01000010_04025764_04026729	4026009	A	C	0|1	28,10
CI01000010_04165584_04232583	4231399	C	T	0|1	66126
CI01000010_04165584_04232583	4232808	C	A	0|1	84,13
CI01000010_04165584_04232583	4233289	G	A	0|1	95,45
CI01000010_04165584_04232583	4236344	C	T	0|1	28,89
CI01000010_04356379_04367982	4363982	A	G	0|1	26,10
CI01000010_04368541_04374080	4372848	C	T	0|1	57,23
CI01000010_04374856_04376532	4376090	G	T	0|1	28,56
CI01000010_04374856_04376532	4376469	G	A	0|1	22,42
CI01000010_04377762_04378990	4378619	G	A	0|1	42112
CI01000010_04426092_04431357	4427196	A	G	0|1	44,10
CI01000010_04609294_04611679	4612576	A	C	0|1	34,69
CI01000010_04640858_04683752	4668952	T	C	0|1	33,37
CI01000010_04640858_04683752	4673148	G	A	0|1	45,53
CI01000010_04640858_04683752	4673149	C	T	0|1	44,52
CI01000010_04640858_04683752	4677054	G	A	0|1	103,39
CI01000010_04640858_04683752	4678374	C	T	0|1	22,47
CI01000010_04753467_04770912	4753402	T	A	0|1	46,24
CI01000010_05426981_05432228	5430658	A	G	0|1	24,61
CI01000010_05426981_05432228	5430889	G	A	0|1	51,16
CI01000010_05426981_05432228	5431002	A	G	0|1	32,43
CI01000010_05426981_05432228	5431003	A	C	0|1	32,42
CI01000010_05538251_05562058	5540683	G	A	0|1	54,23
CI01000010_06080203_06081963	6082874	C	T	0|1	27,77
CI01000010_06484929_06492872	6485054	T	C	0|1	37,14
CI01000010_06555371_06569299	6555550	G	A	0|1	48,17
CI01000010_06555371_06569299	6555721	C	T	0|1	84,28
CI01000010_06555371_06569299	6555988	C	T	0|1	103,30
CI01000010_06555371_06569299	6556051	C	T	0|1	69,34
CI01000010_06555371_06569299	6556072	C	T	0|1	27,50
CI01000010_06555371_06569299	6567139	A	G	0|1	34,97
CI01000010_06555371_06569299	6567760	A	G	0|1	95,26
CI01000010_06978661_07003520	7003828	T	A	0|1	33,10
CI01000010_07281816_07307471	7307474	T	C	0|1	34,21
CI01000010_07320443_07334877	7327602	G	A	0|1	29,11
CI01000010_07409069_07441868	7418808	C	G	0|1	31,11
CI01000010_07409069_07441868	7433857	C	T	0|1	54,23
CI01000010_07601748_07624518	7615965	T	A	0|1	41,11
CI01000010_07601748_07624518	7620102	G	C	0|1	27,74
CI01000010_07601748_07624518	7620464	A	G	0|1	21,60
CI01000010_07601748_07624518	7621503	G	T	0|1	41,86
CI01000010_07601748_07624518	7621673	C	G	0|1	30,63
CI01000010_07601748_07624518	7622581	C	T	0|1	48125
CI01000010_07697664_07700356	7698166	G	A	0|1	67135
CI01000010_07697664_07700356	7698805	C	T	0|1	68160
CI01000010_07697664_07700356	7700061	A	G	0|1	55114
CI01000010_07702553_07734537	7735364	T	C	0|1	34,15
CI01000010_08187103_08253432	8291514	G	A	0|1	44,17
CI01000010_08642328_08681400	8684090	C	T	0|1	73,20
CI01000010_08642328_08681400	8690952	T	C	0|1	33,99
CI01000010_08642328_08681400	8691213	G	T	0|1	69,25
CI01000010_08642328_08681400	8692010	G	C	0|1	79,26
CI01000010_09037913_09074257	9127689	A	G	0|1	70,19
CI01000010_09037913_09074257	9128202	C	A	0|1	34,21
CI01000010_09130092_09150003	9130094	A	C	0|1	74,20
CI01000010_09130092_09150003	9131192	A	C	0|1	41,10
CI01000010_09130092_09150003	9131581	C	T	0|1	63,11
CI01000010_09130092_09150003	9131772	C	T	0|1	34,11
CI01000010_09250186_09256469	9267065	C	T	0|1	81201
CI01000010_09250186_09256469	9267524	A	G	0|1	27,36
CI01000010_09250186_09256469	9267614	A	T	0|1	48,19
CI01000010_09250186_09256469	9267615	C	T	0|1	48,19
CI01000010_09397301_09417995	9400035	A	G	0|1	25,11
CI01000010_09397301_09417995	9416991	C	T	0|1	50,14
CI01000010_10001160_10001420	10002621	C	T	0|1	37,82
CI01000010_10001160_10001420	10002893	A	G	0|1	103,39
CI01000010_10003941_10010851	10003091	C	G	0|1	84,40
CI01000010_10003941_10010851	10003384	C	A	0|1	68,30
CI01000010_10003941_10010851	10003555	G	A	0|1	54147
CI01000010_10047068_10049049	10049528	T	C	0|1	200,80
CI01000010_10047068_10049049	10049923	T	A	0|1	145,58
CI01000010_10051106_10054840	10051637	G	A	0|1	40,84
CI01000010_10051106_10054840	10051863	G	A	0|1	101,36
CI01000010_10051106_10054840	10055550	G	A	0|1	70,23
CI01000010_10056185_10059337	10056182	T	A	0|1	70,19
CI01000010_10244595_10251464	10243804	C	T	0|1	26,81
CI01000010_10244595_10251464	10243988	T	C	0|1	75,33
CI01000010_10244595_10251464	10244808	C	T	0|1	122,32
CI01000010_10244595_10251464	10246295	G	A	0|1	91,34
CI01000010_11018221_11023620	11021136	G	A	0|1	34,12
CI01000010_11024631_11032415	11032332	G	A	0|1	24,17
CI01000010_11033322_11076878	11071716	A	C	0|1	22,18
CI01000010_11033322_11076878	11076818	T	C	0|1	21,43
CI01000010_11126540_11144038	11147741	G	A	0|1	34,30
CI01000010_11271806_11312993	11295226	C	T	0|1	51,20
CI01000010_11315732_11327304	11314831	T	C	0|1	40,10
CI01000010_11315732_11327304	11315937	T	G	0|1	30,12
CI01000010_11315732_11327304	11322902	T	C	0|1	42,17
CI01000010_11315732_11327304	11324572	G	A	0|1	21,19
CI01000010_11315732_11327304	11324573	G	A	0|1	21,19
CI01000010_11358130_11360641	11360468	C	A	0|1	30,11
CI01000010_11742497_11766574	11749224	A	G	0|1	34,11
CI01000010_11862180_11868018	11865896	T	C	0|1	35,91
CI01000010_11862180_11868018	11866910	A	G	0|1	92,24
CI01000010_11862180_11868018	11867254	C	T	0|1	92,32
CI01000010_11862180_11868018	11867635	G	A	0|1	105,46
CI01000010_11862180_11868018	11868003	G	A	0|1	136,52
CI01000010_11862180_11868018	11868375	G	A	0|1	52,13
CI01000010_11876103_11878638	11877946	T	C	0|1	81209
CI01000010_11876103_11878638	11878620	C	T	0|1	50191
CI01000010_11879585_11881923	11879729	A	G	0|1	22,37
CI01000010_11879585_11881923	11881571	G	A	0|1	21,32
CI01000010_11879585_11881923	11881678	G	A	0|1	22,51
CI01000010_11879585_11881923	11881733	C	T	0|1	46,16
CI01000010_11879585_11881923	11884937	C	G	0|1	22,51
CI01000010_11887943_11902983	11894601	C	T	0|1	39,13
CI01000010_11887943_11902983	11901960	C	T	0|1	29,14
CI01000010_11911112_11920158	11913953	T	C	0|1	133,57
CI01000010_11921730_11928107	11927677	C	T	0|1	67,27
CI01000010_12052231_12055493	12052836	C	T	0|1	292,89
CI01000010_12057600_12088117	12065508	C	T	0|1	46,17
CI01000010_12057600_12088117	12066653	A	G	0|1	50,18
CI01000010_12057600_12088117	12066677	A	G	0|1	46,21
CI01000010_12163141_12176029	12170057	A	T	0|1	34,30
CI01000010_12163141_12176029	12172878	G	A	0|1	28,32
CI01000010_12163141_12176029	12172953	A	G	0|1	35,30
CI01000010_12163141_12176029	12177393	G	A	0|1	60,59
CI01000010_12187469_12200431	12199305	A	C	0|1	30,14
CI01000010_12187469_12200431	12201566	C	T	0|1	23,50
CI01000010_12187469_12200431	12201572	C	T	0|1	22,53
CI01000010_12208194_12226002	12226232	C	T	0|1	27,45
CI01000010_12208194_12226002	12226641	G	A	0|1	103,50
CI01000010_12208194_12226002	12227282	C	T	0|1	29,12
CI01000010_12208194_12226002	12227335	C	G	0|1	38,11
CI01000010_12231394_12235487	12230783	C	T	0|1	22,52
CI01000010_12231394_12235487	12231011	A	T	0|1	47131
CI01000010_12231394_12235487	12231100	A	T	0|1	114,42
CI01000010_12231394_12235487	12231201	G	A	0|1	125,40
CI01000010_12231394_12235487	12231377	G	A	0|1	25,71
CI01000010_12231394_12235487	12231439	G	A	0|1	34,37
CI01000010_12231394_12235487	12231528	G	A	0|1	36,30
CI01000010_12231394_12235487	12231529	T	A	0|1	34,30
CI01000010_12231394_12235487	12235242	C	T	0|1	47,82
CI01000010_12231394_12235487	12235324	A	G	0|1	34,43
CI01000011_00038103_00065988	65893	G	A	0|1	53,25
CI01000011_00038103_00065988	79003	C	T	0|1	24,60
CI01000011_00100970_00124107	135534	C	A	0|1	26,10
CI01000011_00144122_00157897	143377	T	C	0|1	145,25
CI01000011_00144122_00157897	143378	T	C	0|1	149,16
CI01000011_00144122_00157897	143494	T	C	0|1	122,23
CI01000011_00144122_00157897	143974	T	C	0|1	259145
CI01000011_00144122_00157897	144188	C	T	0|1	114188
CI01000011_00219897_00223203	221931	C	A	0|1	21,10
CI01000011_00219897_00223203	222630	A	T	0|1	24,16
CI01000012_00647774_00648451	684229	G	A	0|1	27,37
CI01000012_00647774_00648451	862135	G	A	0|1	21,49
CI01000012_00647774_00648451	862200	A	T	0|1	24,20
CI01000012_00647774_00648451	862201	A	T	0|1	23,21
CI01000012_00863269_00864644	866197	C	T	0|1	70,44
CI01000012_00863269_00864644	884570	G	A	0|1	33,13
CI01000012_00863269_00864644	884591	G	A	0|1	46,23
CI01000012_00991831_01027918	999843	G	A	0|1	22,12
CI01000012_01119068_01123520	1137997	T	C	0|1	42,14
CI01000012_01119068_01123520	1138053	C	G	0|1	29,40
CI01000012_01139864_01192154	1139399	T	C	0|1	20,16
CI01000012_01139864_01192154	1139407	T	C	0|1	25,15
CI01000012_01139864_01192154	1143123	G	A	0|1	23,26
CI01000012_01139864_01192154	1143734	G	A	0|1	21,20
CI01000012_01139864_01192154	1145256	G	A	0|1	50,22
CI01000012_01139864_01192154	1145257	A	T	0|1	50,22
CI01000012_01139864_01192154	1145363	A	G	0|1	71,34
CI01000012_01139864_01192154	1145638	T	G	0|1	101,67
CI01000012_01139864_01192154	1145762	G	A	0|1	67,60
CI01000012_01139864_01192154	1145889	T	C	0|1	61,55
CI01000012_01139864_01192154	1145991	G	A	0|1	64,42
CI01000012_01139864_01192154	1145999	C	T	0|1	40,62
CI01000012_01139864_01192154	1146052	A	G	0|1	55,40
CI01000012_01139864_01192154	1146145	C	T	0|1	71,49
CI01000012_01139864_01192154	1146269	C	T	0|1	52,45
CI01000012_01139864_01192154	1146472	A	G	0|1	81,81
CI01000012_01139864_01192154	1146526	G	A	0|1	60,48
CI01000012_01139864_01192154	1150779	A	G	0|1	28,12
CI01000012_01203854_01208893	1203406	T	C	0|1	29,11
CI01000012_01240945_01242653	1240806	A	T	0|1	41,11
CI01000012_01452947_01472013	1467721	A	G	0|1	22,12
CI01000012_02239088_02240850	2240824	G	T	0|1	48,34
CI01000012_02239088_02240850	2245603	G	A	0|1	37,46
CI01000012_02251322_02337964	2280050	G	A	0|1	30,31
CI01000012_03172201_03172736	3172179	G	T	0|1	214137
CI01000012_03292460_03316923	3326389	T	C	0|1	134,51
CI01000012_03292460_03316923	3326446	A	C	0|1	132,61
CI01000012_03292460_03316923	3326653	C	G	0|1	72,22
CI01000012_03327683_03341200	3327821	G	T	0|1	265132
CI01000012_03357081_03369647	3358436	G	A	0|1	48,30
CI01000012_03357081_03369647	3361256	A	G	0|1	21,23
CI01000012_03357081_03369647	3361708	G	C	0|1	34,15
CI01000012_03357081_03369647	3362352	G	A	0|1	21,31
CI01000012_04595199_04620295	4618588	G	A	0|1	38,65
CI01000012_04722087_04836261	4826027	C	T	0|1	28,17
CI01000012_04722087_04836261	4829335	A	G	0|1	32,10
CI01000012_04722087_04836261	4833132	G	A	0|1	31,10
CI01000012_04926292_04930302	4926196	T	C	0|1	84228
CI01000012_05131253_05139664	5136559	G	A	0|1	63,95
CI01000012_05131253_05139664	5138027	G	T	0|1	20,33
CI01000012_05131253_05139664	5138617	T	C	0|1	143,87
CI01000012_05131253_05139664	5138630	G	T	0|1	90150
CI01000012_05131253_05139664	5138751	A	C	0|1	120,70
CI01000012_05131253_05139664	5139129	T	C	0|1	114,54
CI01000012_05131253_05139664	5139178	C	G	0|1	130,61
CI01000012_05131253_05139664	5139243	T	C	0|1	148,58
CI01000012_05131253_05139664	5139578	G	T	0|1	174,72
CI01000012_05143891_05154080	5149597	T	A	0|1	71,33
CI01000012_05143891_05154080	5149598	A	T	0|1	71,33
CI01000012_05159183_05163128	5163532	C	T	0|1	22,18
CI01000012_05233556_05252071	5233525	G	A	0|1	30,12
CI01000012_05262254_05301347	5301224	C	T	0|1	38,55
CI01000012_05262254_05301347	5301284	C	T	0|1	93164
CI01000012_05262254_05301347	5301731	T	A	0|1	207100
CI01000012_05262254_05301347	5301783	T	A	0|1	199127
CI01000012_05425849_05469157	5469161	A	G	0|1	60,33
CI01000012_05425849_05469157	5469275	G	A	0|1	25,34
CI01000012_05425849_05469157	5482777	C	T	0|1	100132
CI01000012_05425849_05469157	5483122	C	T	0|1	24,54
CI01000012_05523886_05527548	5526546	C	T	0|1	20,15
CI01000012_05523886_05527548	5526642	A	T	0|1	23,20
CI01000012_05565127_05567009	5566157	C	T	0|1	39,56
CI01000012_05565127_05567009	5566253	A	T	0|1	20,14
CI01000012_05565127_05567009	5566989	A	T	0|1	64,37
CI01000012_05659039_05669397	5659066	C	T	0|1	36,57
CI01000012_05659039_05669397	5659147	G	T	0|1	45,70
CI01000012_05708007_05735678	5709531	T	C	0|1	32,22
CI01000012_05738968_05745791	5743343	G	A	0|1	97,33
CI01000012_05909453_05916000	5916602	T	A	0|1	26,56
CI01000012_06380300_06388370	6398301	G	T	0|1	27,18
CI01000012_06406744_06433128	6425842	T	C	0|1	23,13
CI01000012_07120539_07126148	7126327	T	A	0|1	97,12
CI01000012_07312430_07315865	7312352	A	T	0|1	30,43
CI01000012_07312430_07315865	7314860	G	T	0|1	82,40
CI01000012_07312430_07315865	7314884	G	A	0|1	22,60
CI01000012_07312430_07315865	7315202	A	G	0|1	81,56
CI01000012_07312430_07315865	7316002	A	G	0|1	36,30
CI01000012_07388341_07401600	7401165	G	A	0|1	21,28
CI01000012_07401962_07405598	7403016	A	T	0|1	39,78
CI01000012_07401962_07405598	7403730	C	T	0|1	45,68
CI01000012_07401962_07405598	7404442	G	A	0|1	65153
CI01000012_07401962_07405598	7404669	C	T	0|1	128,60
CI01000012_07409605_07427042	7411511	G	A	0|1	69,33
CI01000012_07409605_07427042	7415396	A	C	0|1	55,89
CI01000012_07409605_07427042	7417749	T	C	0|1	65,83
CI01000012_07409605_07427042	7418159	G	A	0|1	46,57
CI01000012_07409605_07427042	7420176	A	G	0|1	43,74
CI01000012_07409605_07427042	7426697	C	A	0|1	36,10
CI01000012_07429147_07434790	7432047	G	A	0|1	64,30
CI01000012_07497278_07501713	7497549	C	T	0|1	34,14
CI01000012_07537907_07544112	7537757	G	A	0|1	46,23
CI01000012_07548354_07550668	7550947	G	A	0|1	25,18
CI01000012_07678377_07700760	7682341	G	A	0|1	47,17
CI01000012_07678377_07700760	7686310	T	C	0|1	36,20
CI01000012_07678377_07700760	7690896	A	G	0|1	50,27
CI01000012_07678377_07700760	7691142	A	G	0|1	45,32
CI01000012_07678377_07700760	7697599	T	C	0|1	45,63
CI01000012_07705100_07707005	7704414	G	C	0|1	23,11
CI01000012_07705100_07707005	7704813	C	A	0|1	20,10
CI01000012_07705100_07707005	7705121	T	G	0|1	27,10
CI01000012_07705100_07707005	7705494	A	G	0|1	50,14
CI01000012_07769675_07800004	7793345	T	C	0|1	25,20
CI01000012_07769675_07800004	7799855	G	A	0|1	31,11
CI01000012_07806089_07811902	7810286	G	C	0|1	22,11
CI01000012_07806089_07811902	7812640	C	T	0|1	44,12
CI01000012_08156754_08159438	8156317	A	G	0|1	66,30
CI01000012_08156754_08159438	8156325	A	G	0|1	69,33
CI01000012_08156754_08159438	8158178	A	G	0|1	88,34
CI01000012_08264407_08270366	8269425	C	T	0|1	35,85
CI01000012_08376626_08388293	8376811	A	G	0|1	47,50
CI01000012_08376626_08388293	8378766	G	A	0|1	71,84
CI01000012_08376626_08388293	8378805	C	T	0|1	67,84
CI01000012_08376626_08388293	8383337	T	C	0|1	44,67
CI01000012_08376626_08388293	8383492	C	G	0|1	40,56
CI01000012_08423495_08432094	8423355	G	A	0|1	65,18
CI01000012_08423495_08432094	8423426	C	T	0|1	60,12
CI01000012_08423495_08432094	8423466	G	A	0|1	82,14
CI01000012_08423495_08432094	8423479	A	G	0|1	80,16
CI01000012_08423495_08432094	8425224	C	T	0|1	118,34
CI01000012_08423495_08432094	8425464	C	T	0|1	60,17
CI01000012_08526824_08531821	8529585	C	T	0|1	33,56
CI01000012_08526824_08531821	8529700	T	C	0|1	33,70
CI01000012_08532750_08542754	8538530	T	C	0|1	24,14
CI01000012_08629488_08631884	8629606	A	C	0|1	170,35
CI01000012_08629488_08631884	8629614	C	A	0|1	147,57
CI01000012_08629488_08631884	8629619	T	G	0|1	38168
CI01000012_08629488_08631884	8631824	C	T	0|1	288124
CI01000012_08635778_08639992	8636655	A	C	0|1	24,14
CI01000012_08635778_08639992	8640016	C	A	0|1	29,13
CI01000012_08635778_08639992	8640023	G	A	0|1	30,11
CI01000012_08656797_08670009	8657309	C	A	0|1	51,21
CI01000012_08656797_08670009	8660859	A	G	0|1	35,20
CI01000012_08656797_08670009	8665417	T	C	0|1	86,39
CI01000012_08656797_08670009	8665665	T	C	0|1	71,32
CI01000012_08656797_08670009	8668833	C	T	0|1	40,25
CI01000012_08656797_08670009	8670026	G	A	0|1	35,61
CI01000012_09113260_09152667	9159795	C	T	0|1	31,19
CI01000012_09379379_09394499	9398388	A	G	0|1	51,17
CI01000012_09379379_09394499	9398391	A	C	0|1	52,16
CI01000012_09379379_09394499	9398420	T	C	0|1	45,18
CI01000012_09379379_09394499	9398519	C	G	0|1	46107
CI01000012_09379379_09394499	9398719	T	G	0|1	66104
CI01000012_09404096_09407478	9404936	T	A	0|1	71121
CI01000012_09404096_09407478	9405884	A	G	0|1	73,29
CI01000012_09404096_09407478	9408108	T	A	0|1	105,55
CI01000012_09503160_09508216	9510900	T	G	0|1	116,49
CI01000012_09589749_09615649	9588791	T	A	0|1	41,18
CI01000012_09589749_09615649	9588968	C	G	0|1	35,11
CI01000012_09589749_09615649	9605419	C	A	0|1	24,12
CI01000012_09894361_09922003	9899526	A	G	0|1	75104
CI01000012_09894361_09922003	9902058	A	G	0|1	56100
CI01000012_10189922_10194006	10192791	T	C	0|1	39,26
CI01000012_10189922_10194006	10193888	A	C	0|1	25,44
CI01000012_10196272_10198737	10200611	C	A	0|1	30,14
CI01000012_10217709_10222035	10216721	T	C	0|1	35,70
CI01000012_10217709_10222035	10217443	A	T	0|1	36,18
CI01000012_10240747_10243942	10240565	T	A	0|1	27,26
CI01000012_10240747_10243942	10240637	G	C	0|1	21,14
CI01000012_10260457_10272063	10271820	G	T	0|1	24,41
CI01000012_10276814_10291389	10276441	G	A	0|1	44,54
CI01000012_10947838_10952009	10951184	G	A	0|1	53,23
CI01000012_11277561_11292490	11291732	C	A	0|1	27,16
CI01000012_11859839_11869022	11867341	C	T	0|1	40,10
CI01000012_11897443_11903607	11903763	G	A	0|1	143,90
CI01000012_11913513_11921468	11914032	G	A	0|1	100,65
CI01000012_11913513_11921468	11922384	A	G	0|1	30,53
CI01000012_11913513_11921468	11922468	C	T	0|1	27,37
CI01000012_11995593_12005292	12005151	A	T	0|1	34,23
CI01000012_12007476_12016114	12009584	G	A	0|1	99,31
CI01000012_12007476_12016114	12009600	T	C	0|1	92,18
CI01000012_12007476_12016114	12009627	C	G	0|1	78,14
CI01000012_12007476_12016114	12009991	T	C	0|1	86,33
CI01000012_12007476_12016114	12014500	A	G	0|1	82,36
[truncated: 2,274 more rows]

## Sheet: SNP in R2
SNP variation in R2 of cells
gene id	position	ref	mut	R2_type	R2_read
CI01000000_00252240_00259416	258219	A	G	0|1	155128
CI01000000_00339503_00381915	338640	T	C	0|1	32,19
CI01000000_00339503_00381915	338651	T	C	0|1	27,26
CI01000000_00683745_00689383	683852	G	A	0|1	78,46
CI01000000_00691526_00698902	690998	C	T	0|1	191169
CI01000000_00977418_00984766	990843	C	T	0|1	34,84
CI01000000_00977418_00984766	991440	G	A	0|1	41,91
CI01000000_01061972_01081591	1090285	G	A	0|1	135179
CI01000000_01061972_01081591	1090319	A	G	0|1	146191
CI01000000_01092471_01098757	1092522	A	G	0|1	69105
CI01000000_01149697_01163047	1161476	A	C	0|1	24,35
CI01000000_01149697_01163047	1162953	A	G	0|1	26,49
CI01000000_01182989_01185534	1182320	T	A	0|1	36,19
CI01000000_01347674_01352321	1355903	C	T	0|1	37,80
CI01000000_01357072_01359013	1356120	T	C	0|1	36,28
CI01000000_01357072_01359013	1356268	G	A	0|1	41,56
CI01000000_01357072_01359013	1356422	T	G	0|1	49,84
CI01000000_01357072_01359013	1356427	G	T	0|1	85,48
CI01000000_01357072_01359013	1356550	C	T	0|1	28,76
CI01000000_01357072_01359013	1357061	A	G	0|1	64,95
CI01000000_01904551_01911645	1908016	A	G	0|1	249181
CI01000000_02018856_02033091	2018869	A	G	0|1	27,11
CI01000000_02461645_02466865	2490269	G	T	0|1	144261
CI01000000_03073311_03109669	3117167	G	A	0|1	242,90
CI01000000_03118493_03127143	3118311	A	G	0|1	135156
CI01000000_03129624_03148993	3130988	A	C	0|1	36,27
CI01000000_03129624_03148993	3131549	T	A	0|1	26,27
CI01000000_03129624_03148993	3133213	A	C	0|1	28,15
CI01000000_03129624_03148993	3133225	A	C	0|1	26,17
CI01000000_03129624_03148993	3148920	T	C	0|1	84,65
CI01000000_03163645_03170599	3163704	G	A	0|1	69,71
CI01000000_03163645_03170599	3165127	C	T	0|1	87,91
CI01000000_03163645_03170599	3167159	A	C	0|1	97,89
CI01000000_03163645_03170599	3170557	T	C	0|1	114,44
CI01000000_03163645_03170599	3170914	A	T	0|1	117134
CI01000000_03172562_03175863	3171759	G	C	0|1	74,11
CI01000000_03172562_03175863	3175714	C	A	0|1	162,99
CI01000000_03172562_03175863	3175762	G	T	0|1	122,63
CI01000000_03184726_03189468	3186810	A	G	0|1	87,64
CI01000000_03184726_03189468	3194121	A	G	0|1	29,35
CI01000000_03724666_03729920	3757431	T	C	0|1	22,48
CI01000000_03724666_03729920	3759892	C	A	0|1	106,22
CI01000000_03724666_03729920	3759918	C	T	0|1	96,25
CI01000000_03724666_03729920	3760013	C	T	0|1	69,21
CI01000000_03786592_03794075	3852351	G	A	0|1	87,41
CI01000000_03786592_03794075	3852677	G	A	0|1	157,75
CI01000000_03786592_03794075	3854530	G	A	0|1	40,68
CI01000000_04064625_04068473	4064829	C	T	0|1	28,46
CI01000000_04064625_04068473	4067169	C	T	0|1	28,58
CI01000000_04079738_04081018	4079625	A	G	0|1	118182
CI01000000_04079738_04081018	4080062	T	C	0|1	132191
CI01000000_04079738_04081018	4080064	G	T	0|1	139204
CI01000000_04576065_04586515	4582293	C	A	0|1	43,23
CI01000000_04576065_04586515	4586506	C	T	0|1	41,95
CI01000000_04589952_04595231	4593555	A	G	0|1	65,30
CI01000000_05173896_05177992	5181997	C	T	0|1	89127
CI01000000_05173896_05177992	5182195	G	A	0|1	226165
CI01000000_05173896_05177992	5182514	A	G	0|1	106,50
CI01000000_05204803_05264985	5242761	A	G	0|1	56,18
CI01000000_05204803_05264985	5242770	C	A	0|1	58,21
CI01000000_05204803_05264985	5246570	C	T	0|1	20,58
CI01000000_05204803_05264985	5249731	G	A	0|1	27,57
CI01000000_05204803_05264985	5265756	C	T	0|1	29,40
CI01000000_05403325_05406432	5405593	T	C	0|1	80,39
CI01000000_05403325_05406432	5405617	A	G	0|1	89,44
CI01000000_05409025_05413963	5408811	T	G	0|1	91,18
CI01000000_05409025_05413963	5408871	T	C	0|1	92,10
CI01000000_05472291_05475261	5471667	G	T	0|1	23,79
CI01000000_05472291_05475261	5471798	T	C	0|1	28,62
CI01000000_05488574_05498163	5494193	C	T	0|1	76,34
CI01000000_05488574_05498163	5503241	G	A	0|1	207,80
CI01000000_05488574_05498163	5503376	A	T	0|1	68162
CI01000000_05537990_05549497	5543783	C	T	0|1	87,39
CI01000000_05664573_05678042	5681836	G	T	0|1	206,45
CI01000000_05664573_05678042	5682106	T	C	0|1	120,93
CI01000000_05664573_05678042	5683125	A	T	0|1	165,74
CI01000000_05664573_05678042	5683588	C	T	0|1	109106
CI01000000_05664573_05678042	5683821	A	G	0|1	292144
CI01000000_05664573_05678042	5685376	T	C	0|1	78,72
CI01000000_05664573_05678042	5685498	C	T	0|1	134,91
CI01000000_05664573_05678042	5685649	T	G	0|1	165100
CI01000000_05664573_05678042	5686055	A	T	0|1	64116
CI01000000_05664573_05678042	5686093	G	C	0|1	199,44
CI01000000_05664573_05678042	5686264	T	C	0|1	24,15
CI01000000_05728315_05737603	5736212	C	G	0|1	96,58
CI01000000_05739330_05746317	5747187	C	T	0|1	33,11
CI01000000_05747272_05748096	5747406	G	A	0|1	145,54
CI01000000_05754551_05762914	5754646	C	T	0|1	63139
CI01000000_05754551_05762914	5760127	G	A	0|1	234,94
CI01000000_05992362_05993043	6002790	G	A	0|1	55104
CI01000000_06003835_06013643	6003684	T	A	0|1	35,34
CI01000000_06003835_06013643	6003755	T	C	0|1	40,44
CI01000000_06020887_06024866	6025447	T	C	0|1	220105
CI01000000_06020887_06024866	6027303	C	T	0|1	27,11
CI01000000_06594095_06603856	6604534	A	C	0|1	57,16
CI01000000_07608372_07615419	7615256	T	C	0|1	114122
CI01000000_07618023_07618587	7618973	T	C	0|1	30,24
CI01000000_08122662_08157008	8169227	C	A	0|1	39,11
CI01000000_08122662_08157008	8169248	C	T	0|1	37,13
CI01000000_08175192_08180423	8255224	A	G	0|1	36,50
CI01000000_08175192_08180423	8255683	T	G	0|1	131133
CI01000000_08175192_08180423	8255920	G	T	0|1	179140
CI01000000_08175192_08180423	8256386	G	T	0|1	61,66
CI01000000_08175192_08180423	8256654	C	T	0|1	38,17
CI01000000_08175192_08180423	8256881	T	C	0|1	46,42
CI01000000_08175192_08180423	8257310	A	G	0|1	21,29
CI01000000_08175192_08180423	8267627	G	A	0|1	92,89
CI01000000_08175192_08180423	8267706	A	G	0|1	76,67
CI01000000_08175192_08180423	8268070	C	T	0|1	75,85
CI01000000_08175192_08180423	8268493	C	T	0|1	46,18
CI01000000_08175192_08180423	8268706	C	T	0|1	40,35
CI01000000_08953786_08956527	8956505	G	A	0|1	103111
CI01000000_08953786_08956527	8956709	T	A	0|1	69,36
CI01000000_08953786_08956527	8957886	T	G	0|1	122135
CI01000000_08962721_08970678	8962697	C	T	0|1	86,49
CI01000000_08962721_08970678	8970956	C	T	0|1	244254
CI01000000_08973303_08974193	8973082	C	T	0|1	162174
CI01000000_08973303_08974193	8973256	A	T	0|1	71,31
CI01000000_08975466_08977875	8975823	A	T	0|1	35,16
CI01000000_08980818_08984618	8986112	G	A	0|1	25,35
CI01000000_08980818_08984618	8988624	G	A	0|1	32,28
CI01000000_10066332_10095064	10091221	C	A	0|1	36,11
CI01000000_10066332_10095064	10095196	C	T	0|1	43,24
CI01000000_10066332_10095064	10095326	T	C	0|1	39,27
CI01000000_10227326_10228613	10227279	A	G	0|1	45100
CI01000000_10227326_10228613	10235941	G	A	0|1	72,22
CI01000000_10248953_10267217	10265785	G	A	0|1	134235
CI01000000_10279478_10285178	10300850	T	C	0|1	72,37
CI01000000_10304021_10312933	10303582	G	A	0|1	53121
CI01000000_10327801_10328403	10327278	A	G	0|1	24,11
CI01000000_10327801_10328403	10329223	A	G	0|1	160,58
CI01000000_10333352_10335572	10332542	T	C	0|1	99,25
CI01000000_10333352_10335572	10332545	T	C	0|1	116,11
CI01000000_10333352_10335572	10332563	T	C	0|0	155,12
CI01000000_10333352_10335572	10332564	T	C	0|1	103,65
CI01000000_10333352_10335572	10332776	T	C	0|1	280,57
CI01000000_10333352_10335572	10332782	T	C	0|1	308,31
CI01000000_10333352_10335572	10332814	T	C	0|0	294,19
CI01000000_10333352_10335572	10332816	T	C	0|1	237,77
CI01000000_10333352_10335572	10332817	T	C	0|1	230,86
CI01000000_10333352_10335572	10332818	T	C	0|1	263,57
CI01000000_10340249_10349242	10340379	A	G	0|1	26,33
CI01000000_10340249_10349242	10340397	A	G	0|1	31,38
CI01000000_10351921_10370020	10364835	T	G	0|1	201,72
CI01000000_10351921_10370020	10369326	C	T	0|1	184146
CI01000000_10351921_10370020	10370990	T	C	0|1	77160
CI01000000_10481263_10483211	10485757	G	A	0|1	52,21
CI01000000_10481263_10483211	10486013	C	T	0|1	36,17
CI01000000_10762185_10770168	10770963	A	T	0|1	29,34
CI01000000_10824957_10825464	10824687	T	C	0|1	80,64
CI01000000_10824957_10825464	10824698	G	A	0|1	74,89
CI01000000_10824957_10825464	10825430	G	A	0|1	117,52
CI01000000_10824957_10825464	10827551	A	G	0|1	24,18
CI01000000_10828551_10844940	10845580	A	G	0|1	22,17
CI01000000_10857057_10861468	10861459	A	G	0|1	234,80
CI01000000_10857057_10861468	10862123	A	G	0|1	144,13
CI01000000_10857057_10861468	10862165	A	G	0|1	100,32
CI01000000_10857057_10861468	10862184	A	G	0|1	110,11
CI01000000_10857057_10861468	10862194	A	G	0|1	107,10
CI01000000_10857057_10861468	10862201	A	G	0|1	29,79
CI01000000_10857057_10861468	10862644	C	A	0|1	76,34
CI01000000_11541564_11559682	11541011	A	G	0|1	84,80
CI01000000_11541564_11559682	11542426	A	G	0|1	102148
CI01000000_11584045_11586744	11596677	T	A	0|1	24,11
CI01000000_11584045_11586744	11596935	C	A	0|1	28,22
CI01000000_11600258_11602519	11603273	T	C	0|1	44,39
CI01000000_11600258_11602519	11603274	G	A	0|1	44,39
CI01000000_11600258_11602519	11603450	A	G	0|1	56,48
CI01000000_11603826_11605350	11603785	T	C	0|1	28,25
CI01000000_11603826_11605350	11603988	A	G	0|1	39,39
CI01000000_11627091_11639685	11642265	A	G	0|1	22,21
CI01000000_11842893_11845222	11844966	A	G	0|1	35,42
CI01000000_11870031_11891782	11872067	C	A	0|1	48,46
CI01000000_11894953_11903178	11898666	T	G	0|1	53,58
CI01000000_11894953_11903178	11899076	C	G	0|1	49,47
CI01000000_11894953_11903178	11899796	A	G	0|1	52,48
CI01000000_11906348_11910227	11907775	G	A	0|1	25,24
CI01000000_11975344_12001661	12001639	C	T	0|1	35,27
CI01000000_12132095_12147469	12148143	C	A	0|1	37,26
CI01000000_12182460_12189353	12189391	G	T	0|1	74,64
CI01000000_12590356_12592063	12592941	C	T	0|1	45,28
CI01000000_12719986_12732435	12732045	C	T	0|1	44,54
CI01000000_13046905_13057421	13054103	T	G	0|1	46,43
CI01000000_13046905_13057421	13058725	T	A	0|1	53,27
CI01000000_13069375_13070057	13068878	T	C	0|1	39,36
CI01000000_13072028_13087210	13087458	A	G	0|1	63,64
CI01000000_13350939_13358816	13352625	C	T	0|1	31,28
CI01000000_13579971_13586927	13586828	G	A	0|1	47,47
CI01000000_13579971_13586927	13587523	C	T	0|1	33,27
CI01000000_13683183_13689176	13689435	T	A	0|1	28,24
CI01000000_13689569_13694664	13692157	G	T	0|1	44,45
CI01000000_13689569_13694664	13692188	C	T	0|1	48,52
CI01000000_13689569_13694664	13694462	T	G	0|1	31,18
CI01000000_13934872_13936612	13937568	A	T	0|1	68,90
CI01000000_13937628_13939186	13938055	C	T	0|1	184121
CI01000000_13937628_13939186	13939650	C	T	0|1	100,49
CI01000000_13941671_13945038	13942372	G	A	0|1	58,25
CI01000000_13941671_13945038	13942607	G	A	0|1	25,33
CI01000000_14804926_14814888	14814984	C	A	0|1	47,66
CI01000000_14841466_14845039	14842738	A	T	0|1	25,63
CI01000000_14857956_14858702	14857868	T	A	0|1	36,12
CI01000000_14860321_14870819	14859737	A	G	0|1	83,43
CI01000000_15091223_15092317	15091283	C	T	0|1	142,86
CI01000000_15091223_15092317	15095749	C	A	0|1	68,26
CI01000000_15091223_15092317	15108682	T	A	0|1	27,15
CI01000000_15091223_15092317	15109167	G	A	0|1	32,24
CI01000000_15091223_15092317	15109213	A	G	0|1	41,29
CI01000000_15091223_15092317	15109273	A	G	0|1	41,25
CI01000000_15091223_15092317	15109480	A	G	0|1	53,31
CI01000000_15091223_15092317	15109655	A	G	0|1	66,27
CI01000000_15120586_15123050	15120522	A	G	0|1	154,72
CI01000000_15829395_15841876	15831480	T	G	0|1	37,33
CI01000000_15829395_15841876	15831481	C	A	0|1	34,33
CI01000000_15829395_15841876	15841402	A	G	0|1	231216
CI01000000_15829395_15841876	15849167	T	C	0|1	48,11
CI01000000_16066787_16081915	16073824	C	T	0|1	20,11
CI01000000_16066787_16081915	16079370	A	G	0|1	26,26
CI01000000_16066787_16081915	16081382	G	A	0|1	39,35
CI01000000_16066787_16081915	16081406	A	G	0|1	40,40
CI01000000_16066787_16081915	16081632	C	T	0|1	29,37
CI01000000_16087757_16091758	16091343	T	C	0|1	129124
CI01000000_16339900_16340277	16341892	T	G	0|1	207150
CI01000000_16362843_16368520	16368701	C	A	0|1	87106
CI01000000_16375958_16382103	16378455	C	T	0|1	75,76
CI01000000_16375958_16382103	16381545	T	C	0|1	167212
CI01000000_16375958_16382103	16381887	T	A	0|1	102,81
CI01000000_16628234_16631045	16628309	G	A	0|1	26,25
CI01000000_16878307_16893681	16883690	A	G	0|1	28,36
CI01000000_16878307_16893681	16883744	A	T	0|1	29,45
CI01000000_16878307_16893681	16884018	C	T	0|1	60,19
CI01000000_16903722_16914680	16909043	A	G	0|1	24,12
CI01000000_16903722_16914680	16913392	G	T	0|1	25,19
CI01000000_16903722_16914680	16913431	T	C	0|1	24,22
CI01000000_16903722_16914680	16914603	T	G	0|1	31,34
CI01000000_17267180_17298324	17298943	G	A	0|1	71,60
CI01000000_17388536_17403918	17404906	G	C	0|1	138,83
CI01000000_17518852_17532520	17536003	T	C	0|1	21,12
CI01000000_17538506_17539949	17537847	C	T	0|1	107,78
CI01000000_17574594_17582809	17574976	T	C	0|1	208255
CI01000000_17644414_17655141	17657067	G	A	0|1	56,99
CI01000000_17858551_17862300	17866097	G	T	0|1	200168
CI01000000_17867711_17872984	17870332	A	G	0|1	73,57
CI01000000_17884239_17897080	17884332	C	T	0|1	221207
CI01000000_17884239_17897080	17887049	T	G	0|1	349,47
CI01000000_17884239_17897080	17889770	G	A	0|1	148129
CI01000000_17884239_17897080	17890702	A	G	0|1	98,69
CI01000000_17908883_17915640	17909323	A	G	0|1	33,29
CI01000000_18470390_18486185	18570449	A	G	0|1	23,50
CI01000000_18574740_18584010	18581714	G	A	0|1	28,26
CI01000000_18785690_18788783	18785719	A	T	0|1	69,38
CI01000000_18785690_18788783	18787604	A	C	0|1	37,19
CI01000000_18785690_18788783	18789365	G	A	0|1	94,41
CI01000000_18789985_18793339	18793124	G	C	0|1	88151
CI01000000_18789985_18793339	18793184	T	C	0|1	283151
CI01000000_18789985_18793339	18795611	T	C	0|1	280194
CI01000000_18807858_18811351	18808237	C	T	0|1	61,85
CI01000000_18815522_18834911	18821403	A	G	0|1	45,18
CI01000000_18889071_18893893	18893872	T	C	0|1	30,10
CI01000000_18889071_18893893	18894017	T	G	0|1	25,12
CI01000000_18889071_18893893	18908060	C	A	0|1	147,93
CI01000001_00089680_00091054	90895	G	A	0|1	25,43
CI01000001_00089680_00091054	90972	T	G	0|1	60,25
CI01000001_00089680_00091054	91173	G	A	0|1	45,21
CI01000001_00089680_00091054	91205	T	C	0|1	29,28
CI01000001_00089680_00091054	91222	C	T	0|1	21,34
CI01000001_00089680_00091054	92405	C	T	0|1	77,21
CI01000001_00089680_00091054	92527	A	G	0|1	91,15
CI01000001_00192545_00195828	192016	C	T	0|1	52113
CI01000001_00192545_00195828	192081	G	A	0|1	63135
CI01000001_00192545_00195828	192201	G	A	0|1	103,42
CI01000001_00192545_00195828	193928	A	G	0|1	29,14
CI01000001_00205299_00213625	212418	A	T	0|1	67,36
CI01000001_00231916_00237164	237989	G	A	0|1	24,63
CI01000001_00231916_00237164	237995	C	A	0|1	23,64
CI01000001_00433013_00435064	435030	C	T	0|1	54,20
CI01000001_00433013_00435064	435652	T	C	0|1	58,18
CI01000001_00436821_00439097	436859	C	T	0|1	143135
CI01000001_00506140_00517386	535705	T	A	0|1	51,10
CI01000001_00506140_00517386	536151	T	G	0|1	30,88
CI01000001_00506140_00517386	536522	T	C	0|1	43,15
CI01000001_00538192_00559082	537958	T	C	0|1	46,33
CI01000001_00636063_00642086	706892	A	G	0|1	41,65
CI01000001_00636063_00642086	707038	T	C	0|1	71,40
CI01000001_00636063_00642086	707077	T	C	0|1	33,70
CI01000001_01209204_01212045	1212146	C	A	0|1	188112
CI01000001_01555180_01558113	1560547	A	G	0|1	123,20
CI01000001_01555180_01558113	1560565	G	A	0|1	107,23
CI01000001_01555180_01558113	1560624	C	T	0|1	93,36
CI01000001_01555180_01558113	1560717	T	C	0|1	83,28
CI01000001_01555180_01558113	1560749	C	T	0|1	60,16
CI01000001_01555180_01558113	1560977	T	A	0|1	31,10
CI01000001_01762809_01771029	1767556	G	A	0|1	30,68
CI01000001_01868471_01873459	1870612	A	G	0|1	51,25
CI01000001_02009224_02019961	2055392	G	A	0|1	67142
CI01000001_02057429_02071506	2057144	G	A	0|1	82144
CI01000001_02057429_02071506	2057914	C	T	0|1	182104
CI01000001_02057429_02071506	2058281	T	G	0|1	75125
CI01000001_02106280_02114656	2135946	C	A	0|1	225,99
CI01000001_02166796_02171151	2171285	C	T	0|1	57,19
CI01000001_02166796_02171151	2171388	C	T	0|1	54,28
CI01000001_02393859_02406849	2396008	T	C	0|1	42,30
CI01000001_02547325_02557711	2549580	C	A	0|1	133213
CI01000001_02547325_02557711	2549587	G	A	0|1	122217
CI01000001_02547325_02557711	2549695	G	A	0|1	243109
CI01000001_02567315_02569427	2568929	C	T	0|1	272,62
CI01000001_02567315_02569427	2568936	G	T	0|1	263,62
CI01000001_02570315_02577096	2579597	A	T	0|1	25,13
CI01000001_02591835_02593987	2593981	T	C	0|1	149,60
CI01000001_02591835_02593987	2594297	A	G	0|1	33,26
CI01000001_02641721_02653037	2644066	T	C	0|1	160,97
CI01000001_03497808_03500098	3500081	A	T	0|1	82154
CI01000001_03497808_03500098	3500164	A	G	0|1	28,41
CI01000001_03506220_03510588	3510995	T	C	0|1	21,13
CI01000001_03506220_03510588	3513960	G	T	0|1	129252
CI01000001_03506220_03510588	3514125	G	A	0|1	91136
CI01000001_03506220_03510588	3514186	T	A	0|1	92143
CI01000001_03515448_03525499	3514690	T	A	0|1	67,84
CI01000001_03515448_03525499	3514714	T	G	0|1	47,43
CI01000001_03515448_03525499	3514763	C	T	0|1	56,49
CI01000001_03515448_03525499	3514780	A	T	0|1	82,82
CI01000001_03515448_03525499	3514950	C	T	0|1	74111
CI01000001_03515448_03525499	3515032	G	T	0|1	71118
CI01000001_03515448_03525499	3515526	C	T	0|1	20,21
CI01000001_03515448_03525499	3515538	T	C	0|1	21,18
CI01000001_03515448_03525499	3515577	G	A	0|1	24,20
CI01000001_03515448_03525499	3515601	C	T	0|1	28,28
CI01000001_03515448_03525499	3516991	G	T	0|1	37,52
CI01000001_03515448_03525499	3520253	G	A	0|1	27,38
CI01000001_03515448_03525499	3522629	C	T	0|1	35,20
CI01000001_03618075_03620436	3620952	C	T	0|1	37,53
CI01000001_03618075_03620436	3621950	G	C	0|1	90113
CI01000001_03618075_03620436	3621996	C	G	0|1	71106
CI01000001_03623291_03628923	3623048	C	T	0|1	59,91
CI01000001_03623291_03628923	3627088	T	A	0|1	31,46
CI01000001_03719251_03775929	3769591	A	G	0|1	91,61
CI01000001_03719251_03775929	3769670	A	G	0|1	72,20
CI01000001_04085864_04225894	4273613	A	G	0|1	38,13
CI01000001_04311013_04315588	4317005	T	G	0|1	110,70
CI01000001_04433559_04437385	4437922	T	C	0|1	35,12
CI01000001_04726550_04727511	4729784	A	G	0|1	110,61
CI01000001_04726550_04727511	4729974	C	G	0|1	138,58
CI01000001_04726550_04727511	4730135	C	T	0|1	157,56
CI01000001_04746153_04754209	4754232	T	C	0|1	82,26
CI01000001_04746153_04754209	4754620	T	G	0|1	30,22
CI01000001_04746153_04754209	4755092	T	C	0|1	30,12
CI01000001_04746153_04754209	4755093	G	A	0|1	30,12
CI01000001_04779079_04792659	4793550	A	G	0|1	48,24
CI01000001_04779079_04792659	4793735	T	G	0|1	32,25
CI01000001_05062950_05065565	5065217	T	C	0|1	54,26
CI01000001_05191382_05196348	5203361	T	G	0|1	44,17
CI01000001_05288832_05293421	5287912	T	C	0|1	78,20
CI01000001_05288832_05293421	5288002	T	C	0|1	46,11
CI01000001_05288832_05293421	5288241	T	C	0|1	36,24
CI01000001_05403970_05409286	5403689	T	G	0|1	188121
CI01000001_05403970_05409286	5403835	C	T	0|1	179102
CI01000001_05403970_05409286	5403941	T	C	0|1	131,48
CI01000001_05403970_05409286	5403965	T	G	0|1	129,38
CI01000001_05403970_05409286	5404030	G	A	0|1	132,27
CI01000001_05403970_05409286	5404243	T	C	0|1	131,38
CI01000001_05403970_05409286	5404263	T	G	0|1	125,33
CI01000001_05403970_05409286	5404306	G	A	0|1	118,31
CI01000001_05436238_05437581	5436344	C	T	0|1	65,20
CI01000001_05502863_05504638	5508234	A	G	0|1	35,67
CI01000001_05509301_05539080	5508660	G	C	0|1	31,10
CI01000001_05509301_05539080	5508691	T	C	0|1	27,15
CI01000001_05575469_05577709	5575402	G	A	0|1	84152
CI01000001_05842665_05846705	5845226	G	A	0|1	43,23
CI01000001_05842665_05846705	5846087	C	T	0|1	22,28
CI01000001_05861486_05864311	5864884	A	T	0|1	89,25
CI01000001_05861486_05864311	5865272	C	T	0|1	92,33
CI01000001_05861486_05864311	5868126	G	A	0|1	42,82
CI01000001_05933655_05938581	5935941	A	G	0|1	98139
CI01000001_05942155_05943721	5943637	C	G	0|1	130,10
CI01000001_05942155_05943721	5944741	T	G	0|1	120,32
CI01000001_05945762_05955388	5947711	T	C	0|1	31,14
CI01000001_05945762_05955388	5949114	T	G	0|1	24,11
CI01000001_05969709_06015943	6033145	G	A	0|1	28,13
CI01000001_06121398_06124748	6125623	G	T	0|1	140103
CI01000001_06126262_06133051	6125870	C	T	0|1	134,42
CI01000001_06309664_06321614	6319424	C	T	0|1	25,18
CI01000001_06325915_06358454	6355959	C	A	0|1	61,73
CI01000001_06325915_06358454	6355969	G	A	0|1	64,92
CI01000001_06325915_06358454	6358537	G	A	0|1	87127
CI01000001_06442969_06455699	6453465	C	T	0|1	164,44
CI01000001_06442969_06455699	6455430	T	C	0|1	190,67
CI01000001_06442969_06455699	6456042	C	T	0|1	271,95
CI01000001_06564886_06568295	6566410	A	C	0|1	126,46
CI01000001_06564886_06568295	6566668	A	G	0|1	139,55
CI01000001_06564886_06568295	6566706	A	C	0|1	132,59
CI01000001_06825263_06835397	6836199	C	T	0|1	150,50
CI01000001_06825263_06835397	6836219	C	G	0|1	152,51
CI01000001_06960133_06963752	6963762	G	A	0|1	36,20
CI01000001_06965170_06976281	6965200	G	A	0|1	48,13
CI01000001_06996957_07040074	7012502	C	T	0|1	28,12
CI01000001_06996957_07040074	7039978	T	C	0|1	122,52
CI01000001_07071090_07114820	7070477	C	G	0|1	24,37
CI01000001_07231558_07266828	7259679	G	A	0|1	68,26
CI01000001_07231558_07266828	7267283	T	C	0|1	23,29
CI01000001_07231558_07266828	7267317	A	T	0|1	24,15
CI01000001_07270003_07290702	7271431	G	A	0|1	38,14
CI01000001_07270003_07290702	7272281	A	T	0|1	51,38
CI01000001_07270003_07290702	7272365	A	T	0|1	46,35
CI01000001_07270003_07290702	7272696	C	T	0|1	30,16
CI01000001_07270003_07290702	7275140	C	T	0|1	26,47
CI01000001_07492000_07496973	7538136	C	T	0|1	34,11
CI01000001_07577777_07584809	7586613	C	T	0|1	228113
CI01000001_07875805_07905655	7876148	T	C	0|1	175,77
CI01000001_07875805_07905655	7899105	T	C	0|1	33,12
CI01000001_07875805_07905655	7903009	A	G	0|1	55,19
CI01000001_07875805_07905655	7904581	C	T	0|1	51,10
CI01000001_07935720_07951221	7951247	C	T	0|1	146,73
CI01000001_08271059_08344201	8347769	A	G	0|1	29,17
CI01000001_08271059_08344201	8348483	A	C	0|1	125,37
CI01000001_08511118_08515391	8514550	G	A	0|1	130254
CI01000001_08511118_08515391	8515211	A	G	0|1	188,82
CI01000001_08511118_08515391	8515293	T	C	0|1	209170
CI01000001_08518981_08528451	8521997	G	C	0|1	26,12
CI01000001_08675171_08691078	8675232	A	G	0|1	78,39
CI01000001_08693299_08699315	8692558	C	A	0|1	20,23
CI01000001_08693299_08699315	8698130	C	A	0|1	23,10
CI01000001_08721737_08727450	8723480	T	A	0|1	55,37
CI01000001_08841482_08845223	8844562	C	T	0|1	37,25
CI01000001_08841482_08845223	8844569	C	T	0|1	38,24
CI01000001_08841482_08845223	8844641	T	C	0|1	26,14
CI01000001_08934325_08940532	8937715	A	G	0|1	45,25
CI01000001_08934325_08940532	8941265	C	T	0|1	32,17
CI01000001_08950041_08960737	8951455	T	C	0|1	22,16
CI01000001_08950041_08960737	8956727	G	A	0|1	40,15
CI01000001_08950041_08960737	8960731	C	T	0|1	42,30
CI01000001_08990605_08998643	9029639	A	G	0|1	31,55
CI01000001_08990605_08998643	9030287	G	A	0|1	44,89
CI01000001_09132867_09145278	9140376	C	T	0|1	178273
CI01000001_09132867_09145278	9144834	G	T	0|1	23,42
CI01000001_09132867_09145278	9145653	T	C	0|1	21,11
CI01000001_09147684_09162673	9160537	G	A	0|1	34,92
CI01000001_09147684_09162673	9162426	C	T	0|1	60126
CI01000001_09374272_09375120	9373639	A	T	0|1	35,76
CI01000001_09374272_09375120	9374229	T	C	0|1	33104
CI01000001_09374272_09375120	9374521	T	C	0|1	96,38
CI01000001_09477768_09481888	9481945	G	T	0|1	142,66
CI01000001_09477768_09481888	9481992	C	T	0|1	152,71
CI01000001_09477768_09481888	9482168	A	T	0|1	198110
CI01000001_09477768_09481888	9482774	T	C	0|1	266165
CI01000001_09483845_09484834	9485170	T	C	0|1	20,14
CI01000001_09483845_09484834	9485631	T	G	0|1	23,21
CI01000001_09524946_09530660	9523952	C	G	0|1	35,61
CI01000001_09524946_09530660	9524406	G	A	0|1	61,33
CI01000001_09533674_09538902	9538928	G	A	0|1	76,12
CI01000001_09540982_09554063	9554115	T	C	0|1	49,14
CI01000001_09582178_09593275	9604889	G	A	0|1	24,18
CI01000001_09608760_09615654	9613803	G	A	0|1	27,19
CI01000001_09608760_09615654	9613932	T	C	0|1	24,12
CI01000001_09608760_09615654	9614220	C	T	0|1	43,15
CI01000001_09824213_09894721	9823738	T	C	0|1	34,24
CI01000001_09824213_09894721	9833085	A	T	0|1	68,58
CI01000001_09824213_09894721	9834620	G	A	0|1	44,46
CI01000001_09824213_09894721	9835060	A	G	0|1	52,40
CI01000001_09824213_09894721	9836674	C	T	0|1	28,55
CI01000001_09977773_10014601	9978758	C	T	0|1	24,11
CI01000001_10141190_10146911	10146381	C	T	0|1	115,63
CI01000001_10475281_10484892	10475554	C	T	0|1	39,64
CI01000001_10475281_10484892	10475577	A	G	0|1	32,64
CI01000001_10475281_10484892	10476390	A	G	0|1	34,52
CI01000001_10475281_10484892	10476597	T	C	0|1	21,29
CI01000001_10475281_10484892	10476769	T	C	0|1	24,19
CI01000001_10658398_10672912	10658232	T	C	0|1	74160
CI01000001_10862471_10864514	10893521	C	T	0|1	70,16
CI01000001_10862471_10864514	10893962	T	C	0|1	30,15
CI01000001_10862471_10864514	10894353	A	G	0|1	49,13
CI01000001_10862471_10864514	10895093	G	C	0|1	37,14
CI01000001_10896443_10925951	10896238	C	T	0|1	20,13
CI01000001_10896443_10925951	10922441	A	C	0|1	36,44
CI01000001_10896443_10925951	10922558	G	A	0|1	99,48
CI01000001_11019871_11028065	11026338	T	C	0|1	291196
CI01000001_11099313_11137500	11135864	C	T	0|1	41,14
CI01000001_11099313_11137500	11137597	C	T	0|1	69146
CI01000001_11288035_11293399	11287955	A	T	0|1	25,12
CI01000001_11288035_11293399	11288089	G	A	0|1	77130
CI01000001_11288035_11293399	11290109	C	T	0|1	76103
CI01000001_11656975_11660666	11661191	C	G	0|1	197,68
CI01000001_11665402_11666409	11668770	C	T	0|1	25,46
CI01000001_11665402_11666409	11668771	C	T	0|1	25,47
CI01000001_11665402_11666409	11669269	T	C	0|1	279125
CI01000001_11665402_11666409	11670835	T	C	0|1	200145
CI01000001_11665402_11666409	11672963	G	A	0|1	268228
CI01000001_11677994_11680279	11678088	C	A	0|1	231150
CI01000001_11685422_11713351	11713951	C	T	0|1	32,10
CI01000001_11685422_11713351	11713957	T	C	0|1	35,10
CI01000001_11809724_11812692	11809988	G	A	0|1	44,14
CI01000001_11973849_11984738	11977159	G	A	0|1	26,44
CI01000001_11973849_11984738	11977237	C	T	0|1	30,46
CI01000001_11973849_11984738	11980535	A	G	0|1	25,32
CI01000001_12058281_12060612	12058367	A	G	0|1	36,31
CI01000001_12058281_12060612	12061118	A	G	0|1	39,16
CI01000001_12064801_12077571	12064536	T	C	0|1	67,18
CI01000001_12064801_12077571	12066704	C	T	0|1	77,38
CI01000001_12064801_12077571	12077500	T	C	0|1	53,19
CI01000001_12486765_12495297	12487653	G	A	0|1	26,55
CI01000001_12486765_12495297	12495070	A	G	0|1	44,58
CI01000001_12602382_12613489	12613475	G	A	0|1	21,33
CI01000001_12602382_12613489	12613610	A	T	0|1	22,41
CI01000001_12657571_12666609	12667591	C	T	0|1	23,14
CI01000001_12718151_12726821	12727345	G	A	0|1	24,13
CI01000001_12825387_12869026	12835182	A	G	0|1	24,16
CI01000001_12825387_12869026	12842496	T	C	0|1	110,43
CI01000001_12921289_12924608	12921312	C	G	0|1	31,19
CI01000001_13011184_13014251	13013302	G	A	0|1	28,13
CI01000001_13040251_13043667	13039520	C	T	0|1	62142
CI01000001_13040251_13043667	13039982	A	G	0|1	75,36
CI01000001_13040251_13043667	13041704	G	A	0|1	47,80
CI01000001_13040251_13043667	13041725	G	A	0|1	42,70
CI01000001_13040251_13043667	13062317	T	C	0|1	32,11
CI01000001_13040251_13043667	13065121	A	G	0|1	30,17
CI01000001_13160253_13167224	13211874	G	T	0|1	23,30
CI01000001_13213864_13220635	13214291	G	A	0|1	35,11
CI01000001_13220895_13223877	13223010	A	G	0|1	29,72
CI01000001_13220895_13223877	13223692	A	C	0|1	41,80
CI01000001_13220895_13223877	13223760	T	C	0|1	31,67
CI01000001_13220895_13223877	13223820	T	C	0|1	27,37
CI01000001_13220895_13223877	13223914	A	G	0|1	30,45
CI01000001_13220895_13223877	13223923	A	G	0|1	30,47
CI01000001_13220895_13223877	13224043	T	C	0|1	29,55
CI01000001_13242387_13245977	13252178	C	T	0|1	21,14
CI01000001_13242387_13245977	13252417	T	G	0|1	39,15
CI01000001_13242387_13245977	13252777	T	G	0|1	63,19
CI01000001_13297434_13300865	13297687	G	A	0|1	51103
CI01000001_13301404_13306593	13306110	A	T	0|1	228107
CI01000001_13422146_13435637	13421733	G	A	0|1	52,13
CI01000001_13422146_13435637	13422173	G	T	0|1	25,53
CI01000001_13422146_13435637	13425016	G	A	0|1	35,14
CI01000001_13422146_13435637	13457431	T	A	0|1	46,26
CI01000002_00066136_00130168	171425	C	T	0|1	20,14
CI01000002_00066136_00130168	171723	C	T	0|1	47,38
CI01000002_00066136_00130168	171833	G	A	0|1	23,37
CI01000002_00066136_00130168	172233	C	T	0|1	49,49
CI01000002_00066136_00130168	172295	C	T	0|1	49,29
CI01000002_00066136_00130168	172747	C	G	0|1	20,20
CI01000002_00066136_00130168	172812	C	G	0|1	20,21
CI01000002_00066136_00130168	205838	A	G	0|0	25,10
CI01000002_00066136_00130168	208066	C	T	0|1	64,14
CI01000002_00066136_00130168	208575	G	A	0|1	98,17
CI01000002_00516316_00659922	696716	G	T	0|1	169123
CI01000002_00699406_00707935	708454	T	C	0|1	67105
CI01000002_00699406_00707935	708796	G	C	0|1	96,15
CI01000002_00718489_00718872	718656	G	C	0|1	108252
CI01000003_00665762_00716862	719705	T	A	0|1	76,52
CI01000003_01126525_01129929	1193266	G	A	0|1	33,42
CI01000003_01194276_01196374	1193457	A	C	0|1	80,60
CI01000003_01194276_01196374	1194564	C	T	0|1	29,41
CI01000003_01200556_01220189	1200142	G	A	0|1	24,18
CI01000003_01329453_01342093	1346932	G	C	0|1	25,18
CI01000003_01329453_01342093	1347399	C	T	0|1	67,25
CI01000003_01348419_01352984	1347448	T	C	0|1	70,39
CI01000003_01348419_01352984	1347661	A	G	0|1	25,11
CI01000003_01348419_01352984	1347757	T	C	0|1	24,24
CI01000003_01430247_01451033	1451835	G	A	0|1	32,22
CI01000003_01601113_01624224	1600628	G	C	0|1	74,75
CI01000003_01601113_01624224	1631463	C	G	0|1	31,37
CI01000003_01632757_01671893	1632664	G	T	0|1	39,44
CI01000003_01632757_01671893	1655070	G	A	0|1	26,12
CI01000003_01632757_01671893	1706716	T	C	0|1	32,12
CI01000003_01632757_01671893	1706810	G	A	0|1	26,26
CI01000003_01632757_01671893	1706896	A	G	0|1	26,32
CI01000003_01632757_01671893	1706993	G	A	0|1	32,22
CI01000003_01632757_01671893	1707051	G	C	0|1	51,22
CI01000003_01856167_01857447	1860272	A	G	0|1	88,60
CI01000003_01863421_01867859	1865705	A	G	0|1	151126
CI01000003_01921110_01928830	1929412	G	T	0|1	53,57
CI01000003_02175343_02190917	2204690	A	G	0|1	37,41
CI01000003_02175343_02190917	2204837	G	A	0|1	73,74
CI01000003_02175343_02190917	2205072	C	T	0|1	51,46
CI01000003_02353398_02370544	2352897	C	T	0|1	22,19
CI01000003_02385930_02406911	2385766	G	A	0|1	25,24
CI01000003_02422051_02446833	2445606	T	A	0|1	44,37
CI01000003_02422051_02446833	2445825	A	G	0|1	33,31
CI01000004_00295547_00301616	295803	A	G	0|1	41,47
CI01000004_00295547_00301616	300823	G	A	0|1	21,18
CI01000004_00318181_00339002	340619	C	T	0|1	95,26
CI01000004_00318181_00339002	357073	G	A	0|1	21,15
CI01000004_00358376_00372258	358366	C	A	0|1	73,47
CI01000004_00358376_00372258	366439	G	A	0|1	20,22
CI01000004_00544278_00547753	549405	T	C	0|1	26,39
CI01000004_00544278_00547753	549445	T	C	0|1	22,32
CI01000004_00544278_00547753	549739	T	C	0|1	32,31
CI01000004_00711100_00720189	724063	T	A	0|1	51,32
CI01000004_00711100_00720189	724200	G	A	0|1	44,31
CI01000004_00711100_00720189	724427	T	C	0|1	32,14
CI01000004_00812006_00813189	811959	C	T	0|1	154149
CI01000004_00812006_00813189	812270	G	A	0|1	38,19
CI01000004_00833574_00834659	832960	C	G	0|1	31,23
CI01000004_01167271_01194834	1191027	G	A	0|1	27,20
CI01000004_01167271_01194834	1191098	G	A	0|1	22,18
CI01000004_01237895_01247463	1237164	G	A	0|1	124109
CI01000004_01623427_01625278	1624258	A	G	0|1	105,58
CI01000004_01623427_01625278	1629776	C	A	0|1	63,25
CI01000004_01623427_01625278	1630561	C	T	0|1	34,18
CI01000004_01800502_01807872	1807866	T	C	0|1	24,31
CI01000004_01814534_01821755	1813852	T	C	0|1	40,30
CI01000004_01814534_01821755	1814077	C	T	0|1	73,50
CI01000004_01855598_01856473	1856006	T	C	0|1	86100
CI01000004_01859136_01861721	1858521	C	T	0|1	62,39
CI01000004_01874467_01874928	1874716	C	T	0|1	25,25
CI01000004_01937296_01943730	1936867	C	T	0|1	102,71
CI01000004_01937296_01943730	1936879	T	C	0|1	97,61
CI01000004_01937296_01943730	1943784	A	G	0|1	194225
CI01000004_02027672_02032165	2027013	A	G	0|1	211200
CI01000004_02033826_02057420	2060886	G	A	0|1	32,38
CI01000004_02906581_02908320	2911109	T	C	0|1	23,15
CI01000004_03110546_03114901	3115402	C	T	0|1	47,36
CI01000004_03110546_03114901	3115503	G	T	0|1	44,40
CI01000004_03187077_03196194	3195793	T	C	0|1	45,52
CI01000004_03275086_03275655	3274585	G	A	0|1	223223
CI01000004_03361436_03375825	3373727	T	C	0|1	26,14
CI01000004_03378562_03405135	3381453	C	T	0|1	61,43
CI01000004_03426800_03430289	3426818	C	T	0|1	91,93
CI01000004_03426800_03430289	3430293	A	G	0|1	152128
CI01000004_03426800_03430289	3430349	A	G	0|1	148111
CI01000004_03426800_03430289	3430555	C	T	0|1	119,29
CI01000004_03426800_03430289	3430669	T	A	0|1	116,25
CI01000004_03426800_03430289	3431062	A	G	0|1	216,82
CI01000004_03426800_03430289	3431073	T	G	0|1	241101
CI01000004_03426800_03430289	3431274	C	A	0|1	195,63
CI01000004_03433963_03436906	3434745	A	G	0|1	124135
CI01000004_03705008_03734116	3704855	A	G	0|1	32,26
CI01000004_04414110_04428551	4434952	C	T	0|1	25,23
CI01000004_04414110_04428551	4435096	G	A	0|1	23,26
CI01000004_04630333_04635078	4629608	A	T	0|1	34,10
CI01000004_04630333_04635078	4635935	T	C	0|1	36,36
CI01000004_04636577_04647840	4636407	C	T	0|1	25,27
CI01000004_04651755_04672733	4651363	T	C	0|1	26,30
CI01000004_04748921_04753787	4749395	A	G	0|1	22,15
CI01000004_04748921_04753787	4750762	A	G	0|1	21,12
CI01000004_04894515_04904347	4895182	A	G	0|1	29,30
CI01000004_05355484_05357726	5356462	C	T	0|1	168129
CI01000004_05373464_05376608	5375206	C	T	0|1	56,38
CI01000004_05942638_05967553	5945364	G	A	0|1	28,17
CI01000004_06044460_06046940	6047014	A	G	0|1	45,15
CI01000004_06081028_06109613	6101522	G	C	0|1	24,20
CI01000004_06081028_06109613	6109719	A	G	0|1	44,13
CI01000004_06081028_06109613	6109725	A	G	0|1	45,15
CI01000004_06081028_06109613	6110119	A	T	0|1	91,83
CI01000004_06081028_06109613	6110140	G	A	0|1	81,75
CI01000004_06081028_06109613	6111535	T	G	0|1	38,26
CI01000004_06081028_06109613	6111693	A	C	0|1	20,26
CI01000004_06156517_06161977	6162508	C	T	0|1	30,34
CI01000004_06183916_06192361	6183772	G	A	0|1	38,38
CI01000004_06416971_06417931	6417415	A	C	0|1	41,27
CI01000004_06416971_06417931	6417910	C	T	0|1	38,37
CI01000004_06571261_06572539	6573973	G	T	0|1	31,12
CI01000004_06571261_06572539	6595099	G	C	0|1	21,16
CI01000004_06571261_06572539	6596109	C	T	0|1	20,12
CI01000004_06571261_06572539	6596317	C	T	0|1	24,21
CI01000004_06624281_06625474	6624736	G	A	0|1	46,53
CI01000004_06677179_06740196	6800682	C	T	0|1	43,55
CI01000004_06677179_06740196	6800717	C	T	0|1	34,39
CI01000004_06805399_06814604	6805405	G	A	0|1	31,33
CI01000004_06805399_06814604	6807392	T	C	0|1	37,37
CI01000004_06833827_06840024	6840882	G	T	0|1	221195
CI01000004_07055639_07067152	7055415	T	C	0|1	34,39
CI01000004_07055639_07067152	7056022	A	T	0|1	44,31
CI01000004_07152468_07158014	7152696	C	T	0|1	47,43
CI01000004_07152468_07158014	7153091	T	C	0|1	31,31
CI01000004_07200551_07206146	7203932	G	A	0|1	25,29
CI01000004_07306344_07318193	7319869	C	T	0|1	31,17
CI01000004_07375432_07378296	7386121	C	T	0|1	20,20
CI01000004_07775338_07780352	7778768	T	C	0|1	35,35
CI01000004_07775338_07780352	7780453	T	C	0|1	28,29
CI01000004_07784930_07788318	7784299	A	C	0|1	115166
CI01000004_07843003_07860951	7861885	A	G	0|1	49,44
CI01000004_07843003_07860951	7862304	T	C	0|1	112145
CI01000004_07993172_07997413	7996690	A	G	0|1	46,61
CI01000004_07993172_07997413	7997612	G	A	0|1	60,32
CI01000004_07993172_07997413	7997952	G	A	0|1	66137
CI01000004_08081989_08097935	8098851	C	T	0|1	124116
CI01000004_08200962_08208539	8253749	A	T	0|1	24,21
CI01000004_08200962_08208539	8254277	T	C	0|1	25,18
CI01000004_08200962_08208539	8275236	G	A	0|1	24,20
CI01000004_08518587_08521540	8521840	C	T	0|1	30,38
CI01000004_08736175_08742487	8743392	A	G	0|1	45,32
CI01000004_08847888_08849951	8854957	T	G	0|1	24,12
CI01000004_08857253_08860111	8858597	G	A	0|1	22,16
CI01000004_08857253_08860111	8859131	T	G	0|1	21,19
CI01000004_08866163_08873681	8868795	C	T	0|1	28,11
CI01000004_08866163_08873681	8870868	G	C	0|1	32,43
CI01000004_08866163_08873681	8872493	C	A	0|1	63,61
CI01000004_08875722_08877149	8875810	A	T	0|1	263234
CI01000004_08875722_08877149	8876060	C	A	0|1	94,61
CI01000004_08875722_08877149	8876829	T	C	0|1	274268
CI01000004_08875722_08877149	8877287	G	T	0|1	34,49
[truncated: 2,829 more rows]

## Sheet: SNP in S3
SNP variation in S3 of cells
[truncated: 4,293 more rows]
