# Supplementary material for: Large-scale SNP screenings identify markers linked with GCRV resistant traits through transcriptomes of individuals and cell lines in Ctenopharyngodon idella
Source: Sci Rep. 2017 Apr 26;7:1184. doi: 10.1038/s41598-017-01338-7 (PMC5430748; doi:10.1038/s41598-017-01338-7)
Supplement: Supplementary file 3 — Dataset 2 [file 41598_2017_1338_MOESM3_ESM.xls]

## Sheet: Insertion in SS1
Insertion in SS1 of individuals
sequence	position	ref	mut	KR4_snp_cov	KR4_total_cov
comp25471_c0_seq1	22	-	A	12	28
comp45355_c0_seq1	495	-	T	16	52
comp54714_c0_seq1	730	-	C	18	78
comp54088_c0_seq1	659	-	T	18	23
comp54946_c0_seq1	1227	-	A	18	79
comp54209_c0_seq1	3081	-	A	10	26
comp54102_c0_seq1	23	-	A	10	45
comp55313_c0_seq1	1100	-	T	26	26
comp55813_c0_seq1	85	-	T	20	76
comp55255_c1_seq1	232	-	A	34	95
comp55255_c1_seq1	245	-	A	22	90
comp54092_c0_seq1	18	-	C	14	27
comp64486_c0_seq1	2448	-	T	22	22
comp65511_c0_seq1	23	-	A	10	42
comp65200_c0_seq1	241	-	A	24	32
comp64880_c3_seq1	47	-	C	34	91
comp65956_c0_seq1	1018	-	T	20	73
comp64085_c0_seq2	2384	-	T	14	26
comp65366_c0_seq1	240	-	C	20	68
comp65804_c0_seq1	1243	-	A	24	66
comp65899_c0_seq1	1425	-	T	10	49
comp65600_c1_seq15	207	-	A	14	38
comp64725_c1_seq1	858	-	A	20	71
comp65390_c2_seq1	533	-	C	48	48
comp65390_c2_seq1	584	-	G	24	24
comp65390_c2_seq1	623	-	A	26	26
comp65808_c0_seq1	202	-	A	10	41
comp65490_c0_seq1	463	-	T	16	54
comp64413_c0_seq1	386	-	A	14	45
comp64859_c0_seq1	275	-	T	16	49
comp64877_c0_seq1	428	-	A	18	45
comp64756_c0_seq1	254	-	T	14	24
comp65560_c1_seq1	3354	-	T	28	85
comp64037_c0_seq1	1461	-	T	18	44
comp23664_c0_seq1	131	-	T	34	34
comp23321_c0_seq1	288	-	A	20	81
comp23917_c0_seq1	598	-	T	12	51
comp59526_c0_seq2	825	-	T	20	33
comp59316_c0_seq1	205	-	T	18	23
comp59316_c0_seq3	205	-	T	36	56
comp59826_c0_seq3	506	-	T	16	38
comp59274_c0_seq1	539	-	A	34	34
comp59959_c0_seq1	1842	-	A	12	44
comp59099_c0_seq1	1338	-	A	18	83
comp58168_c0_seq3	427	-	T	12	21
comp59592_c0_seq1	81	-	G	16	55
comp59188_c0_seq1	39	-	A	16	30
comp59691_c0_seq1	199	-	T	46	96
comp58648_c0_seq1	2751	-	T	10	34
comp58471_c1_seq1	332	-	G	20	20
comp58319_c0_seq1	2044	-	A	14	36
comp58319_c0_seq1	2055	-	A	12	36
comp59073_c0_seq1	62	-	T	14	59
comp59981_c0_seq2	142	-	T	10	26
comp59984_c0_seq1	957	-	T	16	28
comp59326_c0_seq1	1400	-	T	10	34
comp80000_c0_seq1	92	-	G	18	43
comp17711_c0_seq1	265	-	T	10	29
comp16786_c0_seq1	364	-	A	10	22
comp21511_c0_seq1	474	-	C	10	48
comp20301_c0_seq1	24	-	T	14	54
comp21411_c0_seq1	20	-	T	20	65
comp20155_c0_seq1	407	-	A	12	41
comp39303_c0_seq1	512	-	A	12	56
comp38249_c0_seq1	393	-	T	22	76
comp39194_c0_seq1	187	-	C	10	37
comp38833_c0_seq1	1818	-	T	20	92
comp50436_c0_seq1	40	-	A	10	28
comp50096_c0_seq1	117	-	A	10	44
comp50769_c0_seq1	154	-	A	12	44
comp51214_c0_seq1	555	-	A	22	65
comp50527_c0_seq1	225	-	A	12	52
comp50545_c0_seq2	233	-	A	30	55
comp51781_c0_seq1	83	-	T	12	53
comp15574_c0_seq1	3450	-	A	20	72
comp93016_c0_seq1	230	-	A	22	83
comp18042_c0_seq1	391	-	A	16	31
comp36770_c0_seq1	170	-	A	14	44
comp36801_c0_seq1	21	-	T	12	42
comp37243_c0_seq1	758	-	T	26	39
comp37723_c0_seq1	933	-	T	16	48
comp36582_c0_seq1	355	-	G	18	68
comp66210_c0_seq1	154	-	A	20	57
comp66335_c0_seq1	260	-	T	16	73
comp66022_c0_seq2	1505	-	T	28	87
comp66022_c0_seq2	1582	-	T	26	41
comp67863_c1_seq1	417	-	G	10	34
comp67558_c0_seq8	326	-	A	20	72
comp66321_c0_seq1	566	-	A	20	63
comp66899_c0_seq1	439	-	T	18	89
comp67174_c0_seq1	179	-	T	14	52
comp67112_c0_seq1	243	-	T	28	48
comp67067_c0_seq1	731	-	A	40	64
comp67148_c0_seq10	225	-	T	16	33
comp67107_c0_seq1	342	-	T	18	84
comp67222_c0_seq1	6065	-	T	22	89
comp67795_c0_seq2	4614	-	C	20	85
comp66809_c0_seq1	234	-	G	20	62
comp66104_c0_seq1	455	-	A	22	75
comp66634_c1_seq1	1613	-	T	22	22
comp67190_c1_seq1	114	-	A	30	90
comp67098_c0_seq7	28	-	C	12	35
comp67083_c0_seq1	499	-	A	12	47
comp67502_c0_seq1	665	-	G	42	71
comp67194_c0_seq1	200	-	T	10	38
comp66741_c0_seq1	2458	-	T	16	53
comp67617_c0_seq4	1839	-	G	10	42
comp66952_c1_seq1	762	-	T	12	55
comp67205_c0_seq2	118	-	A	20	76
comp67165_c0_seq1	12	-	G	14	65
comp67678_c0_seq1	3735	-	T	22	22
comp66564_c0_seq2	1256	-	A	18	76
comp66317_c0_seq1	130	-	T	20	43
comp66633_c0_seq2	346	-	T	12	42
comp67943_c0_seq3	350	-	A	16	22
comp67266_c0_seq1	856	-	A	12	21
comp67121_c0_seq1	448	-	A	26	78
comp67677_c1_seq3	1616	-	A	50	50
comp67651_c3_seq1	4324	-	T	32	32
comp66229_c0_seq1	491	-	A	10	42
comp66229_c0_seq1	907	-	C	12	47
comp76646_c0_seq1	371	-	T	20	72
comp76261_c0_seq1	294	-	T	10	35
comp35309_c0_seq1	1378	-	T	18	82
comp35938_c0_seq1	251	-	T	12	35
comp35471_c0_seq1	204	-	A	22	95
comp34220_c0_seq1	657	-	A	38	95
comp34673_c0_seq1	224	-	A	30	97
comp48188_c0_seq1	243	-	A	18	54
comp49721_c0_seq1	745	-	A	10	43
comp49198_c0_seq1	119	-	T	24	76
comp49262_c0_seq1	16	-	A	10	29
comp48401_c0_seq1	1147	-	A	20	65
comp48718_c0_seq1	24	-	A	14	48
comp29421_c0_seq1	40	-	A	16	29
comp28226_c0_seq1	1851	-	T	42	97
comp47222_c0_seq1	89	-	A	20	20
comp47631_c0_seq1	23	-	A	14	66
comp47848_c0_seq1	128	-	A	16	63
comp47613_c0_seq1	1221	-	T	22	22
comp47192_c0_seq1	321	-	C	22	22
comp46835_c0_seq1	277	-	C	20	20
comp47098_c0_seq1	770	-	C	52	52
comp47401_c0_seq1	805	-	T	26	26
comp47430_c0_seq1	450	-	T	24	50
comp61470_c0_seq1	120	-	C	14	67
comp61095_c0_seq1	1102	-	T	20	74
comp60295_c0_seq1	168	-	A	30	45
comp61501_c0_seq2	225	-	T	10	24
comp61821_c1_seq1	314	-	T	16	75
comp61097_c0_seq1	1344	-	A	24	52
comp61528_c0_seq2	44	-	T	24	24
comp60966_c0_seq1	170	-	A	10	48
comp60549_c0_seq1	73	-	A	18	46
comp61320_c0_seq1	39	-	T	14	51
comp61235_c0_seq2	116	-	A	22	71
comp61069_c0_seq1	547	-	T	18	87
comp60912_c0_seq1	112	-	A	12	38
comp60767_c0_seq1	134	-	G	14	61
comp61275_c0_seq1	16	-	T	28	44
comp61313_c0_seq1	20	-	T	10	27
comp61313_c0_seq1	1040	-	A	14	63
comp60763_c0_seq1	3651	-	T	26	26
comp60541_c0_seq1	219	-	A	20	48
comp60895_c0_seq2	17	-	T	44	94
comp60321_c0_seq2	233	-	A	14	39
comp60195_c0_seq1	2540	-	A	10	26
comp61740_c0_seq1	127	-	A	22	71
comp60318_c0_seq1	688	-	A	10	29
comp60146_c0_seq1	137	-	A	10	41
comp70255_c0_seq7	93	-	T	24	36
comp70340_c0_seq3	123	-	A	36	56
comp31890_c2_seq1	177	-	T	20	20
comp31890_c2_seq1	188	-	T	22	22
comp31890_c2_seq1	370	-	C	26	26
comp31890_c2_seq1	371	-	T	34	34
comp31410_c0_seq1	341	-	G	14	58
comp42684_c0_seq1	666	-	T	10	32
comp42798_c0_seq1	700	-	T	18	82
comp33169_c0_seq1	602	-	T	10	48
comp32230_c0_seq1	333	-	A	16	43
comp33770_c0_seq1	217	-	A	10	26
comp63718_c0_seq1	36	-	C	18	56
comp62695_c0_seq1	90	-	A	16	31
comp63476_c0_seq1	157	-	T	20	48
comp63787_c0_seq1	1087	-	A	10	36
comp62045_c0_seq1	550	-	A	12	36
comp63427_c1_seq1	1571	-	G	24	96
comp63703_c0_seq2	116	-	G	18	75
comp62530_c0_seq3	160	-	T	12	37
comp63485_c0_seq1	2767	-	A	10	26
comp63442_c0_seq1	130	-	T	10	24
comp63391_c0_seq7	1303	-	A	16	79
comp62773_c0_seq3	224	-	T	12	36
comp63928_c0_seq3	239	-	G	28	93
comp62416_c0_seq2	363	-	C	12	31
comp62953_c0_seq1	937	-	T	10	33
comp62042_c0_seq1	410	-	T	14	55
comp62748_c0_seq1	1072	-	A	18	80
comp63392_c0_seq2	397	-	A	24	78
comp63048_c0_seq3	176	-	A	10	26
comp62308_c0_seq1	649	-	A	10	35
comp63924_c0_seq1	109	-	T	18	84
comp62448_c0_seq1	150	-	C	40	94
comp63184_c0_seq1	2043	-	T	10	25
comp63725_c0_seq1	23	-	G	18	38
comp62250_c0_seq1	744	-	T	18	42

## Sheet: Insertion in SR2
Insertion in SR2 of individuals
sequence	position	ref	mut	KR4_snp_cov	KR4_total_cov
comp78865_c0_seq1	551	-	T	16	60
comp54947_c0_seq1	236	-	A	10	21
comp65200_c0_seq1	241	-	A	24	32
comp65366_c0_seq1	240	-	C	40	68
comp64650_c1_seq1	73	-	T	14	58
comp65905_c1_seq28	469	-	C	24	70
comp65546_c0_seq1	17	-	G	32	32
comp65899_c0_seq1	1425	-	T	12	49
comp65647_c0_seq1	332	-	A	28	28
comp65390_c2_seq1	533	-	C	24	24
comp65074_c0_seq1	1285	-	T	26	47
comp65368_c0_seq1	526	-	A	62	90
comp22681_c0_seq1	211	-	A	14	63
comp59316_c0_seq3	205	-	T	22	56
comp59959_c0_seq1	1842	-	A	14	44
comp59099_c0_seq1	1338	-	A	34	83
comp59170_c0_seq2	951	-	T	10	27
comp58282_c0_seq1	181	-	A	10	31
comp38623_c0_seq1	728	-	T	14	31
comp51214_c0_seq1	555	-	A	16	65
comp50374_c0_seq1	703	-	T	10	46
comp51781_c0_seq1	83	-	T	16	53
comp37723_c0_seq1	933	-	T	12	48
comp36544_c0_seq1	494	-	T	12	50
comp66624_c0_seq3	3120	-	T	14	32
comp67107_c0_seq1	342	-	T	32	84
comp66748_c0_seq1	273	-	A	20	79
comp66809_c0_seq1	234	-	G	14	62
comp67176_c3_seq7	240	-	T	14	42
comp67502_c0_seq1	665	-	G	30	71
comp67617_c0_seq4	1839	-	G	10	42
comp67337_c0_seq2	261	-	A	10	31
comp66952_c1_seq1	762	-	T	12	55
comp67678_c0_seq1	3735	-	T	22	22
comp66489_c0_seq1	4049	-	T	12	51
comp67118_c1_seq6	45	-	A	18	25
comp67050_c0_seq1	4228	-	T	20	20
comp34220_c0_seq1	657	-	A	30	95
comp48011_c1_seq1	309	-	C	22	22
comp48784_c0_seq1	337	-	A	10	41
comp47192_c0_seq1	275	-	C	20	20
comp47192_c0_seq1	284	-	T	30	30
comp47192_c0_seq1	307	-	G	20	20
comp47192_c0_seq1	321	-	C	34	34
comp47430_c0_seq1	450	-	T	12	50
comp47240_c0_seq1	412	-	G	24	24
comp60295_c0_seq1	168	-	A	16	45
comp61152_c0_seq2	1093	-	A	12	58
comp60966_c0_seq1	170	-	A	10	48
comp61699_c0_seq1	1035	-	T	16	40
comp70169_c0_seq4	230	-	T	20	99
comp30714_c0_seq1	123	-	A	14	45
comp31890_c2_seq1	371	-	T	26	26
comp31410_c0_seq1	341	-	G	32	58
comp63986_c0_seq1	1691	-	T	10	20
comp63803_c0_seq4	593	-	G	24	32
comp62449_c0_seq1	1296	-	T	16	79
comp63668_c0_seq1	1059	-	T	20	66
comp62773_c0_seq3	224	-	T	18	36
comp63048_c0_seq3	176	-	A	14	26
comp63924_c0_seq1	109	-	T	18	84
comp63725_c0_seq1	23	-	G	20	38

## Sheet: Insertion in KS3
Insertion in KS3 of individuals
sequence	position	ref	mut	KR4_snp_cov	KR4_total_cov
comp54879_c0_seq1	1210	-	T	14	43
comp54714_c0_seq1	730	-	C	24	78
comp55270_c0_seq1	1816	-	T	28	28
comp55245_c0_seq2	414	-	A	16	43
comp54946_c0_seq1	1227	-	A	16	79
comp55573_c0_seq1	230	-	A	12	52
comp55313_c0_seq1	1100	-	T	32	32
comp55190_c0_seq1	2471	-	A	16	72
comp54092_c0_seq1	18	-	C	10	27
comp65899_c0_seq1	1425	-	T	26	49
comp65308_c0_seq1	809	-	A	34	84
comp64928_c0_seq46	2093	-	A	22	22
comp64725_c1_seq1	858	-	A	16	71
comp65490_c0_seq1	463	-	T	12	54
comp64326_c0_seq2	1597	-	T	10	47
comp65419_c1_seq1	1758	-	T	12	53
comp59316_c0_seq1	205	-	T	12	23
comp59316_c0_seq3	205	-	T	16	56
comp59826_c0_seq3	506	-	T	18	38
comp58168_c0_seq3	427	-	T	10	21
comp58282_c0_seq1	567	-	T	14	41
comp58319_c0_seq1	2044	-	A	14	36
comp58319_c0_seq1	2055	-	A	14	36
comp59144_c0_seq1	216	-	C	12	22
comp59607_c0_seq1	641	-	A	10	33
comp59984_c0_seq1	957	-	T	12	28
comp80000_c0_seq1	92	-	G	10	43
comp16277_c0_seq1	573	-	A	10	24
comp21390_c0_seq1	464	-	T	18	72
comp21296_c0_seq1	358	-	A	22	97
comp39063_c0_seq1	39	-	T	10	26
comp38833_c0_seq1	1818	-	T	26	92
comp125145_c0_seq1	15	-	T	10	24
comp51694_c0_seq1	150	-	T	18	43
comp51023_c0_seq1	330	-	A	22	85
comp51603_c0_seq1	280	-	G	10	26
comp50374_c0_seq1	703	-	T	10	46
comp37994_c0_seq1	459	-	C	10	23
comp67847_c1_seq1	595	-	T	20	87
comp66022_c0_seq2	1582	-	T	24	41
comp67112_c0_seq1	243	-	T	38	48
comp67067_c0_seq1	731	-	A	22	64
comp66809_c0_seq1	234	-	G	18	62
comp67243_c3_seq5	286	-	G	12	39
comp67243_c3_seq9	1558	-	A	26	69
comp67176_c3_seq4	91	-	T	14	44
comp66857_c0_seq1	222	-	A	14	33
comp67165_c0_seq1	12	-	G	14	65
comp66564_c0_seq2	1256	-	A	22	76
comp66981_c0_seq1	1972	-	T	30	30
comp67118_c1_seq1	124	-	T	16	69
comp67118_c1_seq1	142	-	C	20	71
comp67074_c0_seq1	192	-	A	20	93
comp66498_c1_seq1	83	-	A	12	38
comp67121_c0_seq1	448	-	A	20	78
comp77921_c0_seq1	390	-	A	34	79
comp35471_c0_seq1	204	-	A	20	95
comp28226_c0_seq1	1851	-	T	26	97
comp29237_c0_seq1	2156	-	T	22	76
comp47222_c0_seq1	89	-	A	20	20
comp47894_c0_seq1	754	-	G	12	56
comp47430_c0_seq1	450	-	T	12	50
comp47240_c0_seq1	140	-	T	28	28
comp61470_c0_seq1	120	-	C	16	67
comp60575_c1_seq1	13	-	A	10	46
comp60479_c0_seq1	2665	-	A	14	27
comp61097_c0_seq1	1344	-	A	18	52
comp61069_c0_seq1	547	-	T	22	87
comp61275_c0_seq1	16	-	T	18	44
comp61704_c0_seq1	882	-	G	24	92
comp60323_c0_seq1	99	-	T	22	65
comp70255_c0_seq7	93	-	T	24	36
comp31554_c0_seq1	23	-	A	18	88
comp42684_c0_seq1	666	-	T	10	32
comp32548_c0_seq1	370	-	T	20	20
comp32321_c0_seq1	569	-	T	16	64
comp62695_c0_seq1	90	-	A	12	31
comp63673_c0_seq1	314	-	T	34	67
comp62715_c0_seq1	918	-	A	12	35
comp62530_c0_seq3	160	-	T	10	37
comp63457_c1_seq1	178	-	T	22	56
comp63391_c0_seq7	1303	-	A	22	79
comp62773_c0_seq3	224	-	T	10	36
comp62042_c0_seq1	269	-	T	18	82
comp62748_c0_seq1	1072	-	A	20	80
comp63182_c0_seq1	453	-	T	12	42
comp63392_c0_seq2	397	-	A	16	78
comp62343_c0_seq1	1506	-	T	20	66
comp63725_c0_seq1	23	-	G	14	38
comp62250_c0_seq1	744	-	T	14	42

## Sheet: Insertion in KR4
Insertion in KR4 of individuals
sequence	position	ref	mut	KR4_snp_cov	KR4_total_cov
comp55957_c0_seq1	745	-	T	14	21
comp54714_c0_seq1	730	-	C	16	78
comp55072_c0_seq1	242	-	T	14	38
comp54596_c0_seq1	157	-	A	12	46
comp55227_c0_seq1	726	-	T	16	61
comp54749_c0_seq3	503	-	A	14	55
comp55190_c0_seq1	2471	-	A	42	72
comp55465_c0_seq1	694	-	T	18	52
comp55562_c0_seq1	197	-	A	20	79
comp64486_c0_seq1	2448	-	T	26	26
comp65511_c0_seq1	23	-	A	16	42
comp65330_c1_seq1	729	-	A	10	26
comp64290_c0_seq1	416	-	A	46	46
comp65366_c0_seq1	240	-	C	24	68
comp64831_c0_seq2	211	-	T	10	24
comp65476_c0_seq5	1121	-	T	20	93
comp65899_c0_seq1	1425	-	T	36	49
comp64928_c0_seq46	2093	-	A	34	34
comp65600_c1_seq15	207	-	A	10	38
comp65195_c0_seq1	183	-	T	10	41
comp65390_c2_seq1	623	-	A	26	26
comp64676_c0_seq2	4216	-	C	14	30
comp64532_c0_seq1	615	-	A	32	32
comp65904_c0_seq1	477	-	C	12	22
comp64326_c0_seq2	1597	-	T	20	47
comp65419_c1_seq1	1758	-	T	14	53
comp65684_c0_seq2	280	-	A	24	48
comp65560_c1_seq1	3354	-	T	20	85
comp65074_c0_seq1	1285	-	T	12	47
comp64037_c0_seq1	1461	-	T	10	44
comp59526_c0_seq2	825	-	T	10	33
comp59316_c0_seq3	205	-	T	24	56
comp58785_c0_seq1	664	-	A	18	89
comp59826_c0_seq3	506	-	T	20	38
comp59274_c0_seq1	539	-	A	24	24
comp58395_c0_seq1	1463	-	A	12	54
comp59227_c0_seq1	5303	-	A	40	40
comp58050_c0_seq2	237	-	T	18	77
comp58504_c0_seq1	66	-	A	12	39
comp59592_c0_seq1	81	-	G	14	55
comp59266_c0_seq3	665	-	T	12	31
comp58561_c0_seq1	202	-	A	20	66
comp58282_c0_seq1	181	-	A	12	31
comp58282_c0_seq1	567	-	T	24	41
comp59881_c0_seq1	465	-	T	10	27
comp59033_c0_seq1	409	-	A	22	56
comp59199_c0_seq2	278	-	A	18	25
comp58319_c0_seq1	2044	-	A	30	36
comp58319_c0_seq1	2055	-	A	28	36
comp59938_c0_seq1	185	-	T	16	62
comp59254_c0_seq1	1475	-	A	24	89
comp59746_c1_seq3	771	-	T	10	27
comp59746_c1_seq5	584	-	T	14	65
comp58706_c0_seq2	183	-	A	10	22
comp59981_c0_seq2	142	-	T	12	26
comp21411_c0_seq1	20	-	T	14	65
comp21414_c0_seq1	773	-	A	14	60
comp39876_c0_seq1	24	-	A	18	79
comp38258_c0_seq1	272	-	A	22	87
comp39063_c0_seq1	39	-	T	12	26
comp125145_c0_seq1	15	-	T	10	24
comp50918_c0_seq1	129	-	T	12	22
comp50105_c0_seq1	309	-	A	14	35
comp50545_c0_seq2	233	-	A	22	55
comp50485_c0_seq1	23	-	A	12	35
comp93016_c0_seq1	230	-	A	32	83
comp37445_c0_seq1	1470	-	A	20	20
comp37994_c0_seq1	459	-	C	32	32
comp67726_c5_seq19	2342	-	T	10	39
comp67726_c5_seq16	2342	-	T	10	39
comp67864_c0_seq2	579	-	G	10	28
comp67201_c0_seq8	137	-	A	10	43
comp66714_c0_seq1	21	-	A	16	31
comp67174_c0_seq1	179	-	T	22	52
comp67174_c0_seq4	188	-	G	12	56
comp67067_c0_seq1	731	-	A	18	64
comp67148_c0_seq10	225	-	T	10	33
comp67107_c0_seq1	342	-	T	44	84
comp67222_c0_seq1	6065	-	T	24	89
comp67795_c0_seq2	4614	-	C	46	85
comp66999_c1_seq9	974	-	C	12	30
comp66748_c0_seq1	273	-	A	20	79
comp67373_c0_seq1	142	-	C	14	64
comp66809_c0_seq1	234	-	G	34	62
comp66166_c0_seq1	386	-	T	12	23
comp66634_c1_seq1	1613	-	T	20	20
comp67032_c0_seq26	292	-	A	16	57
comp67502_c0_seq1	665	-	G	22	71
comp67300_c0_seq1	597	-	T	16	61
comp66599_c0_seq1	2563	-	T	10	46
comp66952_c1_seq1	762	-	T	36	55
comp67559_c0_seq2	521	-	G	20	20
comp67205_c0_seq2	118	-	A	28	76
comp67165_c0_seq1	12	-	G	24	65
comp66489_c0_seq1	4049	-	T	34	51
comp66277_c0_seq1	1161	-	G	20	20
comp67099_c0_seq2	3389	-	A	24	83
comp67329_c1_seq1	776	-	C	12	36
comp67570_c1_seq18	283	-	A	40	77
comp67570_c1_seq11	283	-	A	40	77
comp67342_c0_seq2	2709	-	T	14	51
comp67220_c0_seq1	1906	-	A	12	56
comp67130_c0_seq4	454	-	A	24	76
comp67651_c3_seq1	4324	-	T	24	24
comp66229_c0_seq1	491	-	A	16	42
comp66229_c0_seq1	907	-	C	10	47
comp77921_c0_seq1	390	-	A	20	79
comp34902_c0_seq1	401	-	T	22	22
comp35015_c0_seq1	186	-	T	34	90
comp48076_c0_seq2	20	-	T	18	81
comp48403_c0_seq1	1465	-	T	12	30
comp49721_c0_seq1	745	-	A	12	43
comp48848_c0_seq1	177	-	T	16	45
comp48848_c0_seq1	189	-	A	16	44
comp48011_c1_seq1	309	-	C	20	20
comp49512_c0_seq1	92	-	A	10	48
comp48339_c0_seq1	21	-	A	12	56
comp47613_c0_seq1	1221	-	T	20	20
comp47192_c0_seq1	265	-	G	26	26
comp47192_c0_seq1	284	-	T	34	34
comp47192_c0_seq1	307	-	G	46	46
comp47192_c0_seq1	321	-	C	36	36
comp47192_c0_seq1	426	-	G	46	46
comp47192_c0_seq1	430	-	T	22	22
comp47192_c0_seq1	444	-	A	20	20
comp47192_c0_seq1	475	-	T	30	30
comp47192_c0_seq1	514	-	C	28	28
comp47304_c0_seq1	796	-	A	10	26
comp47407_c0_seq1	911	-	T	30	30
comp46604_c0_seq1	152	-	A	20	82
comp47401_c0_seq1	805	-	T	22	22
comp47430_c0_seq1	450	-	T	22	50
comp46111_c0_seq1	255	-	T	26	26
comp61659_c0_seq1	1847	-	A	12	45
comp61483_c0_seq1	4274	-	A	10	38
comp61106_c0_seq1	160	-	A	18	89
comp60549_c0_seq1	73	-	A	10	46
comp60032_c0_seq1	22	-	A	12	58
comp60714_c0_seq2	294	-	T	12	23
comp61759_c0_seq2	347	-	A	20	83
comp60895_c0_seq2	17	-	T	24	94
comp60380_c0_seq1	226	-	T	14	29
comp61141_c0_seq2	351	-	A	26	53
comp61117_c0_seq1	1334	-	A	14	66
comp60457_c0_seq1	644	-	A	14	62
comp61260_c0_seq1	457	-	A	10	48
comp70169_c0_seq4	230	-	T	48	99
comp70255_c0_seq2	182	-	T	16	65
comp70340_c0_seq3	123	-	A	12	56
comp31890_c2_seq1	188	-	T	22	22
comp31410_c0_seq1	341	-	G	20	58
comp42208_c0_seq1	151	-	C	10	33
comp42798_c0_seq1	700	-	T	24	82
comp42456_c0_seq1	448	-	A	12	26
comp32548_c0_seq1	370	-	T	38	38
comp32321_c0_seq1	569	-	T	14	64
comp32220_c0_seq1	576	-	A	10	37
comp63826_c1_seq1	387	-	T	26	65
comp62905_c0_seq1	1331	-	T	24	99
comp62227_c0_seq2	175	-	T	12	53
comp63492_c2_seq1	756	-	T	24	82
comp62068_c0_seq1	606	-	A	16	21
comp62205_c0_seq1	3053	-	T	14	58
comp62449_c0_seq1	1296	-	T	16	79
comp62207_c0_seq1	1010	-	T	12	20
comp63749_c0_seq1	73	-	A	16	76
comp63442_c0_seq2	299	-	A	10	37
comp63391_c0_seq7	1303	-	A	20	79
comp62037_c0_seq1	151	-	A	12	32
comp63206_c0_seq1	592	-	A	26	98
comp63663_c0_seq3	456	-	T	26	26
comp62343_c0_seq1	1506	-	T	20	66
comp62343_c0_seq1	1516	-	A	22	90
comp63725_c0_seq1	23	-	G	16	38

## Sheet: Deletion in SS1
Deletion in SS1 of individuals
sequence	position	ref	mut	KR4_snp_cov	KR4_total_cov
comp78962_c0_seq1	22	T	-	22	86
comp78962_c0_seq1	900	T	-	44	44
comp79690_c0_seq1	941	T	-	24	24
comp25911_c0_seq1	436	A	-	20	20
comp25558_c0_seq1	872	C	-	44	44
comp24128_c0_seq1	1268	A	-	32	32
comp25322_c0_seq1	942	A	-	10	27
comp24388_c0_seq1	176	T	-	16	40
comp24349_c0_seq1	1725	T	-	24	24
comp25910_c0_seq1	2214	A	-	50	50
comp25910_c0_seq1	2274	A	-	20	20
comp45672_c0_seq1	325	G	-	12	36
comp45188_c0_seq1	94	A	-	14	54
comp45188_c0_seq1	897	T	-	46	46
comp45399_c0_seq1	752	T	-	12	49
comp44571_c0_seq1	1156	A	-	46	46
comp45997_c0_seq1	1005	T	-	12	54
comp45997_c0_seq1	1689	T	-	24	24
comp44751_c0_seq1	36	A	-	12	31
comp45736_c0_seq1	23	A	-	20	20
comp44631_c0_seq1	729	A	-	12	34
comp44537_c0_seq1	898	T	-	24	24
comp45425_c0_seq1	3407	T	-	10	40
comp45473_c0_seq1	242	A	-	14	27
comp44778_c0_seq1	123	T	-	26	26
comp45201_c0_seq1	332	A	-	20	91
comp44928_c0_seq1	54	T	-	12	33
comp44122_c0_seq1	1820	A	-	26	26
comp44805_c0_seq1	1037	A	-	14	30
comp45022_c0_seq1	122	A	-	16	29
comp44169_c0_seq1	293	T	-	28	75
comp44136_c0_seq1	888	A	-	10	48
comp72635_c0_seq1	86	T	-	46	46
comp72506_c0_seq1	204	T	-	20	20
comp72556_c0_seq1	169	A	-	28	28
comp72478_c0_seq1	607	A	-	38	38
comp72927_c0_seq1	1656	T	-	26	26
comp72818_c0_seq1	451	A	-	20	20
comp73933_c0_seq1	678	A	-	20	83
comp55727_c0_seq3	625	T	-	20	20
comp54453_c0_seq1	819	T	-	12	48
comp55677_c0_seq1	54	T	-	14	58
comp55826_c0_seq1	313	T	-	16	39
comp54648_c0_seq1	223	A	-	32	32
comp55046_c0_seq1	682	T	-	20	20
comp54181_c0_seq1	279	A	-	40	40
comp55688_c0_seq1	285	T	-	24	24
comp54383_c0_seq1	995	A	-	10	22
comp55760_c0_seq1	291	T	-	14	54
comp54613_c0_seq1	590	T	-	16	44
comp55942_c0_seq1	456	G	-	22	91
comp55456_c0_seq1	826	T	-	14	40
comp55390_c0_seq1	328	T	-	18	81
comp54088_c0_seq1	345	A	-	10	24
comp55717_c0_seq2	119	G	-	50	95
comp55654_c0_seq1	1642	T	-	66	66
comp54165_c0_seq1	149	G	-	10	32
comp55087_c0_seq1	455	A	-	20	20
comp54316_c0_seq1	334	T	-	58	58
comp54916_c0_seq2	267	G	-	16	25
comp54501_c0_seq1	139	T	-	20	20
comp55317_c0_seq1	236	A	-	24	78
comp54888_c0_seq1	155	A	-	12	30
comp55809_c0_seq1	1617	T	-	30	30
comp55798_c0_seq1	117	A	-	16	62
comp55167_c0_seq1	111	A	-	30	59
comp54172_c0_seq1	1120	A	-	14	61
comp54596_c0_seq1	1063	A	-	22	22
comp55859_c0_seq1	1201	G	-	46	59
comp55615_c0_seq1	710	A	-	32	44
comp55333_c0_seq1	272	A	-	14	64
comp54545_c1_seq1	229	T	-	20	20
comp55166_c0_seq1	164	T	-	10	44
comp55166_c0_seq1	332	T	-	20	36
comp54339_c0_seq1	145	T	-	48	48
comp55607_c0_seq1	94	T	-	28	77
comp55414_c0_seq1	135	A	-	24	65
comp54231_c0_seq1	935	T	-	30	30
comp55555_c0_seq1	1482	T	-	10	35
comp55622_c1_seq1	174	T	-	16	44
comp55736_c0_seq1	608	A	-	10	48
comp54263_c0_seq1	1305	T	-	10	47
comp55964_c0_seq1	623	A	-	12	56
comp54844_c0_seq1	238	T	-	22	22
comp55174_c0_seq1	188	T	-	24	50
comp54416_c0_seq1	1328	T	-	44	44
comp55412_c0_seq1	137	T	-	20	20
comp55554_c0_seq1	683	G	-	44	71
comp55647_c0_seq1	1110	T	-	10	33
comp54713_c0_seq1	25	A	-	22	22
comp54368_c0_seq1	29	T	-	26	26
comp55047_c0_seq1	185	T	-	20	20
comp54872_c0_seq1	927	T	-	40	99
comp55577_c0_seq1	255	A	-	10	30
comp54372_c0_seq1	324	T	-	38	81
comp55193_c0_seq1	166	T	-	10	35
comp54205_c0_seq1	98	A	-	34	34
comp55472_c0_seq1	141	T	-	24	86
comp54978_c0_seq1	218	A	-	30	30
comp55526_c0_seq1	438	T	-	18	58
comp55012_c0_seq1	593	T	-	66	66
comp55947_c0_seq1	336	A	-	10	45
comp64539_c0_seq1	860	A	-	24	24
comp65017_c0_seq2	175	T	-	40	40
comp65654_c0_seq1	2693	C	-	14	62
comp65967_c0_seq5	294	G	-	28	55
comp65200_c0_seq1	211	G	-	38	64
comp65200_c0_seq2	1414	T	-	26	26
comp64568_c0_seq1	4055	T	-	16	75
comp64029_c0_seq2	1088	A	-	22	22
comp64994_c0_seq1	819	A	-	12	33
comp65333_c0_seq1	326	A	-	44	44
comp65907_c0_seq1	515	A	-	10	42
comp64321_c0_seq1	581	A	-	22	22
comp64886_c0_seq1	358	C	-	16	26
comp65800_c0_seq1	505	T	-	14	69
comp64653_c0_seq1	2090	T	-	28	28
comp65994_c0_seq1	835	T	-	38	64
comp65994_c0_seq1	881	A	-	32	77
comp64592_c0_seq1	132	T	-	20	20
comp64592_c0_seq1	845	A	-	20	20
comp64569_c0_seq1	1085	T	-	26	26
comp65534_c1_seq1	211	A	-	20	77
comp64116_c0_seq1	38	A	-	16	77
comp64580_c1_seq2	1093	T	-	34	86
comp64085_c0_seq1	207	A	-	18	49
comp65052_c0_seq1	1053	T	-	16	50
comp64196_c0_seq1	1366	T	-	24	24
comp64196_c0_seq1	1386	T	-	26	26
comp64906_c0_seq1	286	A	-	16	30
comp64906_c0_seq1	871	A	-	12	49
comp65804_c0_seq1	1146	A	-	38	38
comp64421_c0_seq1	179	T	-	12	42
comp64205_c0_seq3	3105	T	-	24	93
comp64051_c0_seq2	1755	T	-	22	22
comp64215_c0_seq1	5624	T	-	20	20
comp64729_c0_seq1	306	A	-	36	58
comp65589_c0_seq1	429	T	-	14	53
comp65703_c1_seq14	142	C	-	16	40
comp65703_c1_seq4	228	A	-	12	48
comp65703_c1_seq11	142	C	-	16	40
comp65045_c0_seq1	296	A	-	14	24
comp65045_c0_seq1	600	A	-	26	54
comp65045_c0_seq1	1128	A	-	16	37
comp64614_c2_seq1	2937	T	-	10	26
comp65905_c1_seq28	90	T	-	34	34
comp65522_c0_seq2	181	A	-	14	23
comp64546_c0_seq1	230	T	-	32	32
comp65367_c0_seq1	40	A	-	12	58
comp64192_c0_seq2	318	T	-	10	25
comp65192_c0_seq1	2192	T	-	24	24
comp64924_c0_seq1	434	A	-	22	22
comp64753_c0_seq1	262	T	-	24	24
comp65683_c0_seq1	5173	A	-	14	21
comp65739_c0_seq1	4450	T	-	32	32
comp65118_c0_seq1	620	T	-	16	54
comp65614_c0_seq1	2129	A	-	24	24
comp65941_c1_seq1	736	T	-	12	25
comp65941_c1_seq1	817	A	-	30	49
comp64207_c0_seq1	1154	T	-	16	52
comp65454_c0_seq1	33	C	-	36	56
comp65327_c0_seq2	432	T	-	30	67
comp64918_c2_seq1	1171	T	-	16	67
comp64000_c0_seq1	959	T	-	14	66
comp64000_c0_seq1	5997	A	-	20	20
comp65600_c1_seq15	331	C	-	22	54
comp65600_c1_seq10	331	C	-	22	54
comp65038_c0_seq1	496	A	-	28	64
comp65272_c0_seq1	586	A	-	38	38
comp65359_c0_seq3	127	A	-	46	46
comp65478_c0_seq3	750	A	-	46	60
comp65478_c0_seq3	1284	A	-	16	37
comp64245_c0_seq1	375	A	-	10	36
comp64245_c0_seq1	421	A	-	14	31
comp65601_c0_seq1	901	A	-	12	55
comp65601_c3_seq5	225	T	-	10	25
comp65808_c0_seq1	314	A	-	22	22
comp65808_c0_seq1	867	A	-	16	63
comp65792_c0_seq2	204	A	-	22	22
comp65680_c4_seq1	344	A	-	28	28
comp65706_c0_seq1	307	A	-	18	61
comp65732_c0_seq1	45	T	-	10	36
comp64572_c1_seq1	1578	A	-	34	34
comp65108_c0_seq2	31	T	-	20	20
comp65108_c0_seq4	387	A	-	26	74
comp64165_c0_seq1	1573	A	-	10	46
comp65545_c0_seq1	860	A	-	12	51
comp64219_c1_seq1	3212	T	-	20	20
comp65479_c0_seq1	1261	A	-	26	26
comp64923_c0_seq1	261	T	-	32	32
comp65620_c0_seq4	337	A	-	18	31
comp64721_c0_seq1	861	T	-	12	24
comp64767_c0_seq1	1351	A	-	20	20
comp64770_c0_seq2	117	T	-	14	42
comp64746_c0_seq1	408	A	-	12	24
comp65159_c1_seq1	1291	T	-	16	48
comp65357_c0_seq1	2413	T	-	10	33
comp65609_c0_seq1	21	T	-	44	44
comp65609_c0_seq1	22	A	-	44	44
comp65609_c0_seq1	24	T	-	44	44
comp65609_c0_seq1	25	T	-	44	44
comp65434_c1_seq1	256	G	-	24	24
comp65530_c0_seq1	6071	T	-	24	24
comp65451_c1_seq2	120	T	-	12	51
comp65389_c0_seq1	813	A	-	20	20
comp65106_c0_seq1	279	T	-	30	30
comp64561_c0_seq1	3665	T	-	22	22
comp64772_c0_seq2	1753	T	-	10	48
comp64440_c0_seq1	130	A	-	10	40
comp64410_c0_seq2	988	T	-	26	66
comp64877_c0_seq1	429	A	-	10	45
comp64349_c0_seq1	643	A	-	34	34
comp64349_c0_seq1	2874	T	-	30	30
comp64680_c1_seq1	971	T	-	28	28
comp64855_c2_seq4	949	A	-	22	22
comp64773_c0_seq2	984	A	-	10	32
comp65293_c0_seq1	756	A	-	30	30
comp65596_c0_seq1	665	A	-	22	22
comp64990_c0_seq1	949	T	-	12	46
comp65082_c0_seq3	1368	T	-	20	72
comp65082_c0_seq3	1373	T	-	18	68
comp64875_c0_seq2	424	A	-	10	30
comp64670_c0_seq1	436	T	-	10	49
comp64133_c2_seq1	305	A	-	24	52
comp65406_c0_seq11	2335	A	-	16	66
comp64417_c0_seq1	986	A	-	10	22
comp65512_c0_seq1	2913	A	-	22	22
comp65512_c0_seq1	3014	T	-	28	28
comp22520_c0_seq1	183	T	-	34	34
comp23324_c0_seq1	311	A	-	18	61
comp22919_c0_seq1	83	T	-	30	54
comp23968_c0_seq1	264	A	-	16	20
comp23735_c0_seq1	165	T	-	20	44
comp23387_c0_seq1	68	A	-	30	46
comp22202_c0_seq1	261	T	-	10	44
comp22899_c0_seq1	24	T	-	14	46
comp23278_c0_seq1	313	A	-	14	69
comp58489_c0_seq1	916	A	-	14	44
comp58888_c0_seq2	167	A	-	10	26
comp58218_c0_seq1	283	T	-	10	46
comp58741_c0_seq1	2189	A	-	38	38
comp58620_c0_seq1	841	T	-	22	22
comp58620_c0_seq1	1309	T	-	12	28
comp59707_c0_seq3	94	T	-	16	57
comp59707_c0_seq3	321	T	-	30	52
comp59721_c0_seq1	205	A	-	16	64
comp58000_c0_seq1	321	T	-	50	50
comp58727_c0_seq1	326	A	-	22	22
comp58401_c0_seq1	1864	T	-	12	46
comp59649_c0_seq1	262	T	-	34	34
comp58960_c0_seq1	301	A	-	12	51
comp58960_c0_seq1	317	T	-	16	49
comp58497_c0_seq1	2404	G	-	46	46
comp58497_c0_seq1	2414	T	-	30	30
comp59274_c0_seq1	540	A	-	20	20
comp58336_c0_seq1	823	T	-	34	34
comp58473_c0_seq1	227	A	-	24	73
comp58576_c0_seq1	515	A	-	12	58
comp59971_c0_seq1	2102	A	-	12	32
comp58858_c1_seq2	89	T	-	18	76
comp59709_c0_seq1	1874	C	-	42	42
comp59901_c1_seq1	574	T	-	10	35
comp58712_c0_seq1	229	T	-	34	34
comp59079_c1_seq1	302	A	-	42	42
comp59515_c0_seq1	3094	A	-	16	24
comp58729_c0_seq1	141	T	-	10	41
comp59370_c0_seq2	267	A	-	20	31
comp58034_c0_seq1	5419	A	-	18	75
comp59891_c0_seq1	2402	T	-	20	20
comp59021_c0_seq1	327	T	-	12	21
comp58788_c0_seq1	875	T	-	10	39
comp58168_c0_seq3	422	A	-	12	22
comp59952_c0_seq1	936	T	-	22	22
comp59952_c1_seq1	50	A	-	50	50
comp58973_c0_seq1	406	T	-	16	66
comp58294_c0_seq1	1389	A	-	24	24
comp58352_c0_seq2	600	A	-	24	24
comp59286_c0_seq1	494	A	-	10	24
comp58761_c1_seq1	1489	A	-	18	77
comp59754_c0_seq1	677	G	-	14	32
comp59403_c0_seq2	850	T	-	10	34
comp58998_c0_seq1	254	T	-	24	24
comp59630_c0_seq1	169	T	-	22	22
comp59691_c0_seq1	136	A	-	32	32
comp59781_c0_seq1	446	A	-	18	48
comp59594_c0_seq1	323	A	-	28	28
comp59128_c0_seq2	1077	T	-	38	38
comp58910_c0_seq1	1346	T	-	14	62
comp59473_c0_seq1	610	A	-	20	20
comp58299_c0_seq1	767	A	-	20	20
comp58980_c0_seq1	320	A	-	10	31
comp58845_c0_seq1	122	T	-	28	79
comp58756_c0_seq1	452	T	-	10	21
comp59748_c0_seq1	1659	T	-	24	24
comp59759_c0_seq1	1411	A	-	12	35
comp58004_c0_seq1	226	A	-	20	33
comp59273_c0_seq1	913	A	-	16	72
comp58819_c0_seq1	3639	T	-	24	24
comp58812_c0_seq1	2060	T	-	32	32
comp59599_c0_seq1	1410	A	-	22	22
comp58850_c0_seq1	534	T	-	24	24
comp59610_c0_seq1	118	A	-	12	26
comp59294_c0_seq1	975	T	-	18	56
comp58531_c0_seq1	462	C	-	10	38
comp59033_c0_seq1	374	T	-	26	60
comp59318_c0_seq1	733	T	-	18	65
comp58438_c0_seq1	844	T	-	30	30
comp58747_c0_seq1	735	T	-	26	26
comp58366_c0_seq1	287	A	-	12	58
comp59416_c0_seq1	2776	A	-	22	59
comp59619_c0_seq1	1685	T	-	14	31
comp58256_c0_seq3	467	T	-	54	95
comp59413_c0_seq1	144	T	-	16	59
comp59065_c0_seq1	126	A	-	14	49
comp59792_c0_seq1	353	A	-	24	24
comp58732_c0_seq1	903	A	-	40	40
comp58872_c0_seq1	1251	A	-	48	48
comp59550_c0_seq1	185	A	-	12	24
comp59550_c0_seq1	208	A	-	10	22
comp59139_c1_seq1	1347	A	-	32	32
comp59635_c0_seq1	703	A	-	20	91
comp58252_c0_seq1	371	T	-	22	22
comp59591_c0_seq1	217	A	-	10	20
comp58717_c0_seq1	146	T	-	24	99
comp58717_c0_seq1	1296	T	-	36	36
comp58755_c0_seq1	543	G	-	14	51
comp58869_c0_seq1	53	A	-	16	35
comp59150_c0_seq1	256	T	-	16	39
comp58078_c0_seq1	872	A	-	28	28
comp58901_c0_seq1	213	T	-	22	22
comp80329_c0_seq1	443	A	-	22	22
comp16692_c0_seq1	553	C	-	12	37
comp16000_c0_seq1	997	T	-	28	28
comp16673_c0_seq1	119	T	-	20	20
comp16786_c0_seq1	354	A	-	10	22
comp16930_c0_seq1	505	T	-	38	38
comp17894_c0_seq1	454	G	-	12	34
comp21166_c0_seq1	105	A	-	28	82
comp20240_c0_seq1	661	G	-	24	50
comp20240_c0_seq1	803	A	-	14	65
comp21215_c0_seq1	575	C	-	14	33
comp21871_c0_seq1	263	A	-	26	26
comp21067_c0_seq1	403	T	-	10	45
comp21356_c0_seq1	203	A	-	28	28
comp21581_c0_seq1	295	T	-	54	76
comp20934_c0_seq1	375	G	-	26	72
comp21917_c0_seq1	400	A	-	26	63
comp21875_c0_seq1	25	A	-	26	26
comp21301_c0_seq1	21	A	-	10	48
comp20169_c0_seq1	178	T	-	10	40
comp21091_c0_seq1	372	T	-	10	41
comp20648_c0_seq1	255	A	-	32	32
comp21555_c0_seq1	400	A	-	20	88
comp21555_c0_seq1	407	A	-	48	48
comp20935_c0_seq1	480	A	-	22	99
comp20803_c0_seq1	502	T	-	20	20
comp21339_c0_seq1	353	A	-	34	34
comp38777_c0_seq1	1095	G	-	20	20
comp39724_c0_seq1	25	A	-	14	59
comp38326_c0_seq1	884	A	-	42	42
comp38654_c0_seq1	155	T	-	16	37
comp39398_c0_seq1	971	T	-	26	26
comp39585_c0_seq1	174	T	-	22	43
comp38685_c0_seq1	199	A	-	14	33
comp38389_c0_seq1	1852	A	-	24	24
comp38565_c0_seq1	1682	T	-	36	36
comp38293_c0_seq1	367	A	-	12	31
comp38858_c0_seq1	288	A	-	10	29
comp39538_c0_seq1	1087	A	-	20	20
comp38915_c0_seq1	220	A	-	12	46
comp38223_c0_seq1	160	G	-	20	80
comp38043_c0_seq1	137	T	-	10	46
comp38175_c0_seq1	22	A	-	10	33
comp38366_c0_seq1	259	T	-	14	48
comp39763_c0_seq1	653	A	-	30	30
comp39898_c0_seq1	1287	A	-	12	24
comp38749_c0_seq1	169	T	-	22	22
comp38613_c0_seq1	762	A	-	28	28
comp39551_c0_seq1	1789	T	-	28	28
comp38798_c0_seq1	258	G	-	18	47
comp39318_c0_seq1	340	A	-	44	44
comp50921_c0_seq1	665	A	-	10	44
comp50666_c0_seq1	406	T	-	14	47
comp51240_c0_seq1	702	T	-	12	47
comp50819_c0_seq1	978	T	-	12	45
comp51027_c0_seq1	909	A	-	22	26
comp50278_c0_seq1	266	T	-	14	59
comp50186_c0_seq1	669	A	-	20	20
comp50050_c0_seq1	401	A	-	14	55
comp50431_c0_seq2	257	A	-	28	28
comp51162_c0_seq1	54	G	-	10	23
comp51106_c0_seq1	800	A	-	58	58
comp51399_c0_seq1	3862	A	-	16	43
comp51399_c0_seq1	4091	A	-	10	21
comp50474_c0_seq1	1306	A	-	16	27
comp50796_c0_seq1	174	A	-	22	44
comp50847_c0_seq1	1077	T	-	10	47
comp51023_c0_seq1	467	T	-	14	68
comp51883_c0_seq1	1646	T	-	28	28
comp50382_c0_seq1	167	T	-	10	39
comp51484_c0_seq1	252	A	-	16	39
comp50034_c0_seq1	183	T	-	36	36
comp51422_c0_seq1	495	T	-	20	20
comp51404_c0_seq1	208	A	-	30	30
comp15871_c0_seq1	328	A	-	10	40
comp93662_c0_seq1	206	A	-	10	41
comp19627_c0_seq1	75	A	-	10	29
comp18124_c0_seq1	302	T	-	34	34
comp18599_c0_seq1	607	T	-	12	20
comp18617_c0_seq1	348	G	-	10	20
comp18319_c0_seq1	352	T	-	12	51
comp19686_c0_seq1	962	A	-	36	36
comp37795_c0_seq1	156	T	-	22	82
comp36640_c0_seq1	381	T	-	12	56
comp36988_c0_seq1	617	G	-	24	24
comp37652_c1_seq1	370	A	-	52	52
comp36002_c0_seq1	268	T	-	14	52
comp36361_c0_seq1	1980	A	-	22	22
comp37097_c0_seq1	746	T	-	14	65
comp36288_c0_seq1	39	A	-	20	77
comp37832_c0_seq1	545	C	-	36	64
comp37162_c0_seq1	409	A	-	10	31
comp37511_c0_seq1	128	A	-	28	28
comp37436_c0_seq1	2526	A	-	12	25
comp36830_c0_seq1	379	G	-	16	56
comp36461_c0_seq1	381	T	-	20	20
comp37946_c0_seq1	1346	A	-	20	20
comp36295_c0_seq1	426	A	-	22	22
comp36929_c0_seq1	10	A	-	16	47
comp36929_c0_seq1	299	A	-	26	26
comp36308_c0_seq1	72	A	-	20	38
comp67818_c0_seq3	238	T	-	16	50
comp67847_c1_seq4	2279	A	-	20	20
comp67847_c1_seq4	3243	C	-	22	22
comp66323_c0_seq1	2754	T	-	26	26
comp67611_c0_seq5	516	A	-	30	63
comp67172_c0_seq21	211	A	-	12	40
comp66504_c0_seq1	2186	T	-	12	20
comp67683_c0_seq1	2046	A	-	20	70
comp67088_c2_seq4	1031	A	-	22	54
comp67088_c2_seq4	1048	T	-	22	59
comp67522_c0_seq1	3290	G	-	18	31
comp67522_c0_seq1	3801	T	-	12	47
comp66049_c0_seq1	35	C	-	36	36
comp67712_c0_seq1	3381	A	-	30	79
comp66170_c0_seq1	62	T	-	16	66
comp67293_c0_seq1	2095	T	-	20	20
comp67644_c0_seq2	76	A	-	20	20
comp67356_c0_seq1	2050	A	-	18	65
comp66795_c0_seq1	184	T	-	20	20
comp66942_c1_seq20	766	A	-	22	45
comp66250_c0_seq2	54	A	-	12	33
comp67558_c0_seq8	327	A	-	28	72
comp66758_c0_seq1	654	A	-	20	20
comp66944_c0_seq2	620	C	-	34	48
comp67174_c0_seq3	692	G	-	10	31
comp66512_c0_seq1	2240	A	-	20	20
comp66333_c0_seq1	895	A	-	36	60
comp67653_c0_seq1	619	T	-	32	32
comp67784_c0_seq1	74	A	-	10	28
comp67784_c0_seq1	178	C	-	24	62
comp66283_c0_seq1	452	A	-	22	22
comp67092_c5_seq11	1212	T	-	44	44
comp66807_c0_seq1	2272	A	-	24	24
comp66025_c0_seq1	1740	A	-	12	24
comp67669_c0_seq4	136	C	-	14	69
comp67669_c0_seq4	139	A	-	24	24
comp67654_c1_seq1	730	G	-	48	93
comp66861_c0_seq4	85	T	-	10	44
comp66200_c0_seq1	783	G	-	10	41
comp67730_c0_seq1	322	T	-	46	46
comp66086_c0_seq2	235	T	-	14	39
comp66676_c0_seq2	113	A	-	26	26
comp66476_c0_seq2	2004	A	-	22	22
comp66264_c1_seq10	106	C	-	12	25
comp67724_c3_seq1	747	T	-	20	20
comp66881_c0_seq2	63	A	-	24	77
comp66882_c3_seq13	438	A	-	12	46
comp66882_c3_seq12	438	A	-	12	49
comp66708_c0_seq4	617	T	-	16	78
comp66708_c0_seq8	1062	T	-	26	26
comp66131_c0_seq1	99	A	-	10	24
comp67243_c3_seq5	318	G	-	10	39
comp67176_c2_seq5	603	T	-	16	59
comp67500_c0_seq1	690	A	-	58	72
comp67390_c3_seq3	424	T	-	10	20
comp67070_c3_seq1	57	T	-	12	53
comp67070_c3_seq1	278	C	-	16	25
comp66561_c0_seq1	315	T	-	24	55
comp66328_c0_seq2	750	T	-	10	39
comp66975_c3_seq6	455	T	-	12	44
comp67198_c0_seq4	1296	T	-	26	33
comp66367_c0_seq1	2036	G	-	16	75
comp66366_c1_seq4	504	G	-	14	32
comp66534_c0_seq1	1193	T	-	22	22
comp66585_c0_seq1	854	T	-	34	34
comp67859_c0_seq1	1613	A	-	10	26
comp67881_c2_seq2	178	A	-	50	58
comp66126_c0_seq1	124	T	-	10	23
comp67695_c0_seq1	318	T	-	34	34
comp67604_c1_seq3	130	A	-	20	20
comp66765_c2_seq1	2890	A	-	20	20
comp66672_c0_seq3	168	T	-	20	79
comp67716_c2_seq6	235	A	-	20	34
comp66076_c0_seq1	817	A	-	20	20
comp66130_c2_seq9	821	T	-	22	22
comp67169_c0_seq8	647	G	-	30	35
comp67867_c0_seq4	440	A	-	10	41
comp66952_c1_seq2	374	G	-	10	36
comp66198_c0_seq1	698	T	-	22	52
comp66148_c0_seq7	135	T	-	10	27
comp67605_c0_seq1	502	A	-	36	44
comp67226_c0_seq1	605	T	-	14	59
comp67054_c0_seq1	290	A	-	12	47
comp66967_c0_seq4	849	A	-	22	60
comp66573_c0_seq1	4961	T	-	28	80
comp67667_c0_seq1	2500	T	-	30	30
comp67981_c7_seq1	805	T	-	22	62
comp66268_c0_seq1	121	T	-	16	39
comp67224_c2_seq1	364	T	-	22	22
comp67646_c0_seq2	281	A	-	12	29
comp66562_c0_seq2	2482	A	-	18	82
comp67643_c1_seq1	1304	T	-	10	42
comp66062_c0_seq1	2035	T	-	10	26
comp66179_c0_seq1	1128	T	-	32	32
comp67512_c0_seq1	333	A	-	20	76
comp67584_c0_seq1	21	A	-	12	42
comp67584_c0_seq1	453	T	-	30	30
comp66911_c0_seq1	4680	A	-	46	46
comp66911_c0_seq1	5000	A	-	34	34
comp67047_c0_seq2	524	T	-	36	36
comp66639_c0_seq2	135	T	-	18	23
comp67162_c0_seq1	1503	T	-	24	24
comp67409_c0_seq1	2220	A	-	34	34
comp67409_c0_seq1	3516	T	-	24	24
comp67421_c1_seq1	433	A	-	22	22
comp66796_c0_seq4	241	T	-	24	24
comp66080_c0_seq1	249	T	-	24	24
comp66080_c0_seq3	850	T	-	22	22
comp67397_c0_seq1	210	T	-	28	47
comp67129_c0_seq1	315	A	-	46	46
comp67129_c0_seq1	2110	T	-	10	31
comp67099_c0_seq2	1928	T	-	20	83
comp66058_c0_seq1	8179	T	-	10	32
comp66033_c0_seq1	166	A	-	16	68
comp67050_c0_seq1	148	A	-	22	54
comp67050_c0_seq1	4032	A	-	40	40
comp67943_c0_seq3	144	G	-	22	55
comp67453_c0_seq1	192	A	-	36	36
comp67720_c0_seq1	6475	T	-	32	32
comp66376_c0_seq3	141	T	-	48	74
comp66376_c0_seq3	572	A	-	38	38
comp67890_c0_seq31	4759	A	-	10	45
comp66329_c1_seq1	1244	T	-	16	46
comp67996_c0_seq8	921	T	-	22	93
comp66567_c1_seq1	35	T	-	24	80
comp67149_c0_seq1	734	G	-	10	45
comp67910_c3_seq1	672	T	-	26	26
comp67910_c3_seq1	852	A	-	34	34
comp66847_c3_seq1	200	T	-	10	29
comp67271_c0_seq1	1858	A	-	20	20
comp67647_c1_seq4	50	A	-	16	33
comp67647_c1_seq5	50	A	-	26	48
comp66925_c1_seq1	1377	T	-	28	28
comp67121_c0_seq1	208	A	-	12	57
comp66737_c0_seq1	926	A	-	26	26
comp67533_c0_seq2	62	T	-	22	71
comp67677_c1_seq3	37	T	-	12	57
comp66303_c0_seq1	1283	T	-	26	73
comp66303_c0_seq1	1342	T	-	24	24
comp66303_c0_seq1	1573	T	-	20	71
comp67797_c1_seq1	691	T	-	12	39
comp66311_c0_seq1	2056	T	-	38	60
comp77047_c0_seq1	970	T	-	22	97
comp77677_c0_seq1	836	A	-	30	30
comp35342_c0_seq1	1046	T	-	24	24
comp35688_c0_seq1	863	T	-	26	26
comp35524_c0_seq1	1284	A	-	48	48
comp35309_c0_seq1	1578	A	-	30	30
comp35752_c0_seq1	713	A	-	22	22
comp35752_c0_seq1	2198	C	-	14	45
comp35752_c0_seq1	2219	T	-	10	45
comp35140_c0_seq2	49	T	-	10	25
comp35397_c0_seq1	976	T	-	42	42
comp35432_c0_seq1	463	T	-	64	64
comp34339_c0_seq1	555	A	-	14	20
comp35896_c0_seq1	594	T	-	22	55
comp35959_c0_seq1	48	A	-	12	58
comp48029_c0_seq1	25	A	-	12	48
comp49145_c0_seq1	212	C	-	18	34
comp48025_c0_seq1	809	A	-	48	48
comp48978_c0_seq1	490	T	-	12	41
comp48219_c0_seq1	5064	A	-	34	34
comp48532_c0_seq1	484	A	-	12	32
comp48065_c1_seq1	214	T	-	16	46
comp49206_c0_seq1	264	T	-	22	30
comp48202_c0_seq1	230	T	-	14	69
comp48018_c0_seq1	3705	T	-	20	20
comp48382_c0_seq1	633	A	-	40	40
comp48505_c0_seq1	131	A	-	16	41
comp48869_c0_seq1	380	A	-	16	29
comp49647_c0_seq1	170	T	-	26	30
comp49970_c0_seq1	101	A	-	10	44
comp48331_c0_seq1	149	T	-	26	26
comp48019_c1_seq1	3552	T	-	24	73
comp48787_c0_seq1	346	T	-	26	81
comp49306_c0_seq1	856	T	-	16	54
comp48768_c0_seq1	228	T	-	12	46
comp48381_c0_seq1	193	A	-	26	26
comp48009_c0_seq1	17	C	-	24	71
comp49744_c0_seq1	198	C	-	12	55
comp48011_c1_seq1	79	A	-	22	22
comp48136_c0_seq1	216	A	-	20	81
comp48524_c0_seq1	354	A	-	12	53
comp48506_c0_seq1	852	A	-	10	21
comp49763_c0_seq1	427	T	-	20	51
comp49735_c0_seq1	126	G	-	22	51
comp49698_c0_seq1	2055	T	-	22	73
comp48052_c0_seq1	2277	T	-	42	42
comp49619_c0_seq1	397	T	-	12	26
comp48146_c0_seq1	135	A	-	24	24
comp48035_c0_seq1	701	T	-	24	81
comp49904_c0_seq1	325	G	-	18	44
comp48075_c0_seq1	307	A	-	20	20
comp48116_c0_seq1	451	A	-	30	30
comp48987_c0_seq1	401	A	-	16	52
comp48560_c0_seq1	256	A	-	10	42
comp48354_c0_seq1	2798	A	-	24	24
comp48354_c0_seq1	3148	A	-	20	20
comp48402_c0_seq1	881	A	-	40	40
comp29655_c0_seq1	1284	T	-	12	24
comp28646_c0_seq1	613	T	-	38	38
comp29245_c0_seq1	128	T	-	26	26
comp29247_c0_seq1	484	T	-	22	22
comp28063_c0_seq1	376	A	-	22	22
comp29956_c0_seq1	730	A	-	30	30
comp28915_c0_seq1	637	A	-	28	28
comp28570_c0_seq1	3099	T	-	44	44
comp28799_c0_seq1	139	T	-	20	20
comp28799_c0_seq1	141	A	-	20	20
comp29304_c0_seq1	25	A	-	20	20
comp29467_c0_seq1	515	A	-	28	28
comp28520_c0_seq1	71	T	-	22	22
comp28846_c0_seq1	761	A	-	32	32
comp29421_c0_seq1	698	A	-	64	64
comp28859_c0_seq1	101	A	-	20	20
comp28207_c0_seq1	32	T	-	30	30
comp29419_c0_seq1	40	A	-	26	26
comp28121_c0_seq1	721	T	-	34	34
comp46022_c0_seq1	57	T	-	26	26
comp47940_c0_seq1	1234	A	-	38	83
comp46283_c0_seq1	155	T	-	40	40
comp46066_c0_seq1	457	T	-	10	23
comp47648_c0_seq1	736	T	-	26	26
comp47648_c0_seq1	881	T	-	24	24
comp47670_c0_seq1	328	A	-	20	20
comp46148_c0_seq1	529	T	-	28	28
comp47474_c0_seq1	2399	A	-	36	36
comp47548_c0_seq1	588	T	-	42	42
comp47838_c0_seq1	53	T	-	12	40
comp47644_c0_seq1	1407	A	-	48	48
comp47220_c0_seq1	183	A	-	28	28
comp46951_c1_seq1	775	T	-	26	26
comp46951_c1_seq1	853	A	-	22	22
comp47529_c0_seq1	377	A	-	24	24
comp47923_c0_seq1	1091	A	-	22	22
comp47555_c0_seq1	1013	T	-	38	38
comp47380_c0_seq1	369	T	-	22	22
comp47271_c0_seq1	1998	T	-	24	24
comp47953_c0_seq1	529	A	-	44	44
comp47906_c0_seq1	17	A	-	18	82
comp47913_c0_seq1	855	T	-	12	52
comp47804_c0_seq1	548	T	-	24	24
comp47239_c0_seq1	379	A	-	30	30
comp47253_c0_seq1	338	A	-	24	24
comp46152_c0_seq1	239	A	-	50	50
comp46256_c0_seq1	299	A	-	34	34
comp46604_c0_seq1	242	C	-	32	47
comp46784_c0_seq1	1510	T	-	28	28
comp47661_c0_seq1	256	G	-	20	87
comp47098_c0_seq1	774	G	-	28	28
comp47098_c0_seq1	783	T	-	24	24
comp47612_c0_seq1	509	A	-	14	49
comp47790_c0_seq1	733	A	-	24	24
comp47675_c0_seq1	2301	T	-	42	42
comp47093_c0_seq1	931	A	-	22	22
comp47965_c0_seq1	1348	A	-	22	22
comp46287_c0_seq1	297	A	-	34	34
comp47446_c1_seq1	646	T	-	28	28
comp47997_c0_seq1	34	A	-	32	51
comp47208_c0_seq1	505	C	-	22	22
comp46224_c0_seq1	1953	A	-	10	39
comp86193_c0_seq1	867	T	-	12	25
comp61774_c0_seq1	828	A	-	16	36
comp60813_c0_seq1	701	A	-	18	55
comp61129_c0_seq1	1705	T	-	30	30
comp60822_c0_seq1	2331	A	-	10	23
comp61859_c2_seq2	2150	A	-	12	38
comp61420_c0_seq1	166	A	-	32	52
comp61501_c0_seq2	2769	A	-	34	82
comp60631_c0_seq1	135	T	-	22	22
comp60631_c0_seq1	227	T	-	34	34
comp60240_c0_seq1	189	A	-	16	76
comp61078_c0_seq2	50	A	-	28	28
comp61453_c2_seq1	130	A	-	20	20
comp61186_c0_seq1	435	T	-	10	43
comp61697_c0_seq1	595	T	-	30	30
comp61088_c0_seq1	3314	T	-	30	30
comp61208_c0_seq1	1145	A	-	24	93
comp60903_c0_seq1	1112	A	-	34	34
comp61931_c0_seq1	79	G	-	12	33
comp60923_c0_seq1	125	T	-	20	20
comp60029_c1_seq1	75	A	-	10	36
comp60029_c1_seq1	904	T	-	20	85
comp60789_c0_seq2	535	T	-	44	44
comp60656_c0_seq1	918	A	-	22	22
comp61952_c0_seq2	3250	T	-	20	20
comp60630_c0_seq1	562	T	-	14	53
comp61450_c0_seq1	316	T	-	32	32
comp61533_c1_seq1	2598	A	-	24	24
comp61164_c0_seq1	2968	A	-	26	67
comp61191_c0_seq1	304	T	-	20	20
comp61654_c0_seq1	286	A	-	16	66
comp60920_c0_seq1	252	A	-	46	46
comp60256_c0_seq1	161	T	-	30	30
comp60278_c0_seq1	817	A	-	32	32
comp61794_c0_seq2	546	A	-	16	47
comp61560_c0_seq1	1894	A	-	34	34
comp60559_c0_seq1	950	T	-	12	45
comp60629_c0_seq2	156	T	-	10	34
comp61055_c0_seq1	548	T	-	20	20
comp61687_c0_seq1	182	T	-	14	63
comp60013_c0_seq1	99	A	-	16	22
comp60172_c0_seq1	607	A	-	32	32
comp60965_c1_seq1	251	A	-	22	22
comp60389_c0_seq2	194	A	-	28	55
comp60717_c0_seq2	834	A	-	36	76
comp61477_c0_seq1	451	T	-	14	68
comp60140_c0_seq1	1369	T	-	28	28
comp61530_c1_seq1	177	A	-	58	58
comp61530_c1_seq1	277	A	-	56	56
comp60487_c0_seq1	460	A	-	34	34
comp60350_c0_seq1	681	A	-	30	30
comp60035_c0_seq1	250	A	-	28	41
comp60035_c0_seq1	336	G	-	22	31
comp60962_c0_seq2	541	T	-	30	30
comp60835_c0_seq1	820	A	-	44	52
comp60053_c0_seq1	247	T	-	10	43
comp60084_c0_seq1	63	A	-	28	28
comp61984_c0_seq1	690	A	-	10	27
comp60340_c0_seq1	839	T	-	22	22
comp61378_c0_seq1	236	A	-	20	20
comp61119_c0_seq1	487	A	-	46	46
comp60895_c0_seq2	199	T	-	44	44
comp60021_c0_seq1	102	T	-	10	34
comp61452_c0_seq1	416	T	-	36	72
comp61452_c0_seq1	1328	A	-	18	63
comp61663_c0_seq1	412	T	-	12	42
comp60357_c0_seq1	228	A	-	18	83
comp60379_c0_seq1	875	A	-	16	52
comp61141_c0_seq2	292	C	-	10	43
comp60716_c1_seq1	171	A	-	20	20
comp60794_c0_seq1	211	A	-	12	55
comp60195_c0_seq1	267	A	-	12	35
comp60038_c0_seq1	727	C	-	30	45
comp60972_c0_seq2	1126	A	-	24	24
comp61511_c1_seq2	410	A	-	28	39
comp60580_c0_seq1	1428	T	-	48	48
comp61266_c0_seq2	363	T	-	18	27
comp61784_c0_seq1	2514	T	-	32	32
comp60787_c0_seq1	713	A	-	22	22
comp61811_c0_seq1	1396	A	-	12	56
comp61066_c1_seq1	502	A	-	14	67
comp61649_c0_seq1	523	T	-	26	48
comp61099_c0_seq1	1338	T	-	22	22
comp60985_c0_seq1	44	T	-	30	30
comp60018_c0_seq1	554	T	-	12	45
comp61905_c0_seq1	1128	T	-	26	68
comp60323_c0_seq1	129	A	-	22	22
comp61193_c0_seq1	185	A	-	60	60
comp60146_c0_seq2	994	A	-	40	40
comp70551_c0_seq5	772	T	-	26	37
comp70073_c2_seq10	689	A	-	22	22
comp31429_c0_seq1	31	A	-	22	22
comp30492_c0_seq1	35	A	-	16	22
comp30309_c0_seq1	456	A	-	48	48
comp31435_c0_seq1	283	T	-	20	20
comp31855_c0_seq1	207	A	-	20	20
comp31640_c0_seq1	219	A	-	22	22
comp31890_c2_seq1	183	G	-	20	20
comp31043_c0_seq1	2170	T	-	34	34
comp31848_c0_seq1	1376	A	-	72	72
comp31534_c0_seq1	1532	T	-	24	24
comp31163_c0_seq1	434	T	-	22	22
comp31324_c0_seq1	22	A	-	26	26
comp31703_c0_seq1	630	A	-	28	28
comp30508_c1_seq1	1472	A	-	28	28
comp43722_c0_seq1	1420	T	-	38	38
comp43378_c0_seq1	345	T	-	12	47
comp42642_c0_seq1	538	A	-	20	20
comp42346_c0_seq1	966	T	-	20	20
comp42868_c0_seq1	294	A	-	14	56
comp43222_c0_seq1	839	T	-	20	20
comp43406_c1_seq1	1902	T	-	40	40
comp42103_c0_seq1	686	A	-	34	34
comp43494_c0_seq1	41	A	-	20	20
comp43281_c0_seq1	1179	T	-	22	22
comp43972_c0_seq1	1209	A	-	50	50
comp43955_c0_seq1	1976	T	-	32	32
comp43545_c0_seq1	857	A	-	22	22
comp42722_c0_seq1	571	A	-	32	32
comp42788_c0_seq1	391	A	-	28	28
comp42788_c0_seq1	749	A	-	28	28
comp42947_c0_seq1	1444	C	-	12	35
comp43966_c0_seq1	344	A	-	16	43
comp42968_c0_seq1	176	T	-	10	26
comp43793_c0_seq1	248	T	-	30	30
comp42191_c0_seq1	264	A	-	16	41
comp32909_c0_seq1	1550	A	-	32	32
comp32534_c0_seq1	784	T	-	26	46
comp33820_c0_seq1	267	A	-	22	22
comp33820_c0_seq1	329	A	-	54	54
comp33495_c0_seq1	644	C	-	40	40
comp33432_c0_seq1	3046	T	-	64	64
comp33509_c0_seq1	582	T	-	46	46
comp32358_c0_seq1	630	A	-	40	40
comp32406_c0_seq1	597	A	-	20	20
comp63814_c0_seq1	526	T	-	26	26
comp63700_c0_seq1	2248	A	-	10	39
comp62173_c1_seq1	864	A	-	44	44
comp63704_c0_seq1	148	A	-	16	38
comp62932_c1_seq1	114	A	-	24	24
comp62445_c0_seq1	779	T	-	20	20
comp62445_c1_seq1	1719	T	-	24	24
comp62133_c0_seq1	2583	T	-	20	20
comp63918_c0_seq1	1024	C	-	24	76
comp63608_c0_seq1	822	A	-	68	68
comp62294_c1_seq1	537	A	-	22	72
comp62713_c0_seq1	1674	C	-	16	39
comp63752_c0_seq1	1371	A	-	22	22
comp63009_c0_seq2	3181	T	-	26	47
comp62785_c0_seq1	103	A	-	20	59
comp62657_c0_seq1	98	T	-	18	40
comp63410_c0_seq1	605	A	-	32	32
comp62007_c1_seq1	582	A	-	20	45
comp63492_c2_seq2	944	A	-	16	57
comp63941_c0_seq1	337	G	-	36	36
comp63503_c0_seq2	270	A	-	24	24
comp63713_c0_seq2	189	A	-	10	22
comp63380_c0_seq1	1416	T	-	26	26
comp63992_c1_seq1	760	T	-	32	32
comp63723_c0_seq1	610	A	-	14	35
comp62001_c0_seq1	530	T	-	42	42
comp63697_c0_seq1	239	A	-	28	57
comp63871_c0_seq1	3500	T	-	12	45
comp62844_c0_seq1	1243	T	-	12	36
comp62844_c0_seq1	1943	T	-	12	26
comp63204_c0_seq1	2826	A	-	12	30
comp62676_c0_seq1	2154	T	-	10	26
comp63904_c0_seq1	1993	T	-	30	30
comp62580_c0_seq1	278	G	-	22	87
comp62628_c0_seq1	781	T	-	24	27
comp63481_c2_seq1	1801	T	-	28	90
comp63399_c0_seq1	784	T	-	16	49
comp62424_c0_seq1	600	A	-	34	70
comp62928_c0_seq1	75	A	-	12	29
comp62838_c0_seq1	166	T	-	10	23
comp63513_c0_seq1	43	A	-	16	27
comp63513_c0_seq1	633	T	-	14	63
comp63965_c0_seq1	1605	T	-	44	44
comp62683_c0_seq2	117	A	-	12	26
comp62654_c1_seq2	496	A	-	38	39
comp62043_c0_seq1	1863	T	-	20	20
comp63971_c0_seq1	583	A	-	10	41
comp63971_c0_seq1	708	A	-	20	66
comp63971_c0_seq1	759	A	-	12	58
comp62323_c0_seq2	550	C	-	26	89
comp63530_c0_seq1	1331	A	-	22	22
comp62111_c0_seq1	648	A	-	24	24
comp63599_c0_seq2	727	A	-	14	40
comp62815_c0_seq3	789	A	-	40	52
comp62815_c0_seq3	801	G	-	42	52
comp63016_c0_seq3	1363	A	-	32	32
comp62969_c0_seq1	845	T	-	32	85
comp63028_c0_seq1	825	T	-	30	30
comp63756_c0_seq1	370	A	-	20	20
comp62545_c0_seq1	386	T	-	22	22
comp62545_c0_seq1	398	T	-	28	28
comp63646_c0_seq4	421	T	-	14	50
comp63610_c0_seq1	2416	T	-	44	90
comp62769_c0_seq1	2192	T	-	22	22
comp63607_c0_seq1	191	A	-	38	38
comp63558_c0_seq1	412	T	-	10	47
comp63165_c0_seq1	614	A	-	22	22
comp62808_c0_seq1	108	A	-	22	42
comp63495_c0_seq1	1650	T	-	38	38
comp63231_c0_seq1	1135	A	-	20	60
comp62588_c0_seq1	1381	T	-	18	28
comp63895_c0_seq2	675	A	-	10	46
comp63549_c0_seq1	2030	T	-	12	21
comp63087_c0_seq1	279	G	-	38	63
comp63956_c0_seq1	3976	T	-	22	68
comp63640_c0_seq1	1412	T	-	10	44
comp62197_c0_seq1	2505	A	-	20	34
comp63431_c0_seq1	192	T	-	34	75
comp63585_c1_seq2	66	T	-	20	96
comp63630_c0_seq1	424	A	-	12	38
comp62380_c0_seq1	311	T	-	16	42
comp62380_c0_seq1	533	A	-	12	42
comp63730_c1_seq1	413	T	-	20	20
comp62208_c0_seq1	3478	T	-	60	60
comp63148_c0_seq1	816	A	-	20	20
comp62448_c0_seq1	593	T	-	28	28
comp62010_c0_seq1	583	A	-	22	22
comp63914_c0_seq1	1622	A	-	10	40

## Sheet: Deletion in SR2
Deletion in SR2 of individuals
sequence	position	ref	mut	KR4_snp_cov	KR4_total_cov
comp24128_c0_seq1	1268	A	-	32	32
comp44314_c0_seq1	798	T	-	14	54
comp44314_c0_seq1	861	A	-	10	35
comp45106_c0_seq1	201	T	-	10	48
comp44122_c0_seq1	1820	A	-	28	28
comp44169_c0_seq1	293	T	-	24	75
comp72506_c0_seq1	204	T	-	34	34
comp72632_c0_seq1	201	A	-	24	24
comp72780_c0_seq1	225	A	-	20	20
comp55677_c0_seq1	54	T	-	28	58
comp54838_c0_seq2	531	T	-	12	22
comp54448_c0_seq1	879	A	-	44	44
comp55087_c0_seq1	120	T	-	20	73
comp54835_c0_seq1	2542	A	-	40	40
comp55167_c0_seq1	111	A	-	12	59
comp54485_c0_seq1	799	A	-	22	22
comp55820_c0_seq1	299	T	-	10	48
comp55699_c0_seq1	110	A	-	10	25
comp55452_c0_seq1	1360	T	-	24	68
comp55555_c0_seq1	1482	T	-	16	35
comp54728_c0_seq1	372	T	-	12	22
comp55730_c0_seq1	430	A	-	12	25
comp54598_c0_seq1	80	A	-	10	40
comp55812_c0_seq1	230	A	-	40	40
comp54105_c0_seq1	614	A	-	12	25
comp54368_c0_seq1	627	A	-	32	32
comp55587_c0_seq2	632	T	-	14	61
comp54205_c0_seq3	98	A	-	10	24
comp55639_c0_seq1	253	T	-	20	20
comp65654_c0_seq1	2693	C	-	14	62
comp65967_c0_seq5	294	G	-	16	55
comp65940_c0_seq1	202	T	-	12	20
comp65940_c0_seq2	165	T	-	26	81
comp65200_c0_seq1	211	G	-	40	64
comp65333_c0_seq1	326	A	-	28	28
comp65622_c0_seq1	2983	A	-	20	20
comp64580_c1_seq2	1093	T	-	24	86
comp64196_c0_seq1	98	T	-	26	26
comp64778_c0_seq1	251	T	-	10	30
comp65847_c0_seq1	1928	T	-	18	60
comp64646_c0_seq1	2461	G	-	10	47
comp64614_c1_seq1	942	T	-	20	20
comp65905_c1_seq26	469	A	-	24	70
comp64223_c0_seq1	151	G	-	10	27
comp65124_c0_seq5	1851	A	-	10	21
comp64924_c0_seq1	434	A	-	26	26
comp65133_c0_seq1	159	T	-	14	39
comp64403_c0_seq1	2370	T	-	18	70
comp64791_c0_seq1	1161	A	-	18	33
comp65808_c0_seq1	314	A	-	24	24
comp65808_c0_seq1	787	T	-	22	94
comp65808_c0_seq1	867	A	-	14	63
comp65792_c0_seq2	204	A	-	22	22
comp65545_c0_seq1	860	A	-	30	51
comp64239_c0_seq1	187	A	-	10	49
comp65609_c0_seq1	21	T	-	12	43
comp65609_c0_seq1	22	A	-	12	43
comp65609_c0_seq1	24	T	-	12	43
comp65609_c0_seq1	25	T	-	14	43
comp65389_c0_seq1	813	A	-	30	30
comp64773_c0_seq3	224	C	-	12	53
comp65082_c0_seq1	576	A	-	10	44
comp65406_c0_seq11	2298	A	-	16	66
comp65406_c0_seq11	2461	G	-	10	27
comp22899_c0_seq1	24	T	-	10	46
comp58489_c0_seq1	841	T	-	16	47
comp58489_c0_seq1	916	A	-	12	44
comp58840_c0_seq2	700	A	-	22	22
comp59730_c0_seq1	625	A	-	14	65
comp58336_c0_seq1	823	T	-	26	26
comp58036_c0_seq1	417	G	-	10	42
comp58318_c1_seq2	356	A	-	20	92
comp58242_c0_seq1	604	T	-	10	37
comp59128_c0_seq2	1077	T	-	22	22
comp59767_c0_seq1	63	T	-	12	42
comp59978_c1_seq1	1562	A	-	10	37
comp58885_c0_seq1	1802	T	-	20	20
comp59599_c0_seq1	1785	A	-	20	20
comp59029_c0_seq1	514	A	-	24	78
comp59666_c0_seq1	104	A	-	12	22
comp58869_c0_seq1	53	A	-	10	35
comp80830_c0_seq1	351	T	-	66	66
comp16367_c1_seq1	104	T	-	36	36
comp16000_c0_seq1	997	T	-	24	24
comp17894_c0_seq1	454	G	-	10	34
comp20771_c0_seq1	372	A	-	14	67
comp21304_c0_seq1	288	T	-	20	20
comp21875_c0_seq1	25	A	-	22	22
comp21569_c0_seq1	133	A	-	20	20
comp20317_c0_seq1	642	T	-	20	20
comp20901_c0_seq1	134	A	-	18	38
comp38936_c0_seq1	190	T	-	22	22
comp38232_c0_seq1	1031	T	-	20	20
comp39318_c0_seq1	340	A	-	28	28
comp124247_c0_seq1	688	A	-	10	38
comp50436_c0_seq1	21	A	-	10	26
comp50235_c0_seq1	204	A	-	14	51
comp50278_c0_seq1	266	T	-	18	59
comp50197_c0_seq1	260	A	-	12	49
comp51369_c0_seq1	338	T	-	30	70
comp50016_c0_seq1	1175	C	-	12	28
comp50796_c0_seq1	174	A	-	12	44
comp15871_c0_seq1	328	A	-	20	40
comp93662_c0_seq1	206	A	-	10	41
comp36288_c0_seq1	39	A	-	24	77
comp37832_c0_seq1	545	C	-	16	64
comp36728_c0_seq1	385	T	-	10	33
comp36666_c0_seq1	694	A	-	10	20
comp36308_c0_seq1	72	A	-	16	38
comp66323_c0_seq1	2663	T	-	30	30
comp66323_c0_seq1	2754	T	-	22	22
comp67683_c0_seq1	2046	A	-	18	70
comp67049_c0_seq1	1510	T	-	10	48
comp67386_c0_seq75	1287	T	-	14	52
comp66899_c0_seq1	440	T	-	34	34
comp66333_c0_seq1	895	A	-	28	60
comp67653_c0_seq1	619	T	-	30	30
comp67835_c0_seq2	140	G	-	16	44
comp67148_c0_seq10	1838	T	-	10	42
comp67107_c0_seq1	25	T	-	12	38
comp67669_c0_seq4	139	A	-	22	22
comp67730_c0_seq1	322	T	-	26	26
comp67871_c0_seq2	2970	T	-	12	57
comp67795_c0_seq2	4089	A	-	20	20
comp66798_c1_seq1	677	A	-	10	40
comp66708_c0_seq4	959	A	-	14	47
comp67176_c2_seq5	603	T	-	16	59
comp66561_c0_seq1	315	T	-	18	55
comp67198_c0_seq4	1296	T	-	18	33
comp66104_c0_seq1	1067	A	-	16	65
comp67736_c0_seq1	710	T	-	10	36
comp67502_c0_seq1	1334	A	-	18	53
comp67380_c0_seq1	2629	T	-	34	34
comp67617_c0_seq4	1852	T	-	18	71
comp67337_c0_seq2	219	A	-	14	27
comp66198_c0_seq1	698	T	-	14	52
comp67783_c2_seq1	2917	T	-	12	30
comp67981_c7_seq1	805	T	-	18	62
comp66179_c0_seq1	1128	T	-	28	28
comp67129_c0_seq1	315	A	-	16	46
comp67192_c0_seq1	335	T	-	22	96
comp66589_c0_seq1	7180	T	-	26	26
comp67943_c0_seq3	144	G	-	12	55
comp67910_c3_seq1	672	T	-	22	22
comp67910_c3_seq1	1420	A	-	26	26
comp67271_c0_seq1	1858	A	-	24	24
comp67844_c0_seq1	260	T	-	10	29
comp67672_c0_seq6	483	A	-	20	20
comp117392_c0_seq1	303	A	-	16	60
comp76463_c0_seq1	25	T	-	24	24
comp35409_c0_seq1	879	T	-	16	65
comp35015_c0_seq1	405	A	-	16	41
comp35309_c0_seq1	1578	A	-	20	20
comp35309_c0_seq1	1587	A	-	24	24
comp35752_c0_seq1	2198	C	-	10	45
comp35752_c0_seq1	2219	T	-	22	45
comp35189_c0_seq1	735	T	-	30	30
comp35177_c0_seq1	801	T	-	22	22
comp49945_c0_seq1	293	A	-	10	24
comp49535_c0_seq1	970	G	-	12	34
comp49535_c0_seq1	1823	A	-	12	35
comp48065_c1_seq2	23	A	-	10	28
comp48331_c0_seq1	149	T	-	20	20
comp49924_c0_seq1	885	T	-	24	24
comp48009_c0_seq1	17	C	-	24	71
comp48009_c0_seq1	243	T	-	20	20
comp49401_c0_seq1	645	A	-	10	36
comp49735_c0_seq1	126	G	-	14	51
comp49904_c0_seq1	325	G	-	12	44
comp48435_c0_seq1	1742	T	-	26	26
comp28570_c0_seq1	3099	T	-	26	26
comp47223_c0_seq1	1465	A	-	30	30
comp47730_c0_seq1	421	A	-	26	26
comp47838_c0_seq1	53	T	-	10	40
comp47220_c0_seq1	183	A	-	22	22
comp47953_c0_seq1	529	A	-	28	28
comp47494_c0_seq1	864	T	-	20	20
comp46604_c0_seq1	242	C	-	10	47
comp47378_c0_seq1	255	T	-	22	22
comp47675_c0_seq1	2301	T	-	22	22
comp46287_c0_seq1	297	A	-	22	22
comp46498_c0_seq1	53	T	-	16	77
comp61910_c0_seq1	345	T	-	12	29
comp61774_c0_seq1	828	A	-	12	36
comp60575_c0_seq1	1056	T	-	22	22
comp60348_c0_seq1	373	A	-	10	38
comp61129_c0_seq1	1705	T	-	20	20
comp61330_c0_seq1	166	T	-	16	65
comp61420_c0_seq1	166	A	-	12	52
comp61152_c0_seq2	973	A	-	12	48
comp60184_c0_seq1	206	T	-	12	25
comp60966_c0_seq1	256	C	-	18	82
comp60079_c0_seq1	177	G	-	14	51
comp61042_c0_seq1	1303	T	-	20	20
comp60387_c0_seq1	520	A	-	22	22
comp61654_c0_seq1	286	A	-	24	66
comp61687_c0_seq1	182	T	-	24	63
comp60389_c0_seq2	194	A	-	22	55
comp60717_c0_seq2	834	A	-	22	76
comp60907_c0_seq2	183	T	-	14	45
comp60381_c0_seq1	1954	A	-	10	40
comp60381_c0_seq1	1964	T	-	10	41
comp61764_c0_seq1	1110	T	-	14	69
comp61649_c0_seq1	523	T	-	10	48
comp61905_c0_seq1	1128	T	-	24	68
comp61077_c0_seq1	1436	A	-	10	41
comp60146_c0_seq1	98	A	-	12	34
comp70567_c0_seq1	1515	A	-	20	20
comp70551_c0_seq5	772	T	-	12	37
comp142850_c0_seq1	145	T	-	10	37
comp31929_c0_seq1	1845	A	-	36	36
comp31890_c2_seq1	227	T	-	22	22
comp31890_c2_seq1	422	A	-	22	22
comp42551_c0_seq1	402	A	-	10	24
comp42942_c0_seq1	102	A	-	16	60
comp43222_c0_seq1	839	T	-	30	30
comp42813_c0_seq1	718	A	-	22	37
comp42993_c0_seq1	1156	T	-	20	20
comp42538_c0_seq1	180	A	-	18	27
comp43793_c0_seq1	248	T	-	22	22
comp42609_c0_seq1	122	A	-	12	28
comp33674_c0_seq1	232	T	-	10	39
comp63826_c0_seq1	2074	A	-	26	26
comp63704_c0_seq1	148	A	-	14	38
comp63863_c0_seq1	1691	T	-	10	20
comp63176_c0_seq1	1111	T	-	10	27
comp63243_c0_seq1	1521	A	-	10	43
comp62657_c0_seq1	98	T	-	12	40
comp63410_c0_seq1	605	A	-	44	44
comp63362_c0_seq2	134	T	-	26	94
comp62504_c2_seq1	789	A	-	22	22
comp63015_c0_seq2	466	T	-	12	40
comp63697_c0_seq1	239	A	-	12	57
comp62959_c0_seq1	511	A	-	10	30
comp62115_c0_seq1	2058	A	-	12	23
comp63904_c0_seq1	1993	T	-	20	20
comp63399_c0_seq1	784	T	-	12	49
comp62038_c0_seq1	274	T	-	16	41
comp62038_c0_seq1	1994	T	-	12	35
comp62424_c0_seq1	600	A	-	24	70
comp63425_c0_seq2	981	T	-	12	31
comp63035_c0_seq1	1205	A	-	12	53
comp62646_c0_seq1	566	A	-	20	20
comp63388_c0_seq3	720	A	-	20	20
comp62783_c0_seq1	351	A	-	10	47
comp63028_c0_seq1	1456	A	-	20	20
comp62545_c0_seq1	386	T	-	24	24
comp62380_c0_seq1	311	T	-	12	42
comp62010_c0_seq1	583	A	-	20	20
comp63198_c0_seq1	352	A	-	12	41
comp63003_c0_seq1	578	T	-	10	35

## Sheet: Deletion in KS3
Deletion in KS3 of individuals
sequence	position	ref	mut	KR4_snp_cov	KR4_total_cov
comp78962_c0_seq1	900	T	-	32	32
comp24640_c0_seq1	560	A	-	22	22
comp44067_c0_seq1	167	T	-	10	21
comp45672_c0_seq1	325	G	-	14	36
comp45997_c0_seq1	1689	T	-	26	26
comp44314_c0_seq1	798	T	-	12	54
comp44751_c0_seq1	36	A	-	20	31
comp45425_c0_seq1	3407	T	-	12	40
comp44805_c0_seq1	1037	A	-	14	30
comp44609_c0_seq1	448	A	-	10	21
comp72506_c0_seq1	204	T	-	20	20
comp72556_c0_seq1	169	A	-	38	38
comp72478_c0_seq1	607	A	-	20	20
comp55727_c0_seq3	625	T	-	24	24
comp55044_c0_seq1	237	C	-	20	68
comp55046_c0_seq1	73	C	-	20	81
comp54838_c0_seq2	531	T	-	14	22
comp55717_c0_seq2	119	G	-	40	95
comp54835_c0_seq1	2542	A	-	22	22
comp54346_c0_seq1	2435	T	-	22	22
comp55270_c0_seq1	2395	A	-	14	69
comp55366_c0_seq1	860	A	-	26	26
comp55167_c0_seq1	111	A	-	14	59
comp54420_c0_seq1	324	T	-	26	41
comp54596_c0_seq1	1063	A	-	38	38
comp55859_c0_seq1	1201	G	-	18	59
comp55615_c0_seq1	710	A	-	24	44
comp55607_c0_seq1	94	T	-	20	77
comp55414_c0_seq1	135	A	-	16	65
comp55190_c0_seq1	2477	C	-	14	50
comp55805_c0_seq1	247	A	-	12	48
comp54951_c0_seq1	1593	T	-	26	26
comp54974_c0_seq1	805	A	-	14	38
comp55935_c0_seq1	575	A	-	24	24
comp54416_c0_seq1	1328	T	-	22	22
comp55554_c0_seq1	683	G	-	18	71
comp55148_c0_seq1	471	A	-	10	22
comp54372_c0_seq1	324	T	-	24	81
comp55193_c0_seq1	166	T	-	18	35
comp55308_c0_seq1	423	T	-	26	98
comp65762_c0_seq1	1809	A	-	12	54
comp65940_c0_seq1	202	T	-	10	20
comp65628_c0_seq2	1860	A	-	16	34
comp64718_c0_seq2	759	A	-	14	27
comp65703_c1_seq14	142	C	-	18	40
comp65703_c1_seq11	142	C	-	18	40
comp65905_c1_seq28	90	T	-	30	30
comp65539_c5_seq6	840	C	-	12	57
comp64546_c0_seq1	230	T	-	20	20
comp64151_c0_seq1	251	T	-	10	26
comp65367_c0_seq1	40	A	-	12	58
comp65168_c2_seq1	1882	C	-	14	54
comp65941_c1_seq1	817	A	-	16	49
comp64207_c0_seq1	1154	T	-	22	52
comp65454_c0_seq1	33	C	-	22	56
comp65327_c0_seq2	432	T	-	18	67
comp64152_c0_seq1	752	A	-	10	43
comp64000_c0_seq1	959	T	-	14	66
comp64000_c0_seq1	5997	A	-	24	24
comp64725_c1_seq1	859	A	-	14	68
comp65277_c0_seq3	1503	A	-	22	94
comp65478_c0_seq3	750	A	-	18	60
comp64828_c0_seq1	209	A	-	10	25
comp65680_c4_seq1	344	A	-	34	34
comp64902_c0_seq1	3432	A	-	24	24
comp64724_c0_seq1	1487	T	-	10	40
comp65620_c0_seq4	337	A	-	10	31
comp65609_c0_seq1	21	T	-	16	43
comp65609_c0_seq1	22	A	-	14	43
comp65609_c0_seq1	24	T	-	16	43
comp65609_c0_seq1	25	T	-	16	43
comp65970_c0_seq3	191	T	-	16	49
comp64428_c0_seq1	155	T	-	36	36
comp64428_c0_seq2	535	T	-	30	30
comp64390_c0_seq1	33	C	-	24	24
comp64390_c0_seq1	40	C	-	28	28
comp64561_c0_seq1	3665	T	-	26	26
comp65565_c0_seq1	181	T	-	10	43
comp65488_c0_seq3	468	G	-	26	93
comp64581_c0_seq1	263	A	-	10	30
comp65293_c0_seq1	756	A	-	20	20
comp65812_c0_seq1	2600	T	-	16	64
comp65082_c0_seq3	1368	T	-	16	72
comp65082_c0_seq3	1373	T	-	16	68
comp65512_c0_seq1	3014	T	-	22	22
comp22167_c0_seq1	73	T	-	12	30
comp23324_c0_seq1	311	A	-	14	61
comp22143_c0_seq1	226	T	-	28	28
comp22919_c0_seq1	83	T	-	34	54
comp23865_c0_seq1	365	A	-	24	24
comp23512_c0_seq1	524	T	-	24	24
comp22983_c0_seq1	60	A	-	24	89
comp58840_c0_seq2	700	A	-	22	22
comp58960_c0_seq1	301	A	-	12	51
comp58015_c0_seq1	706	A	-	26	26
comp58858_c1_seq2	89	T	-	24	76
comp59476_c0_seq1	74	A	-	10	42
comp58712_c0_seq1	229	T	-	22	22
comp59082_c0_seq1	227	A	-	28	28
comp59952_c1_seq1	50	A	-	20	20
comp58294_c0_seq1	1389	A	-	26	26
comp59329_c0_seq1	397	A	-	32	32
comp59754_c0_seq1	677	G	-	12	32
comp59630_c0_seq1	169	T	-	20	20
comp59676_c0_seq1	389	T	-	10	46
comp58581_c1_seq2	1184	T	-	14	57
comp58415_c0_seq1	747	A	-	26	26
comp58885_c0_seq1	1802	T	-	20	20
comp58747_c0_seq1	735	T	-	28	28
comp59416_c0_seq1	2776	A	-	14	59
comp58872_c0_seq1	1251	A	-	22	22
comp58252_c0_seq1	371	T	-	36	36
comp58717_c0_seq1	1296	T	-	22	22
comp58975_c0_seq1	1054	T	-	12	45
comp59954_c0_seq1	697	A	-	16	72
comp80329_c0_seq1	443	A	-	34	34
comp81620_c0_seq1	594	A	-	22	22
comp17092_c0_seq1	123	G	-	12	32
comp21166_c0_seq1	105	A	-	38	82
comp20173_c0_seq1	78	A	-	22	22
comp21067_c0_seq1	403	T	-	10	45
comp20444_c0_seq1	1348	T	-	18	31
comp20411_c0_seq1	250	T	-	16	53
comp20169_c0_seq1	178	T	-	10	40
comp20317_c0_seq1	642	T	-	24	24
comp21336_c0_seq1	362	T	-	10	40
comp20803_c0_seq1	22	T	-	20	85
comp20803_c0_seq1	502	T	-	32	32
comp39724_c0_seq1	1506	T	-	22	22
comp39585_c0_seq1	174	T	-	16	43
comp39538_c0_seq1	1087	A	-	32	32
comp38011_c0_seq1	227	T	-	32	87
comp38093_c0_seq1	182	T	-	20	20
comp38729_c0_seq1	282	A	-	12	31
comp39928_c0_seq1	242	A	-	10	25
comp38798_c0_seq1	258	G	-	10	47
comp50208_c0_seq1	588	T	-	10	20
comp50278_c0_seq1	266	T	-	28	59
comp50197_c0_seq1	260	A	-	10	49
comp50197_c0_seq1	488	A	-	10	39
comp51369_c0_seq1	338	T	-	20	70
comp50016_c0_seq1	266	A	-	12	36
comp50796_c0_seq1	174	A	-	10	44
comp50092_c0_seq1	882	A	-	16	59
comp50034_c0_seq1	183	T	-	10	35
comp51404_c0_seq1	208	A	-	20	20
comp50409_c0_seq1	537	A	-	38	38
comp15871_c0_seq1	328	A	-	14	40
comp186485_c0_seq1	297	A	-	12	31
comp19797_c0_seq1	159	T	-	10	22
comp19686_c0_seq1	962	A	-	30	30
comp37795_c0_seq1	156	T	-	22	82
comp37652_c1_seq1	370	A	-	22	22
comp36288_c0_seq1	39	A	-	16	77
comp37832_c0_seq1	545	C	-	30	64
comp37511_c0_seq1	128	A	-	24	24
comp36513_c0_seq1	1813	A	-	22	76
comp36830_c0_seq1	379	G	-	14	56
comp36461_c0_seq1	381	T	-	22	22
comp36295_c0_seq1	426	A	-	22	22
comp67847_c1_seq4	3243	C	-	22	22
comp66323_c0_seq1	2754	T	-	22	22
comp67172_c0_seq6	1726	A	-	12	50
comp67965_c2_seq2	179	A	-	10	43
comp67356_c0_seq1	2050	A	-	14	65
comp66944_c0_seq2	620	C	-	30	48
comp67289_c1_seq2	2188	T	-	24	24
comp67784_c0_seq1	178	C	-	14	62
comp67654_c1_seq1	730	G	-	24	93
comp66493_c0_seq4	1148	A	-	12	45
comp67730_c1_seq20	1200	A	-	14	66
comp67730_c1_seq9	2047	A	-	22	22
comp66676_c0_seq2	113	A	-	26	26
comp67724_c3_seq1	747	T	-	26	26
comp66708_c0_seq4	959	A	-	20	47
comp66708_c0_seq8	1062	T	-	32	32
comp67243_c0_seq1	644	A	-	10	39
comp67243_c3_seq5	318	G	-	10	39
comp67323_c0_seq4	446	A	-	12	53
comp66738_c3_seq9	1489	T	-	24	24
comp66561_c0_seq1	315	T	-	22	55
comp66328_c0_seq2	231	A	-	16	49
comp66104_c0_seq1	1067	A	-	16	65
comp66367_c0_seq1	1669	T	-	18	79
comp66534_c0_seq1	1193	T	-	26	26
comp66516_c0_seq1	891	T	-	12	36
comp66585_c0_seq1	854	T	-	20	20
comp67881_c2_seq2	178	A	-	32	58
comp67962_c1_seq2	109	C	-	22	85
comp66741_c0_seq1	2232	A	-	34	34
comp67450_c0_seq8	618	G	-	10	25
comp67617_c0_seq7	187	A	-	20	30
comp66672_c0_seq3	168	T	-	24	79
comp67716_c2_seq6	235	A	-	14	34
comp67169_c0_seq8	647	G	-	18	35
comp67605_c0_seq1	502	A	-	18	44
comp66967_c0_seq4	849	A	-	16	60
comp66573_c0_seq1	4961	T	-	26	80
comp67667_c0_seq1	2500	T	-	28	28
comp67981_c7_seq1	805	T	-	22	62
comp67224_c2_seq1	364	T	-	20	20
comp67224_c2_seq1	941	T	-	20	20
comp66266_c0_seq3	188	C	-	14	58
comp67512_c0_seq1	333	A	-	28	76
comp67593_c0_seq1	1119	T	-	20	59
comp66911_c0_seq1	5000	A	-	42	42
comp66639_c0_seq2	135	T	-	14	23
comp67162_c0_seq1	1503	T	-	24	24
comp67327_c0_seq1	2603	T	-	10	37
comp67409_c0_seq1	2220	A	-	22	22
comp67421_c1_seq1	433	A	-	20	20
comp66080_c0_seq1	249	T	-	26	26
comp67129_c0_seq1	315	A	-	10	46
comp66941_c0_seq1	2278	A	-	22	22
comp67472_c0_seq6	246	A	-	12	45
comp67341_c0_seq1	11	A	-	16	41
comp67943_c0_seq3	144	G	-	32	55
comp67453_c0_seq1	192	A	-	22	22
comp66376_c0_seq3	141	T	-	20	74
comp67126_c0_seq1	1111	T	-	14	67
comp67072_c0_seq1	4816	G	-	32	32
comp67232_c0_seq1	577	T	-	34	74
comp66567_c1_seq1	35	T	-	18	80
comp67929_c0_seq9	407	G	-	12	53
comp67848_c0_seq3	1280	T	-	14	24
comp66167_c0_seq2	288	T	-	14	24
comp66453_c0_seq1	248	T	-	16	62
comp66453_c0_seq1	331	A	-	18	46
comp67647_c1_seq4	50	A	-	14	33
comp67647_c1_seq5	50	A	-	14	48
comp66651_c0_seq1	1035	T	-	30	30
comp66737_c0_seq1	926	A	-	24	24
comp67677_c1_seq3	731	A	-	24	24
comp67797_c1_seq4	384	T	-	20	20
comp66311_c0_seq1	2056	T	-	22	60
comp116553_c0_seq1	284	C	-	14	65
comp76862_c0_seq1	376	A	-	32	32
comp77084_c0_seq1	595	T	-	24	24
comp35752_c0_seq1	713	A	-	38	38
comp35669_c0_seq1	365	A	-	20	20
comp34591_c0_seq1	35	T	-	10	33
comp34591_c0_seq1	684	T	-	26	26
comp35991_c0_seq1	386	T	-	10	48
comp35824_c0_seq1	501	A	-	36	36
comp35824_c0_seq1	874	A	-	24	24
comp49016_c0_seq1	592	A	-	10	42
comp48978_c0_seq1	490	T	-	14	41
comp48992_c0_seq1	461	A	-	20	38
comp48194_c0_seq1	25	T	-	22	22
comp48065_c1_seq1	214	T	-	16	46
comp49206_c0_seq1	264	T	-	10	30
comp48202_c0_seq1	455	A	-	20	20
comp48018_c0_seq1	3705	T	-	24	24
comp48787_c0_seq1	346	T	-	20	81
comp48381_c0_seq1	193	A	-	32	32
comp48009_c0_seq1	243	T	-	38	38
comp48281_c0_seq1	2316	A	-	10	37
comp49763_c0_seq1	427	T	-	38	51
comp49735_c0_seq1	126	G	-	20	51
comp48052_c0_seq1	1266	A	-	20	20
comp48052_c0_seq1	2277	T	-	28	28
comp48248_c0_seq1	689	A	-	28	28
comp49904_c0_seq1	325	G	-	30	44
comp48560_c0_seq1	256	A	-	20	42
comp29956_c0_seq1	730	A	-	28	28
comp29467_c0_seq1	515	A	-	24	24
comp29057_c0_seq1	677	T	-	10	40
comp29419_c0_seq1	40	A	-	20	20
comp29362_c0_seq2	1001	A	-	14	53
comp29237_c0_seq1	2157	T	-	16	76
comp28121_c0_seq1	721	T	-	22	22
comp47319_c0_seq1	443	T	-	22	22
comp47648_c0_seq1	736	T	-	22	22
comp47898_c0_seq1	596	T	-	22	22
comp47474_c0_seq1	2399	A	-	24	24
comp47644_c0_seq1	1407	A	-	20	20
comp46951_c1_seq1	775	T	-	22	22
comp47529_c0_seq1	377	A	-	26	26
comp47380_c0_seq1	369	T	-	30	30
comp47955_c1_seq1	131	A	-	12	57
comp47304_c0_seq1	620	A	-	18	63
comp47239_c0_seq1	379	A	-	30	30
comp47253_c0_seq1	338	A	-	28	28
comp46547_c0_seq1	497	A	-	16	70
comp46604_c0_seq1	242	C	-	10	47
comp47401_c1_seq1	104	T	-	22	22
comp47093_c0_seq1	931	A	-	20	20
comp46287_c0_seq1	297	A	-	30	30
comp47159_c0_seq1	1343	A	-	28	28
comp46498_c0_seq1	53	T	-	16	77
comp47877_c0_seq1	460	A	-	32	32
comp47409_c0_seq2	2465	C	-	20	20
comp47208_c0_seq1	505	C	-	32	32
comp61510_c0_seq3	1495	A	-	20	20
comp61774_c0_seq1	828	A	-	10	36
comp60346_c1_seq3	888	A	-	12	51
comp60984_c0_seq1	511	G	-	12	32
comp61420_c0_seq1	166	A	-	20	52
comp60244_c1_seq1	1054	A	-	34	34
comp60208_c0_seq1	218	A	-	10	31
comp60535_c0_seq1	814	T	-	24	24
comp61078_c0_seq2	50	A	-	28	28
comp61453_c2_seq1	130	A	-	20	20
comp61935_c0_seq3	1828	A	-	20	20
comp61762_c0_seq1	312	A	-	10	22
comp60903_c0_seq1	1112	A	-	20	20
comp61931_c0_seq1	79	G	-	14	33
comp60123_c0_seq2	48	T	-	10	34
comp61473_c0_seq1	2493	T	-	20	20
comp61164_c0_seq1	2968	A	-	18	67
comp60278_c0_seq1	817	A	-	26	26
comp61567_c1_seq1	1614	T	-	20	20
comp61669_c0_seq1	251	T	-	12	52
comp61687_c0_seq1	182	T	-	24	63
comp60507_c0_seq1	1141	G	-	12	55
comp60389_c0_seq2	194	A	-	14	55
comp60140_c0_seq1	1369	T	-	42	42
comp60350_c0_seq1	681	A	-	40	40
comp60035_c0_seq1	250	A	-	10	41
comp60835_c0_seq1	385	C	-	12	44
comp60835_c0_seq1	820	A	-	34	52
comp60853_c0_seq1	1186	A	-	22	22
comp60753_c0_seq1	816	A	-	24	24
comp60091_c0_seq1	1890	T	-	36	36
comp61378_c0_seq1	236	A	-	22	22
comp60895_c0_seq2	199	T	-	20	20
comp61227_c0_seq1	1080	A	-	26	26
comp60540_c0_seq1	1356	A	-	20	20
comp60666_c0_seq1	198	A	-	14	62
comp60038_c0_seq1	727	C	-	16	45
comp60972_c0_seq2	1126	A	-	22	22
comp61784_c0_seq1	2514	T	-	44	44
comp60610_c0_seq1	383	T	-	12	41
comp60787_c0_seq1	713	A	-	26	26
comp61792_c0_seq1	265	A	-	22	22
comp60323_c0_seq1	129	A	-	32	32
comp60146_c0_seq2	994	A	-	20	20
comp70567_c0_seq1	1515	A	-	20	20
comp30492_c0_seq1	35	A	-	12	22
comp30309_c0_seq1	456	A	-	26	26
comp31043_c0_seq1	2170	T	-	22	22
comp31703_c0_seq1	630	A	-	20	20
comp30508_c1_seq1	1472	A	-	26	26
comp43378_c0_seq1	345	T	-	16	47
comp43406_c1_seq1	1902	T	-	30	30
comp43494_c0_seq1	41	A	-	20	20
comp43972_c0_seq1	1209	A	-	26	26
comp42719_c0_seq1	227	T	-	24	24
comp43793_c0_seq1	248	T	-	20	20
comp32942_c0_seq1	337	T	-	50	50
comp33820_c0_seq1	329	A	-	20	20
comp33495_c0_seq1	655	A	-	26	26
comp33611_c0_seq1	1744	T	-	20	20
comp33509_c0_seq1	582	T	-	26	26
comp33388_c0_seq1	93	T	-	20	20
comp63704_c0_seq1	148	A	-	14	38
comp62445_c1_seq1	1834	A	-	24	24
comp63497_c0_seq1	4062	A	-	22	22
comp62069_c0_seq1	298	T	-	12	42
comp63608_c0_seq1	822	A	-	26	26
comp63752_c0_seq1	1371	A	-	22	22
comp63009_c0_seq2	3181	T	-	10	47
comp63243_c0_seq1	175	T	-	20	20
comp62785_c0_seq1	103	A	-	14	59
comp62657_c0_seq1	98	T	-	26	40
comp63941_c0_seq1	337	G	-	24	24
comp63713_c0_seq2	189	A	-	10	22
comp62157_c0_seq1	170	A	-	10	21
comp63697_c0_seq1	239	A	-	14	57
comp62601_c0_seq1	972	A	-	20	20
comp62535_c1_seq4	1231	A	-	16	25
comp62247_c0_seq1	91	T	-	10	43
comp62594_c0_seq1	670	T	-	10	48
comp62628_c0_seq1	781	T	-	12	27
comp63481_c2_seq1	1524	A	-	22	97
comp63481_c2_seq1	1801	T	-	30	90
comp63399_c0_seq1	784	T	-	12	49
comp63861_c0_seq1	83	T	-	10	37
comp62424_c0_seq1	600	A	-	22	70
comp62205_c0_seq1	551	T	-	10	43
comp63591_c0_seq5	94	A	-	22	81
comp63425_c0_seq2	981	T	-	12	31
comp62646_c0_seq1	566	A	-	26	26
comp62815_c0_seq3	789	A	-	22	52
comp62815_c0_seq3	801	G	-	22	52
comp63016_c0_seq3	1363	A	-	36	36
comp63234_c0_seq1	678	T	-	12	30
comp62545_c0_seq1	386	T	-	32	32
comp62545_c0_seq1	398	T	-	42	42
comp62769_c0_seq1	2192	T	-	38	38
comp63607_c0_seq1	191	A	-	24	24
comp62808_c0_seq1	108	A	-	16	42
comp63495_c0_seq1	1650	T	-	20	20
comp62588_c0_seq1	1381	T	-	12	28
comp63087_c0_seq1	279	G	-	32	63
comp63183_c0_seq1	477	A	-	20	20
comp62964_c0_seq1	1657	A	-	20	80
comp63956_c0_seq1	3976	T	-	24	68
comp63428_c0_seq1	1383	A	-	26	26
comp62591_c0_seq1	252	A	-	18	81
comp63250_c0_seq1	3856	T	-	20	20
comp62544_c0_seq1	1765	T	-	12	23
comp62448_c0_seq1	593	T	-	24	24
comp63169_c0_seq1	1330	T	-	24	24
comp63169_c0_seq1	1778	A	-	22	22

## Sheet: Deletion in KR4
Deletion in KR4 of individuals
sequence	position	ref	mut	KR4_snp_cov	KR4_total_cov
comp24124_c0_seq1	3058	C	-	10	42
comp25911_c0_seq1	436	A	-	22	22
comp24838_c0_seq1	221	T	-	24	24
comp25609_c0_seq1	507	C	-	70	70
comp24388_c0_seq1	176	T	-	10	40
comp24349_c0_seq1	1725	T	-	36	36
comp25910_c0_seq1	722	T	-	10	26
comp25910_c0_seq1	2274	A	-	32	32
comp45997_c0_seq1	1689	T	-	24	24
comp44787_c0_seq1	182	T	-	14	47
comp44314_c0_seq1	861	A	-	10	35
comp44751_c0_seq1	36	A	-	20	31
comp45935_c0_seq1	212	T	-	10	45
comp44120_c0_seq1	819	C	-	32	49
comp72635_c0_seq1	86	T	-	28	28
comp72506_c0_seq1	204	T	-	24	24
comp72832_c0_seq1	538	T	-	10	40
comp72632_c0_seq1	201	A	-	44	44
comp72818_c0_seq1	451	A	-	26	26
comp73382_c0_seq1	237	A	-	30	30
comp55036_c0_seq1	141	T	-	16	78
comp55677_c0_seq1	54	T	-	36	58
comp55001_c0_seq1	1678	T	-	26	26
comp54648_c0_seq1	223	A	-	36	36
comp54181_c0_seq1	279	A	-	20	20
comp55416_c0_seq1	1764	A	-	16	26
comp55942_c0_seq1	456	G	-	42	91
comp55816_c1_seq1	23	A	-	10	33
comp54835_c0_seq1	2542	A	-	20	20
comp54363_c0_seq1	297	T	-	10	20
comp55366_c0_seq1	860	A	-	30	30
comp54420_c0_seq1	324	T	-	30	41
comp54485_c0_seq1	799	A	-	40	40
comp54596_c0_seq1	1063	A	-	26	26
comp55227_c0_seq1	508	T	-	54	54
comp55820_c0_seq1	1167	A	-	30	30
comp54302_c0_seq1	915	A	-	22	22
comp55333_c0_seq1	272	A	-	14	64
comp54545_c1_seq1	33	G	-	22	22
comp54545_c1_seq1	229	T	-	20	20
comp55532_c0_seq1	19	T	-	18	57
comp54975_c0_seq1	841	A	-	20	20
comp55607_c0_seq1	94	T	-	36	77
comp55414_c0_seq1	135	A	-	26	65
comp55555_c0_seq1	1482	T	-	10	35
comp54770_c0_seq1	87	A	-	12	46
comp54263_c0_seq1	1305	T	-	16	47
comp55190_c0_seq1	2477	C	-	12	50
comp54844_c0_seq1	238	T	-	40	40
comp54951_c0_seq1	2436	A	-	14	63
comp54951_c0_seq1	2440	A	-	14	68
comp55925_c0_seq1	1279	A	-	14	52
comp55925_c0_seq2	150	T	-	52	52
comp55569_c0_seq1	503	T	-	20	20
comp54368_c0_seq1	627	A	-	20	20
comp55003_c0_seq1	226	A	-	12	21
comp54205_c0_seq1	98	A	-	22	22
comp55653_c0_seq1	629	A	-	18	47
comp54207_c0_seq2	1661	T	-	10	29
comp54428_c0_seq1	2716	T	-	20	20
comp55947_c0_seq1	336	A	-	16	45
comp65439_c0_seq1	3498	T	-	12	54
comp64694_c0_seq1	1911	A	-	16	26
comp64029_c0_seq2	1088	A	-	32	32
comp64994_c0_seq1	819	A	-	14	33
comp65907_c0_seq1	515	A	-	10	42
comp65622_c0_seq1	83	T	-	14	45
comp64653_c0_seq1	2021	G	-	26	26
comp65994_c0_seq1	607	A	-	12	36
comp64592_c0_seq1	845	A	-	20	20
comp64569_c0_seq1	1085	T	-	26	26
comp64888_c0_seq2	1224	A	-	24	24
comp64829_c0_seq1	97	G	-	10	41
comp64829_c0_seq1	152	A	-	14	57
comp65096_c0_seq1	100	A	-	12	46
comp64644_c0_seq3	553	T	-	12	57
comp64098_c0_seq3	2075	T	-	10	36
comp64196_c0_seq1	98	T	-	48	48
comp65467_c0_seq1	349	T	-	26	64
comp65641_c0_seq2	272	T	-	10	37
comp65385_c0_seq1	1057	T	-	12	29
comp64215_c0_seq1	5624	T	-	28	28
comp65703_c1_seq14	142	C	-	22	40
comp65703_c1_seq11	142	C	-	22	40
comp64614_c1_seq1	942	T	-	38	38
comp65803_c1_seq3	473	T	-	12	40
comp64104_c0_seq1	195	T	-	12	40
comp64758_c0_seq1	371	A	-	36	39
comp65539_c5_seq6	840	C	-	12	57
comp64546_c0_seq1	230	T	-	24	24
comp65840_c0_seq1	297	T	-	20	20
comp64016_c0_seq1	470	A	-	12	46
comp65367_c0_seq1	40	A	-	12	58
comp64821_c0_seq1	2584	A	-	12	37
comp64753_c0_seq1	262	T	-	30	30
comp65042_c0_seq2	1905	A	-	12	47
comp65823_c0_seq1	619	G	-	14	54
comp65296_c0_seq1	1220	A	-	12	33
comp64114_c0_seq1	74	A	-	20	20
comp64845_c0_seq2	496	A	-	16	76
comp65454_c0_seq1	33	C	-	36	56
comp65327_c0_seq2	432	T	-	22	67
comp65826_c0_seq1	747	T	-	12	37
comp64928_c0_seq15	804	T	-	14	39
comp65571_c0_seq1	1026	A	-	12	37
comp64000_c0_seq1	959	T	-	24	66
comp64000_c0_seq1	960	A	-	22	64
comp64000_c0_seq1	3714	T	-	12	32
comp64000_c0_seq1	5997	A	-	30	30
comp65600_c1_seq15	331	C	-	36	54
comp65600_c1_seq10	331	C	-	36	54
comp65272_c0_seq1	586	A	-	32	32
comp65699_c0_seq1	90	T	-	34	34
comp65363_c0_seq1	416	A	-	36	36
comp65601_c3_seq5	225	T	-	10	25
comp65808_c0_seq1	314	A	-	28	28
comp65808_c0_seq1	867	A	-	20	63
comp64724_c0_seq1	1487	T	-	16	40
comp64721_c0_seq1	861	T	-	12	24
comp64034_c0_seq1	2538	A	-	12	52
comp64779_c0_seq2	128	T	-	16	71
comp64326_c0_seq2	1648	T	-	14	41
comp65090_c0_seq1	1234	A	-	46	46
comp65389_c0_seq1	813	A	-	26	26
comp64390_c0_seq1	43	A	-	60	60
comp65665_c0_seq2	138	A	-	28	28
comp64561_c0_seq1	910	A	-	20	20
comp65224_c0_seq2	1320	T	-	30	75
comp64440_c0_seq1	130	A	-	36	40
comp65139_c0_seq1	1055	T	-	12	49
comp65293_c0_seq1	756	A	-	26	26
comp65596_c0_seq1	665	A	-	44	44
comp65416_c0_seq1	2357	T	-	26	26
comp64037_c0_seq1	775	T	-	12	21
comp65406_c0_seq2	604	A	-	20	95
comp64417_c0_seq1	986	A	-	12	22
comp64396_c0_seq1	209	A	-	40	40
comp23721_c0_seq1	431	A	-	14	56
comp23324_c0_seq1	311	A	-	16	61
comp22351_c1_seq1	150	A	-	10	23
comp22304_c0_seq1	284	A	-	30	30
comp22594_c0_seq1	25	T	-	32	32
comp23512_c0_seq1	524	T	-	36	36
comp22246_c0_seq1	307	C	-	22	58
comp59714_c0_seq1	289	T	-	22	24
comp58342_c0_seq4	100	T	-	24	24
comp59766_c0_seq2	274	C	-	22	22
comp59309_c2_seq1	689	A	-	20	41
comp59649_c0_seq1	262	T	-	38	38
comp58497_c0_seq1	2404	G	-	22	22
comp58497_c0_seq1	2414	T	-	26	26
comp58217_c0_seq2	49	T	-	10	46
comp58015_c0_seq1	706	A	-	48	48
comp58336_c0_seq1	477	T	-	20	20
comp58473_c0_seq1	227	A	-	16	73
comp59821_c0_seq1	2665	A	-	18	35
comp59476_c0_seq1	74	A	-	20	42
comp58351_c0_seq1	456	T	-	10	37
comp58712_c0_seq1	229	T	-	26	26
comp58112_c0_seq2	416	A	-	12	22
comp59082_c0_seq1	227	A	-	38	38
comp58442_c0_seq1	106	T	-	20	20
comp59780_c0_seq1	1239	T	-	20	20
comp59486_c0_seq1	2130	G	-	10	26
comp59891_c0_seq1	2402	T	-	36	36
comp58541_c0_seq1	1126	A	-	10	39
comp58541_c0_seq1	3168	T	-	22	64
comp58541_c0_seq1	3220	A	-	10	33
comp59850_c1_seq1	169	G	-	38	38
comp58294_c0_seq1	1389	A	-	20	20
comp59459_c0_seq1	310	A	-	20	24
comp59771_c0_seq1	204	T	-	14	30
comp58312_c0_seq1	38	A	-	20	70
comp59592_c0_seq1	182	T	-	10	43
comp59630_c0_seq1	169	T	-	34	34
comp59565_c0_seq1	391	A	-	40	40
comp59910_c0_seq1	128	A	-	12	44
comp59546_c0_seq1	304	T	-	10	25
comp58648_c0_seq1	2752	T	-	12	35
comp59748_c0_seq1	1659	T	-	30	30
comp58415_c0_seq1	747	A	-	44	44
comp58885_c0_seq1	1192	A	-	26	26
comp59173_c0_seq1	144	T	-	24	24
comp59173_c0_seq1	1059	A	-	28	28
comp58491_c0_seq1	25	C	-	12	58
comp59599_c0_seq1	1785	A	-	24	24
comp58531_c0_seq1	462	C	-	10	38
comp59033_c0_seq1	374	T	-	16	60
comp58520_c0_seq1	904	T	-	10	35
comp58747_c0_seq1	735	T	-	22	22
comp59938_c0_seq1	319	A	-	46	46
comp59416_c0_seq1	2776	A	-	36	59
comp59619_c0_seq1	1685	T	-	24	31
comp59693_c0_seq1	272	T	-	22	82
comp58732_c0_seq1	903	A	-	26	26
comp58642_c0_seq3	1124	A	-	14	20
comp59336_c0_seq1	579	A	-	20	95
comp59523_c0_seq1	651	T	-	26	26
comp58755_c0_seq1	543	G	-	18	51
comp58869_c0_seq1	53	A	-	16	35
comp59962_c0_seq1	437	T	-	12	48
comp59745_c0_seq1	203	A	-	10	27
comp58078_c0_seq1	872	A	-	36	36
comp81620_c0_seq1	594	A	-	34	34
comp17092_c0_seq1	123	G	-	10	32
comp16000_c0_seq1	997	T	-	26	26
comp17894_c0_seq1	454	G	-	20	34
comp20586_c0_seq1	199	T	-	10	20
comp21166_c0_seq1	105	A	-	28	82
comp20240_c0_seq1	661	G	-	22	50
comp21067_c0_seq1	403	T	-	34	45
comp21356_c0_seq1	203	A	-	24	24
comp20444_c0_seq1	1348	T	-	12	31
comp20000_c0_seq1	143	A	-	12	22
comp20422_c0_seq1	13	T	-	12	50
comp20646_c0_seq1	227	A	-	34	80
comp20317_c0_seq1	642	T	-	30	30
comp20901_c0_seq1	134	A	-	14	38
comp21555_c0_seq1	407	A	-	20	20
comp20935_c0_seq1	480	A	-	42	99
comp39724_c0_seq1	1506	T	-	24	24
comp38326_c0_seq1	884	A	-	22	22
comp38249_c0_seq1	1432	G	-	10	39
comp38556_c0_seq1	635	C	-	20	31
comp38197_c0_seq1	536	A	-	20	20
comp39398_c0_seq1	971	T	-	38	38
comp39585_c0_seq1	174	T	-	12	43
comp39171_c0_seq1	71	A	-	24	74
comp38685_c0_seq1	199	A	-	24	33
comp38547_c0_seq1	499	A	-	12	27
comp38565_c0_seq1	1682	T	-	22	22
comp39528_c0_seq1	2443	T	-	10	27
comp39587_c0_seq1	489	T	-	12	28
comp38764_c0_seq1	924	T	-	36	36
comp39763_c0_seq1	653	A	-	30	30
comp39791_c0_seq1	1969	T	-	32	32
comp38093_c0_seq1	182	T	-	46	46
comp38729_c0_seq1	282	A	-	14	31
comp38220_c0_seq1	227	T	-	20	20
comp38613_c0_seq1	762	A	-	28	28
comp39551_c0_seq1	1789	T	-	26	26
comp38798_c0_seq1	258	G	-	24	47
comp38007_c0_seq1	2337	T	-	10	28
comp38035_c0_seq1	651	A	-	52	84
comp50666_c0_seq1	406	T	-	22	47
comp51942_c0_seq1	487	T	-	20	62
comp50186_c0_seq1	669	A	-	28	28
comp50149_c0_seq1	648	T	-	12	56
comp50149_c0_seq1	746	A	-	14	48
comp50431_c0_seq2	257	A	-	24	24
comp51369_c0_seq1	338	T	-	30	70
comp51375_c0_seq1	513	T	-	16	21
comp50029_c0_seq2	1243	T	-	12	41
comp50474_c0_seq1	1306	A	-	18	27
comp50796_c0_seq1	174	A	-	18	44
comp51883_c0_seq1	1646	T	-	32	32
comp51570_c0_seq1	997	A	-	12	56
comp50382_c0_seq1	167	T	-	14	39
comp50482_c0_seq1	153	A	-	14	43
comp51441_c0_seq1	211	T	-	22	22
comp50402_c0_seq1	121	T	-	12	44
comp51465_c0_seq1	277	G	-	26	73
comp50485_c0_seq1	198	A	-	12	56
comp51404_c0_seq1	208	A	-	32	32
comp50409_c0_seq1	537	A	-	28	28
comp15871_c0_seq1	328	A	-	12	40
comp15968_c0_seq1	972	A	-	10	38
comp15800_c0_seq1	244	T	-	10	33
comp93228_c0_seq1	711	T	-	12	41
comp19738_c0_seq1	260	T	-	36	37
comp19153_c0_seq1	102	A	-	20	20
comp18319_c0_seq1	352	T	-	12	51
comp36988_c0_seq1	617	G	-	22	22
comp37652_c1_seq1	370	A	-	20	20
comp36361_c0_seq1	1980	A	-	32	32
comp36288_c0_seq1	39	A	-	16	77
comp37162_c0_seq1	409	A	-	10	31
comp36420_c0_seq1	862	A	-	16	67
comp37057_c0_seq1	269	A	-	16	62
comp36411_c0_seq1	25	T	-	10	27
comp36830_c0_seq1	379	G	-	42	56
comp37807_c0_seq1	634	T	-	24	86
comp36308_c0_seq1	72	A	-	16	38
comp67847_c1_seq4	2279	A	-	20	20
comp67847_c1_seq4	3243	C	-	20	20
comp66323_c0_seq1	2663	T	-	34	34
comp66323_c0_seq1	2754	T	-	28	28
comp67611_c0_seq5	516	A	-	24	63
comp67460_c0_seq4	356	T	-	16	21
comp67683_c0_seq1	2046	A	-	22	70
comp67726_c5_seq8	1411	G	-	24	24
comp67965_c2_seq2	179	A	-	10	43
comp67689_c2_seq1	556	T	-	14	28
comp67049_c0_seq1	1510	T	-	10	48
comp67950_c0_seq5	177	T	-	36	36
comp66170_c0_seq1	62	T	-	14	66
comp67377_c0_seq1	648	A	-	12	52
comp67356_c0_seq1	2050	A	-	18	65
comp67386_c0_seq75	805	A	-	22	22
comp66017_c3_seq1	2912	T	-	38	58
comp66321_c0_seq1	394	C	-	12	57
comp66758_c0_seq1	654	A	-	34	34
comp66758_c0_seq1	991	A	-	20	20
comp66944_c0_seq2	620	C	-	14	48
comp66714_c0_seq4	2057	T	-	28	28
comp66512_c0_seq1	2240	A	-	30	30
comp67289_c1_seq2	2188	T	-	38	38
comp67784_c0_seq1	178	C	-	14	62
comp66828_c0_seq4	1034	T	-	24	71
comp67822_c0_seq1	1242	T	-	10	30
comp67822_c0_seq1	1434	T	-	10	43
comp66419_c0_seq2	833	G	-	20	62
comp67804_c2_seq1	678	A	-	28	64
comp67669_c0_seq4	139	A	-	24	24
comp66086_c0_seq2	235	T	-	22	39
comp66385_c0_seq7	101	T	-	12	44
comp66264_c1_seq10	106	C	-	10	25
comp66739_c0_seq2	1082	A	-	32	32
comp67795_c0_seq2	4089	A	-	24	24
comp67622_c0_seq7	157	T	-	26	26
comp66882_c3_seq13	438	A	-	10	46
comp66882_c3_seq12	438	A	-	10	49
comp66708_c0_seq4	959	A	-	14	47
comp66382_c1_seq8	34	A	-	24	24
comp67243_c3_seq5	318	G	-	16	39
comp67323_c0_seq4	446	A	-	16	53
comp67176_c2_seq5	603	T	-	24	59
comp66194_c0_seq1	204	T	-	18	51
comp66194_c0_seq2	1882	T	-	24	57
comp67363_c0_seq1	16	A	-	10	22
comp66367_c0_seq1	1669	T	-	16	79
comp66366_c1_seq4	504	G	-	12	32
comp67736_c0_seq1	195	C	-	14	26
comp67286_c1_seq1	146	G	-	14	26
comp67520_c0_seq4	391	C	-	12	28
comp66741_c0_seq1	2232	A	-	26	26
comp67898_c0_seq1	128	A	-	12	52
comp66897_c0_seq11	191	T	-	18	66
comp66765_c2_seq1	2890	A	-	22	22
comp66599_c0_seq1	2612	A	-	24	48
comp67716_c1_seq1	384	A	-	12	20
comp66939_c0_seq2	2820	T	-	14	27
comp67773_c2_seq7	2371	A	-	20	20
comp66458_c0_seq1	295	A	-	18	65
comp66573_c0_seq1	4961	T	-	28	80
comp67667_c0_seq1	2500	T	-	32	32
comp66489_c0_seq1	4046	A	-	14	54
comp67981_c7_seq1	805	T	-	22	62
comp67224_c2_seq1	11	A	-	14	32
comp67224_c2_seq1	364	T	-	36	36
comp67224_c2_seq1	941	T	-	34	34
comp67643_c1_seq1	1304	T	-	12	42
comp67643_c1_seq1	1652	T	-	20	20
comp66490_c0_seq1	438	A	-	12	53
comp66062_c0_seq1	2035	T	-	10	26
comp66266_c0_seq3	188	C	-	12	58
comp67019_c0_seq2	4211	T	-	18	81
comp67593_c0_seq1	1119	T	-	38	59
comp66716_c0_seq2	327	A	-	24	24
comp66430_c0_seq1	694	T	-	32	32
comp67612_c1_seq1	39	T	-	12	43
comp66324_c0_seq4	1180	C	-	14	31
comp67421_c0_seq12	759	T	-	20	89
comp67421_c0_seq6	735	T	-	16	51
comp67421_c0_seq11	759	T	-	20	89
comp66351_c1_seq1	950	T	-	16	34
comp67397_c0_seq1	210	T	-	18	47
comp66175_c0_seq1	2722	T	-	22	22
comp67192_c0_seq1	429	T	-	10	32
comp66864_c0_seq2	417	A	-	24	43
comp67341_c0_seq1	11	A	-	10	41
comp66589_c0_seq1	7180	T	-	24	24
comp67943_c0_seq3	144	G	-	14	55
comp67453_c0_seq1	192	A	-	32	32
comp67453_c2_seq5	4309	T	-	10	21
comp67720_c0_seq1	6475	T	-	26	26
comp67854_c0_seq1	4599	G	-	16	28
comp66084_c0_seq1	203	T	-	10	39
comp67232_c0_seq1	577	T	-	38	74
comp67929_c0_seq9	407	G	-	24	53
comp67848_c0_seq3	1280	T	-	20	24
comp67762_c0_seq9	1419	T	-	10	45
comp67647_c1_seq4	50	A	-	12	33
comp67647_c1_seq5	50	A	-	18	48
comp67672_c0_seq6	483	A	-	34	34
comp67932_c0_seq1	301	A	-	36	36
comp66737_c0_seq1	926	A	-	38	38
comp67797_c1_seq4	384	T	-	20	20
comp76862_c0_seq1	376	A	-	26	26
comp76775_c0_seq1	647	C	-	12	26
comp35312_c0_seq1	358	T	-	26	26
comp35688_c0_seq1	863	T	-	22	22
comp35309_c0_seq1	1587	A	-	22	22
comp35752_c0_seq1	713	A	-	20	20
comp35773_c0_seq1	638	T	-	44	44
comp35397_c0_seq1	976	T	-	20	20
comp35977_c0_seq1	259	T	-	18	40
comp35229_c0_seq1	218	A	-	24	24
comp35669_c0_seq1	365	A	-	22	22
comp34588_c0_seq1	430	T	-	24	24
comp34591_c0_seq1	684	T	-	44	44
comp49145_c0_seq1	212	C	-	16	34
comp49637_c0_seq1	66	T	-	10	41
comp48978_c0_seq1	490	T	-	42	42
comp48219_c0_seq1	5064	A	-	22	22
comp49908_c0_seq1	136	A	-	12	35
comp48195_c0_seq1	76	T	-	36	93
comp48532_c0_seq1	484	A	-	10	32
comp48848_c0_seq1	70	C	-	18	29
comp48517_c0_seq1	1391	T	-	16	22
comp48202_c0_seq1	455	A	-	28	28
comp49690_c0_seq1	281	T	-	10	28
comp49647_c0_seq1	170	T	-	12	30
comp49118_c0_seq1	411	A	-	22	22
comp48331_c0_seq1	149	T	-	26	26
comp48019_c0_seq1	539	G	-	10	44
comp48381_c0_seq1	193	A	-	38	38
comp48009_c0_seq1	17	C	-	26	71
comp49744_c0_seq1	198	C	-	12	55
comp49911_c0_seq1	657	G	-	16	49
comp49468_c0_seq1	110	T	-	12	29
comp48052_c0_seq1	1006	T	-	32	32
comp48052_c0_seq1	1266	A	-	58	58
comp49512_c0_seq1	1143	T	-	18	70
comp48717_c0_seq1	614	T	-	22	91
comp49904_c0_seq1	325	G	-	22	44
comp49820_c0_seq1	142	A	-	26	26
comp49950_c0_seq1	220	A	-	18	62
comp48354_c0_seq1	2798	A	-	20	20
comp49152_c0_seq2	131	A	-	24	24
comp28646_c0_seq1	613	T	-	20	20
comp28063_c0_seq1	366	A	-	26	26
comp29495_c0_seq1	242	T	-	28	29
comp28915_c0_seq1	637	A	-	24	24
comp29467_c0_seq1	515	A	-	34	34
comp28681_c0_seq1	883	T	-	24	24
comp28132_c0_seq1	561	T	-	12	49
comp29192_c0_seq1	466	A	-	10	24
comp29419_c0_seq1	40	A	-	28	28
comp47705_c0_seq1	269	T	-	20	70
comp46219_c0_seq1	569	T	-	12	52
comp47018_c0_seq1	2016	A	-	22	22
comp47898_c0_seq1	596	T	-	28	28
comp47457_c0_seq1	23	A	-	24	95
comp47644_c0_seq1	1407	A	-	22	22
comp47220_c0_seq1	183	A	-	20	20
comp46951_c1_seq1	775	T	-	26	26
comp47230_c0_seq1	1089	A	-	28	28
comp47230_c0_seq1	2056	T	-	38	38
comp46011_c0_seq1	253	C	-	22	46
comp47529_c0_seq1	377	A	-	26	26
comp47646_c0_seq1	543	T	-	46	46
comp47646_c0_seq1	861	A	-	32	32
comp47923_c0_seq1	1091	A	-	30	30
comp47192_c0_seq1	310	C	-	20	20
comp47954_c0_seq1	1093	A	-	28	71
comp47304_c0_seq1	620	A	-	14	63
comp47618_c0_seq1	567	T	-	18	46
comp47664_c0_seq1	1122	A	-	10	36
comp47835_c0_seq1	565	G	-	16	56
comp47345_c0_seq1	2062	T	-	18	41
comp46604_c0_seq1	242	C	-	14	47
comp47661_c0_seq1	256	G	-	34	87
comp47586_c0_seq2	1147	A	-	10	36
comp47780_c0_seq1	1084	T	-	14	65
comp47159_c0_seq1	1343	A	-	52	52
comp46498_c0_seq1	53	T	-	28	77
comp47409_c0_seq2	2465	C	-	22	22
comp47405_c0_seq1	937	T	-	22	22
comp86181_c0_seq1	540	T	-	26	26
comp60309_c0_seq1	210	C	-	22	22
comp61774_c0_seq1	828	A	-	12	36
comp60575_c0_seq1	1056	T	-	34	34
comp60575_c1_seq1	12	T	-	22	46
comp60346_c1_seq3	888	A	-	26	51
comp60346_c1_seq3	975	T	-	14	34
comp60028_c0_seq1	1460	A	-	20	20
comp61981_c0_seq1	1446	A	-	34	38
comp61420_c0_seq1	166	A	-	14	52
comp61888_c0_seq1	1544	T	-	18	64
comp60244_c1_seq1	1054	A	-	22	22
comp61549_c0_seq2	252	G	-	10	37
comp61226_c0_seq1	2169	A	-	20	20
comp60709_c0_seq1	1124	A	-	12	58
comp60850_c1_seq1	644	T	-	22	89
comp60535_c0_seq1	814	T	-	26	26
comp61453_c2_seq1	130	A	-	24	24
comp60431_c0_seq2	295	A	-	10	20
comp61697_c0_seq1	595	T	-	32	32
comp61855_c0_seq1	113	T	-	10	23
comp60903_c0_seq1	1112	A	-	22	22
comp61286_c0_seq1	1759	A	-	20	20
comp60630_c0_seq1	562	T	-	26	53
comp60336_c0_seq1	398	A	-	20	20
comp61533_c1_seq1	2598	A	-	32	32
comp60549_c0_seq1	771	A	-	12	38
comp61164_c0_seq1	118	T	-	10	44
comp60387_c0_seq1	520	A	-	32	32
comp61654_c0_seq1	286	A	-	18	66
comp60920_c0_seq1	252	A	-	28	28
comp60322_c0_seq1	427	A	-	12	25
comp61691_c0_seq2	326	C	-	16	41
comp60427_c0_seq1	212	T	-	12	29
comp60369_c0_seq1	108	T	-	10	20
comp60278_c0_seq1	817	A	-	22	22
comp61567_c1_seq1	1614	T	-	22	22
comp61669_c0_seq1	251	T	-	12	52
comp61055_c0_seq1	548	T	-	30	30
comp61687_c0_seq1	182	T	-	18	63
comp61165_c0_seq2	679	A	-	28	68
comp60389_c0_seq2	194	A	-	14	55
comp60717_c0_seq2	834	A	-	22	76
comp60945_c0_seq1	3234	G	-	26	26
comp60350_c0_seq1	1241	A	-	24	24
comp60337_c0_seq1	2001	A	-	24	24
comp60962_c0_seq2	541	T	-	32	32
comp61383_c0_seq1	249	A	-	10	21
comp61902_c0_seq1	931	T	-	24	24
comp60012_c0_seq1	288	A	-	10	37
comp60091_c0_seq1	84	T	-	24	24
comp60091_c0_seq1	1890	T	-	44	44
comp60578_c0_seq1	76	A	-	12	39
comp60002_c2_seq3	383	A	-	20	20
comp61119_c0_seq1	1502	T	-	28	28
comp61160_c0_seq1	3192	T	-	24	24
comp61251_c0_seq1	716	T	-	18	55
comp60357_c0_seq1	228	A	-	20	83
comp60357_c0_seq2	576	T	-	22	60
comp60540_c0_seq1	1356	A	-	24	24
comp60379_c0_seq1	875	A	-	28	52
comp61141_c0_seq2	292	C	-	30	43
comp60716_c1_seq1	171	A	-	20	20
comp60195_c0_seq1	267	A	-	30	35
comp60038_c0_seq1	727	C	-	10	45
comp60145_c0_seq1	119	A	-	50	50
comp61382_c0_seq1	1000	T	-	32	32
comp61266_c0_seq2	363	T	-	12	27
comp61200_c0_seq1	545	A	-	28	82
comp61099_c0_seq1	1338	T	-	20	20
comp60985_c0_seq1	44	T	-	34	34
comp61019_c0_seq1	1007	A	-	60	60
comp60018_c0_seq1	554	T	-	20	45
comp61905_c0_seq1	2227	T	-	22	22
comp70551_c0_seq5	772	T	-	16	37
comp70482_c0_seq1	569	G	-	10	29
comp31703_c0_seq1	630	A	-	22	22
comp30508_c1_seq1	1472	A	-	28	28
comp43722_c0_seq1	1420	T	-	32	32
comp43378_c0_seq1	345	T	-	14	47
comp42346_c0_seq1	966	T	-	20	20
comp43222_c0_seq1	839	T	-	24	24
comp43959_c0_seq1	153	A	-	38	38
comp42193_c0_seq1	156	A	-	56	56
comp42596_c0_seq2	1059	A	-	22	92
comp42986_c0_seq1	602	T	-	12	29
comp43494_c0_seq1	41	A	-	32	32
comp42719_c0_seq1	227	T	-	24	24
comp43393_c0_seq1	36	T	-	10	39
comp42947_c0_seq1	1444	C	-	14	35
comp42720_c0_seq1	619	T	-	26	26
comp32707_c0_seq1	34	G	-	12	28
comp33269_c0_seq1	2467	T	-	12	21
comp32687_c0_seq1	165	A	-	16	56
comp33509_c0_seq1	582	T	-	24	24
comp32173_c0_seq1	129	T	-	18	83
comp63826_c0_seq1	2074	A	-	20	20
comp63826_c1_seq1	46	T	-	18	84
comp63826_c1_seq1	407	A	-	28	64
comp63984_c0_seq1	426	T	-	18	53
comp62173_c1_seq1	864	A	-	28	28
comp63704_c0_seq1	148	A	-	12	38
comp63140_c0_seq1	1498	G	-	28	36
comp63649_c1_seq1	525	A	-	12	49
comp62920_c0_seq1	1517	T	-	16	63
comp63147_c0_seq2	107	A	-	20	66
comp62445_c0_seq1	604	T	-	20	20
comp62133_c0_seq1	2583	T	-	28	28
comp62040_c0_seq1	395	G	-	14	27
comp62486_c0_seq2	1235	T	-	22	22
comp63311_c0_seq2	439	T	-	12	30
comp62855_c0_seq1	1393	T	-	16	64
comp63009_c0_seq2	3181	T	-	14	47
comp62785_c0_seq1	103	A	-	14	59
comp63410_c0_seq1	1287	A	-	24	24
comp63978_c0_seq2	1944	T	-	16	61
comp63941_c0_seq1	337	G	-	26	26
comp63941_c0_seq2	230	G	-	26	81
comp63503_c0_seq2	270	A	-	36	36
comp63362_c0_seq3	25	T	-	30	30
comp63380_c0_seq1	1039	A	-	28	28
comp63796_c0_seq1	151	T	-	30	30
comp62973_c0_seq1	1749	T	-	20	20
comp62157_c0_seq1	486	C	-	12	46
comp63697_c0_seq1	239	A	-	16	57
comp63906_c0_seq3	90	A	-	24	26
comp63047_c0_seq1	326	A	-	12	54
comp62535_c1_seq4	1231	A	-	12	25
comp62081_c0_seq1	561	T	-	14	65
comp62245_c0_seq1	837	A	-	10	44
comp62110_c0_seq1	272	T	-	12	36
comp63164_c0_seq1	1556	A	-	22	22
comp62924_c0_seq1	1098	A	-	12	34
comp63904_c0_seq1	1993	T	-	34	34
comp62580_c0_seq1	278	G	-	20	87
comp63481_c2_seq1	1801	T	-	20	90
comp63399_c0_seq1	784	T	-	16	49
comp62205_c0_seq1	551	T	-	18	43
comp63189_c0_seq1	315	A	-	24	24
comp63809_c0_seq1	1554	A	-	14	53
comp63224_c0_seq1	106	A	-	12	39
comp63971_c0_seq1	583	A	-	10	41
comp62323_c0_seq2	288	T	-	30	83
comp62323_c0_seq2	550	C	-	48	89
comp63952_c0_seq1	409	A	-	12	28
comp63328_c0_seq2	1223	A	-	10	49
comp62815_c0_seq3	789	A	-	22	52
comp62815_c0_seq3	801	G	-	20	52
comp63822_c0_seq1	325	A	-	10	20
comp62969_c0_seq1	845	T	-	50	85
comp63388_c0_seq3	720	A	-	26	26
comp63234_c0_seq1	678	T	-	18	30
comp62926_c0_seq1	3260	A	-	42	42
comp62926_c0_seq1	3437	T	-	20	20
comp63131_c0_seq1	394	T	-	28	28
comp63028_c0_seq1	825	T	-	30	30
comp62587_c0_seq1	409	A	-	20	20
comp62545_c0_seq1	398	T	-	26	26
comp63610_c0_seq1	2416	T	-	20	90
comp62808_c0_seq1	108	A	-	20	42
comp62217_c0_seq1	1248	T	-	12	36
comp62217_c0_seq1	1792	A	-	14	34
comp62992_c0_seq1	438	T	-	28	28
comp63640_c0_seq1	1412	T	-	10	44
comp63844_c0_seq1	364	A	-	12	45
comp63585_c1_seq2	66	T	-	22	96
comp63612_c0_seq1	4348	A	-	26	26
comp62356_c0_seq1	432	T	-	12	39
comp63730_c1_seq1	413	T	-	22	22
comp62840_c0_seq1	161	T	-	10	25
comp63184_c0_seq1	1860	G	-	14	35
comp62321_c0_seq1	346	C	-	10	33
comp63126_c0_seq2	267	A	-	10	27

## Sheet: Insertion in C1
Insertion in C1 of cells
gene id	position	ref	mut	C1_type	C1_read
CI01000000_00260299_00262433	259705	-	A	0|1	64,14
CI01000000_00691526_00698902	691414	-	T	0|1	282,45
CI01000000_02018856_02033091	2020496	-	T	0|1	26,36
CI01000000_02496792_02498535	2502730	-	A	0|1	85155
CI01000000_03073311_03109669	3116857	-	A	0|1	135,68
CI01000000_03118493_03127143	3117714	-	A	0|1	38,32
CI01000000_03118493_03127143	3117803	-	T	0|1	33,19
CI01000000_03786592_03794075	3789473	-	T	0|1	35,11
CI01000000_04064625_04068473	4068788	-	T	0|1	39,14
CI01000000_05664573_05678042	5684087	-	T	0|1	100,73
CI01000000_05664573_05678042	5686540	-	T	0|1	102,92
CI01000000_05664573_05678042	5686905	-	T	0|1	26,10
CI01000000_06003835_06013643	6003681	-	T	0|1	30,24
CI01000000_07618023_07618587	7618971	-	C	0|1	25,30
CI01000000_08175192_08180423	8182243	-	A	0|1	94,14
CI01000000_10351921_10370020	10370547	-	C	0|1	401156
CI01000000_11870031_11891782	11871878	-	A	0|1	24,22
CI01000000_11939644_11947553	11941167	-	T	0|1	110,15
CI01000000_11948972_11961155	11961979	-	T	0|1	25,12
CI01000000_16087757_16091758	16091837	-	T	0|1	46,28
CI01000000_17507574_17510080	17510514	-	T	0|1	73,16
CI01000000_18815522_18834911	18816059	-	A	0|1	104,21
CI01000001_02166796_02171151	2172003	-	T	0|1	56,13
CI01000001_03623291_03628923	3623711	-	A	0|1	58,82
CI01000001_03821989_03823336	3824747	-	T	0|1	26,12
CI01000001_05270301_05279405	5287331	-	A	0|1	85,13
CI01000001_05401665_05402500	5403457	-	A	0|1	63,39
CI01000001_05403970_05409286	5434968	-	C	0|1	26,10
CI01000001_06996957_07040074	7040222	-	T	0|1	171,30
CI01000001_07208833_07215412	7220382	-	T	0|1	24,38
CI01000001_07678904_07760870	7761153	-	T	0|1	258,34
CI01000001_07678904_07760870	7762099	-	T	0|1	125,18
CI01000001_08693299_08699315	8692697	-	A	0|1	30,13
CI01000001_11099313_11137500	11137949	-	A	0|1	108,18
CI01000001_11232168_11238289	11237978	-	A	0|1	60,11
CI01000002_00718489_00718872	721676	-	A	0|1	53,23
CI01000004_02014703_02018248	2026650	-	A	0|1	136,82
CI01000004_03378562_03405135	3408707	-	T	0|1	116,18
CI01000004_04557685_04579456	4588966	-	T	0|1	45,21
CI01000004_07360794_07364249	7364087	-	T	0|1	117,25
CI01000004_07360794_07364249	7364449	-	A	0|1	25,17
CI01000004_12984968_12997831	13045076	-	A	0|1	41,38
CI01000004_15229290_15233374	15234227	-	A	0|1	44,34
CI01000004_15370117_15389832	15369931	-	T	0|1	39,11
CI01000004_15434959_15441538	15434269	-	A	0|1	38,20
CI01000004_16037124_16044487	16063920	-	T	0|1	97101
CI01000004_16079875_16086958	16080012	-	T	0|1	62,11
CI01000004_16079875_16086958	16080668	-	T	0|1	98,17
CI01000005_03011542_03041267	3029404	-	T	0|1	43,22
CI01000005_03011542_03041267	3041353	-	A	0|1	159,22
CI01000005_07552713_07574463	7586187	-	G	0|1	21,23
CI01000006_00926597_00930448	930687	-	T	0|1	66,31
CI01000006_03631937_03713404	3720276	-	A	0|1	90,38
CI01000006_04262648_04264650	4262329	-	A	0|1	161,28
CI01000006_04645532_04679353	4645232	-	C	0|1	56,17
CI01000006_06022411_06025104	6025109	-	A	0|1	49,46
CI01000006_06038315_06045317	6046575	-	T	0|1	40,16
CI01000006_06658495_06666257	6674484	-	G	0|1	28,40
CI01000006_07694812_07698078	7698330	-	T	0|1	77,11
CI01000006_07929484_07931926	7929345	-	A	0|1	90,28
CI01000006_09205576_09277358	9281217	-	A	0|1	23,13
CI01000006_11704767_11714559	11707792	-	T	0|1	72,16
CI01000006_12808989_12841786	12844762	-	T	0|1	40,13
CI01000008_02003944_02085183	2003149	-	T	0|1	84,18
CI01000008_02228490_02231675	2291614	-	T	0|1	82,29
CI01000009_00555224_00573856	573946	-	T	0|1	26,48
CI01000009_01966898_01976924	1977219	-	T	0|1	25,43
CI01000009_01981245_01988092	1980623	-	A	0|1	20,17
CI01000009_02591882_02593586	2597882	-	T	0|1	57,10
CI01000009_05367161_05370504	5366479	-	T	0|1	54,10
CI01000009_06195742_06204011	6196003	-	T	0|1	43,17
CI01000009_06913437_06917631	6916896	-	A	0|1	21,12
CI01000009_07383927_07391805	7383798	-	A	0|1	95,16
CI01000009_08058976_08066474	8060686	-	G	0|1	21,21
CI01000009_08232128_08270301	8270316	-	A	0|1	97,21
CI01000009_08656562_08657212	8657233	-	T	0|1	59,51
CI01000009_09049178_09088498	9088540	-	T	0|1	38,11
CI01000009_10089124_10102162	10097321	-	T	0|1	49,14
CI01000010_00529313_00531098	531591	-	A	0|1	92,32
CI01000010_03101723_03103968	3100856	-	A	0|1	63,12
CI01000010_03109809_03114298	3109563	-	A	0|1	45,14
CI01000010_04165584_04232583	4232833	-	A	0|1	53,14
CI01000010_04609294_04611679	4612527	-	A	0|1	33,50
CI01000010_06080203_06081963	6082202	-	T	0|1	184,97
CI01000010_06518667_06544444	6552020	-	T	0|1	82,13
CI01000010_07601748_07624518	7619337	-	A	0|1	65,14
CI01000010_08015262_08018732	8015179	-	T	0|1	81,15
CI01000010_08642328_08681400	8642003	-	T	0|1	49,10
CI01000010_09250186_09256469	9268914	-	A	0|1	66,13
CI01000010_09270527_09286978	9269884	-	A	0|1	49,11
CI01000010_09902329_09911570	9911994	-	A	0|1	180,32
CI01000012_03327683_03341200	3327364	-	T	0|1	86,24
CI01000012_03357081_03369647	3361347	-	A	0|1	24,11
CI01000012_05425849_05469157	5482945	-	T	0|1	24,32
CI01000012_07312430_07315865	7312342	-	T	0|1	43,24
CI01000012_09379379_09394499	9398828	-	A	0|1	165,21
CI01000012_11913513_11921468	11922717	-	T	0|1	21,11
CI01000012_12054427_12060390	12060132	-	T	0|1	22,12
CI01000012_12054427_12060390	12060350	-	A	0|1	30,20
CI01000012_12440074_12465741	12440011	-	T	0|1	38,18
CI01000012_13619458_13633023	13633638	-	A	0|1	71,30
CI01000013_00082083_00124049	125123	-	G	0|1	41,20
CI01000013_03225714_03236717	3225745	-	C	0|1	22,15
CI01000013_04710817_04715966	4711285	-	A	0|1	161,46
CI01000013_05516705_05523845	5516527	-	A	0|1	89,85
CI01000013_06603570_06626148	6625913	-	G	0|1	94,17
CI01000013_07036369_07042930	7043280	-	T	0|1	75,53
CI01000013_07036369_07042930	7043428	-	T	0|1	91,55
CI01000013_07293239_07332640	7338060	-	T	0|1	55,41
CI01000013_07293239_07332640	7338121	-	T	0|1	100,21
CI01000013_10756927_10790192	10791970	-	A	0|1	21,19
CI01000014_00108612_00113277	114202	-	A	0|1	24,45
CI01000014_00688079_00693236	693832	-	A	0|1	41,16
CI01000014_01197756_01204104	1204532	-	A	0|1	229,32
CI01000015_00469983_00471517	470059	-	A	0|1	101,15
CI01000015_03373445_03409681	3391557	-	A	0|1	55,15
CI01000016_01238151_01242924	1243426	-	T	0|1	80,14
CI01000016_02415346_02420145	2433630	-	A	0|1	43,19
CI01000016_02568824_02575674	2575685	-	A	0|1	34,23
CI01000016_02741163_02753993	2753225	-	T	0|1	80,26
CI01000016_02793868_02796984	2797076	-	T	0|1	45,55
CI01000016_02793868_02796984	2797335	-	A	0|1	24,51
CI01000016_02817855_02829699	2819057	-	A	0|1	221,25
CI01000016_04181435_04188590	4181734	-	A	0|1	52,13
CI01000016_04422169_04424433	4421520	-	C	0|1	42,51
CI01000016_05388832_05396460	5396771	-	C	0|1	21,14
CI01000016_05765402_05775268	5773407	-	T	0|1	440,55
CI01000016_06058748_06068258	6065303	-	A	0|1	30,11
CI01000016_07784248_07784757	7785277	-	A	0|1	51,17
CI01000016_08513514_08545976	8545274	-	T	0|1	92,15
CI01000016_08906943_08914821	8907173	-	T	0|1	115,21
CI01000016_09686132_09706397	9706477	-	T	0|1	50,18
CI01000016_09748780_09759954	9760044	-	T	0|1	22,19
CI01000016_09788926_09791625	9792473	-	A	0|1	138,22
CI01000016_10989691_11026452	11031341	-	A	0|1	24,36
CI01000017_00050292_00078906	79383	-	T	0|1	64,66
CI01000017_00643676_00677273	684100	-	T	0|1	51,47
CI01000018_00968089_00972654	978386	-	G	0|1	28,36
CI01000018_04248388_04258010	4257900	-	A	0|1	66,10
CI01000019_03742708_03772620	3761550	-	T	0|1	81,10
CI01000019_05511150_05527303	5528598	-	T	0|1	28,15
CI01000019_05764454_05790402	5793587	-	A	0|1	205,42
CI01000020_00540382_00550204	540132	-	T	0|1	91,13
CI01000020_00540382_00550204	560090	-	T	0|1	62,38
CI01000020_00621182_00624570	627988	-	A	0|1	81,14
CI01000020_00621182_00624570	628646	-	T	0|1	32,20
CI01000020_02152392_02153977	2151837	-	C	0|1	27,32
CI01000020_02292816_02297112	2295537	-	C	0|1	109,63
CI01000020_02292816_02297112	2297168	-	A	0|1	59,12
CI01000020_02292816_02297112	2299819	-	T	0|1	30,22
CI01000020_02732766_02753514	2754659	-	A	0|1	26,31
CI01000020_02756005_02810495	2755548	-	T	0|1	67,17
CI01000020_04733481_04740265	4790220	-	A	0|1	43,14
CI01000020_04807118_04808453	4808793	-	T	0|1	84,70
CI01000020_05540892_05557832	5541072	-	T	0|1	41,15
CI01000020_05540892_05557832	5609115	-	T	0|1	39,10
CI01000020_06860988_06887829	6889356	-	T	0|1	70,11
CI01000020_06944393_06947480	6947880	-	A	0|1	98,13
CI01000020_06944393_06947480	6948209	-	A	0|1	80,11
CI01000021_00699356_00722821	722205	-	A	0|1	33,19
CI01000021_03617827_03624592	3624920	-	T	0|1	137,55
CI01000021_05797550_05804777	5797386	-	T	0|1	208,42
CI01000024_02252141_02258187	2258288	-	T	0|1	69114
CI01000024_03686761_03707792	3704585	-	A	0|1	79,12
CI01000024_07293038_07298458	7292681	-	A	0|1	74,11
CI01000025_00061815_00064041	66004	-	C	0|1	28,12
CI01000026_00767991_00775879	770598	-	A	0|1	30,37
CI01000026_02249557_02256584	2253703	-	T	0|1	32,21
CI01000026_02583583_02589420	2583168	-	A	0|1	197175
CI01000026_02633084_02640164	2645704	-	A	0|1	91,15
CI01000026_06678469_06691173	6692030	-	T	0|1	21,21
CI01000026_06844800_06874226	6844753	-	T	0|1	215,37
CI01000026_10151857_10176733	10151567	-	T	0|1	140,26
CI01000026_10151857_10176733	10196562	-	A	0|1	82,11
CI01000026_10841434_10850234	10849654	-	T	0|1	45,24
CI01000026_12934742_12962957	12933995	-	A	0|1	101,82
CI01000026_12934742_12962957	12934353	-	T	0|1	132,22
CI01000027_00229612_00237058	229683	-	A	0|1	388,72
CI01000027_01082314_01087880	1082102	-	T	0|1	46,12
CI01000027_01249889_01250572	1249550	-	A	0|1	101,27
CI01000027_03863467_03864594	3864771	-	G	0|1	125,58
CI01000027_04015806_04037491	4023393	-	C	0|1	56,51
CI01000027_04988247_04994680	5002700	-	T	0|1	29,43
CI01000027_05959925_05961804	5961751	-	T	0|1	65,16
CI01000027_06007063_06011555	6011613	-	T	0|1	48,12
CI01000027_06162940_06165528	6166595	-	A	0|1	51,59
CI01000027_06329025_06333271	6334274	-	T	0|1	24,13
CI01000027_06958001_06967286	6961544	-	T	0|1	144,18
CI01000027_06975907_06983141	7019695	-	T	0|1	48,10
CI01000027_07022724_07029894	7022086	-	A	0|1	39,56
CI01000027_08033124_08037571	8033410	-	A	0|1	339,57
CI01000027_08033124_08037571	8034980	-	T	0|1	126,23
CI01000027_08412094_08418277	8419507	-	T	0|1	23,15
CI01000027_09002993_09040903	9036830	-	A	0|1	184,38
CI01000027_09203231_09208317	9209350	-	A	0|1	128,21
CI01000027_09210702_09220403	9210569	-	T	0|1	275,46
CI01000027_09414743_09422093	9422469	-	G	0|1	22,18
CI01000027_10015409_10036875	10040753	-	T	0|1	90,13
CI01000027_10042471_10043723	10041886	-	A	0|1	161119
CI01000027_10042471_10043723	10043947	-	C	0|1	185102
CI01000027_10098742_10105152	10105493	-	A	0|1	89,25
CI01000028_02175774_02182966	2183370	-	T	0|1	36,19
CI01000028_03097428_03106553	3099334	-	A	0|1	79,13
CI01000028_03677140_03686568	3687475	-	A	0|1	26,12
CI01000028_05820436_05825019	5843178	-	A	0|1	148,27
CI01000028_06736522_06738241	6754826	-	A	0|1	43,31
CI01000029_02069731_02079236	2075283	-	A	0|1	138,20
CI01000029_02976262_03013586	3015323	-	A	0|1	24,24
CI01000029_03976118_03980629	3984089	-	A	0|1	62,26
CI01000029_08229070_08234969	8236520	-	G	0|1	71,44
CI01000030_01218528_01228673	1228924	-	A	0|1	63,10
CI01000030_01360575_01378361	1367366	-	T	0|1	38,11
CI01000030_04647039_04659315	4661599	-	A	0|1	47,20
CI01000033_01312689_01320687	1312258	-	A	0|1	83,10
CI01000034_00393749_00410314	410707	-	T	0|1	47,10
CI01000034_01684215_01687260	1693157	-	A	0|1	86,20
CI01000034_05236100_05264059	5261350	-	A	0|1	262,34
CI01000036_01140528_01239535	1249126	-	C	0|1	54,32
CI01000036_01850532_01860056	1851060	-	T	0|1	64,10
CI01000037_01114252_01333761	1340297	-	T	0|1	68,17
CI01000037_02077295_02082393	2076836	-	C	0|1	21,12
CI01000039_04824285_04826474	4826217	-	T	0|1	259,44
CI01000039_08200873_08207267	8210692	-	T	0|1	25,10
CI01000040_00554753_00561571	561634	-	T	0|1	64,13
CI01000040_01876498_01878546	1879100	-	T	0|1	65,11

## Sheet: Insertion in R2
Insertion in R2 of cells
gene id	position	ref	mut	R2_type	R2_read
CI01000000_00260299_00262433	259705	-	A	0|1	94,19
CI01000000_00691526_00698902	691414	-	T	0|1	326,58
CI01000000_02018856_02033091	2020496	-	T	0|1	28,62
CI01000000_02496792_02498535	2502730	-	A	0|1	89187
CI01000000_03073311_03109669	3116857	-	A	0|1	219,83
CI01000000_03118493_03127143	3117714	-	A	0|1	60,46
CI01000000_03118493_03127143	3117803	-	T	0|1	34,27
CI01000000_05664573_05678042	5684087	-	T	0|1	63120
CI01000000_05664573_05678042	5686540	-	T	0|1	69,89
CI01000000_06003835_06013643	6003681	-	T	0|1	34,34
CI01000000_07618023_07618587	7618971	-	C	0|1	24,30
CI01000000_08175192_08180423	8182243	-	A	0|1	202,54
CI01000000_10351921_10370020	10370547	-	C	0|1	412151
CI01000000_11870031_11891782	11871878	-	A	0|1	51,59
CI01000000_11939644_11947553	11941167	-	T	0|1	77,13
CI01000000_15829395_15841876	15828631	-	A	0|1	375,62
CI01000000_16087757_16091758	16091837	-	T	0|1	51,37
CI01000000_17507574_17510080	17510514	-	T	0|1	220,63
CI01000000_18815522_18834911	18816059	-	A	0|1	154,28
CI01000001_02166796_02171151	2172003	-	T	0|1	60,18
CI01000001_03489900_03496853	3497636	-	A	0|1	158,29
CI01000001_03623291_03628923	3623711	-	A	0|1	32,71
CI01000001_05401665_05402500	5403457	-	A	0|1	130,87
CI01000001_05403970_05409286	5434968	-	C	0|1	214,59
CI01000001_06996957_07040074	7040222	-	T	0|1	157,42
CI01000001_08693299_08699315	8692697	-	A	0|1	39,27
CI01000001_11099313_11137500	11137949	-	A	0|1	80,16
CI01000001_12602382_12613489	12613223	-	A	0|1	18,28
CI01000002_00718489_00718872	721676	-	A	0|1	59,34
CI01000004_02014703_02018248	2026650	-	A	0|1	189121
CI01000004_03378562_03405135	3394088	-	A	0|1	108,15
CI01000004_03378562_03405135	3408707	-	T	0|1	57,10
CI01000004_12984968_12997831	13045076	-	A	0|1	168,67
CI01000004_15229290_15233374	15234227	-	A	0|1	77,59
CI01000004_15434959_15441538	15434269	-	A	0|1	70,46
CI01000004_16037124_16044487	16063920	-	T	0|1	133128
CI01000004_16079875_16086958	16080668	-	T	0|1	121,15
CI01000005_01883894_01899867	1883494	-	A	1|1	10153
CI01000005_03011542_03041267	3029404	-	T	0|1	57,22
CI01000005_03011542_03041267	3041353	-	A	0|1	93,14
CI01000006_00926597_00930448	930687	-	T	0|1	42,27
CI01000006_03631937_03713404	3720276	-	A	0|1	143,77
CI01000006_03850934_03852259	3853240	-	A	0|1	276,42
CI01000006_04262648_04264650	4262329	-	A	0|1	241,38
CI01000006_06022411_06025104	6025109	-	A	0|1	28,32
CI01000006_06038315_06045317	6046575	-	T	0|1	80,26
CI01000006_06658495_06666257	6674484	-	G	0|1	22,71
CI01000006_07694812_07698078	7698330	-	T	0|1	121,46
CI01000006_07929484_07931926	7929345	-	A	0|1	90,39
CI01000006_09205576_09277358	9281217	-	A	0|1	58,33
CI01000006_11704767_11714559	11707792	-	T	0|1	87,25
CI01000006_12808989_12841786	12844762	-	T	0|1	69,34
CI01000008_02003944_02085183	2003149	-	T	0|1	84,14
CI01000008_02228490_02231675	2291614	-	T	0|1	99,48
CI01000009_01966898_01976924	1977219	-	T	0|1	26,51
CI01000009_01981245_01988092	1980623	-	A	0|1	22,34
CI01000009_05367161_05370504	5366479	-	T	0|1	97,16
CI01000009_07383927_07391805	7383798	-	A	0|1	108,17
CI01000009_08656562_08657212	8657233	-	T	0|1	52,40
CI01000009_10089124_10102162	10097321	-	T	0|1	31,15
CI01000010_00529313_00531098	531591	-	A	0|1	201,72
CI01000010_03109809_03114298	3109563	-	A	0|1	51,47
CI01000010_04165584_04232583	4232833	-	A	0|1	69,11
CI01000010_04609294_04611679	4612527	-	A	0|1	76,58
CI01000010_06080203_06081963	6082202	-	T	0|1	119,84
CI01000012_03327683_03341200	3327364	-	T	0|1	45,15
CI01000012_05425849_05469157	5482945	-	T	0|1	27,40
CI01000012_07312430_07315865	7312342	-	T	0|1	98,63
CI01000012_09379379_09394499	9398828	-	A	0|1	131,24
CI01000012_11913513_11921468	11922717	-	T	0|1	55,26
CI01000012_12054427_12060390	12060350	-	A	0|1	42,21
CI01000012_13619458_13633023	13633638	-	A	0|1	76,37
CI01000013_00082083_00124049	125123	-	G	0|1	64,39
CI01000013_03225714_03236717	3225745	-	C	0|1	23,21
CI01000013_04710817_04715966	4711285	-	A	0|1	112,27
CI01000013_05516705_05523845	5516527	-	A	0|1	150155
CI01000013_07036369_07042930	7043280	-	T	0|1	113,78
CI01000013_07036369_07042930	7043428	-	T	0|1	139116
CI01000013_07293239_07332640	7338060	-	T	0|1	88,64
CI01000013_07293239_07332640	7338121	-	T	0|1	168,32
CI01000013_10756927_10790192	10791970	-	A	0|1	73,41
CI01000013_11623313_11627487	11628419	-	T	0|1	85,16
CI01000014_00108612_00113277	114202	-	A	0|1	16,58
CI01000014_00672822_00683285	683291	-	T	0|1	191,27
CI01000014_00688079_00693236	693832	-	A	0|1	112,29
CI01000014_01197756_01204104	1204532	-	A	0|1	233,39
CI01000015_00469983_00471517	470059	-	A	0|1	66,16
CI01000016_01122656_01129008	1130680	-	T	0|1	129,33
CI01000016_01238151_01242924	1243426	-	T	0|1	204,27
CI01000016_02415346_02420145	2433630	-	A	0|1	87,29
CI01000016_02741163_02753993	2753225	-	T	0|1	54,32
CI01000016_02793868_02796984	2797076	-	T	0|1	103140
CI01000016_02793868_02796984	2797335	-	A	0|1	123170
CI01000016_02817855_02829699	2819057	-	A	0|1	122,15
CI01000016_04422169_04424433	4421520	-	C	0|1	80,94
CI01000016_05765402_05775268	5773407	-	T	0|1	449,63
CI01000016_07784248_07784757	7785277	-	A	0|1	97,19
CI01000016_08513514_08545976	8545274	-	T	0|1	227,33
CI01000016_08906943_08914821	8907173	-	T	0|1	207,43
CI01000016_09748780_09759954	9760044	-	T	0|1	71,90
CI01000016_09788926_09791625	9792473	-	A	0|1	273,49
CI01000016_10989691_11026452	11031341	-	A	0|1	44,68
CI01000017_00050292_00078906	79383	-	T	0|1	126,96
CI01000017_00643676_00677273	684100	-	T	0|1	31,22
CI01000018_00968089_00972654	978386	-	G	0|1	59,60
CI01000018_01815173_01819759	1831212	-	T	0|1	70,14
CI01000019_05511150_05527303	5528598	-	T	0|1	44,58
CI01000019_05764454_05790402	5793587	-	A	0|1	51,12
CI01000020_00250359_00289375	297950	-	T	0|1	371,49
CI01000020_00540382_00550204	540132	-	T	0|1	152,22
CI01000020_00621182_00624570	628646	-	T	0|1	29,23
CI01000020_02152392_02153977	2151837	-	C	0|1	27,16
CI01000020_02292816_02297112	2297168	-	A	0|1	125,24
CI01000020_02292816_02297112	2299819	-	T	0|1	136,77
CI01000020_02732766_02753514	2754659	-	A	0|1	32,37
CI01000020_04733481_04740265	4790220	-	A	0|1	24,16
CI01000020_04807118_04808453	4808793	-	T	0|1	134108
CI01000020_05540892_05557832	5541072	-	T	0|1	47,12
CI01000020_06944393_06947480	6948209	-	A	0|1	205,31
CI01000021_00699356_00722821	722205	-	A	0|1	22,11
CI01000021_03617827_03624592	3624920	-	T	0|1	219,59
CI01000021_05797550_05804777	5797010	-	A	0|1	60,16
CI01000021_05797550_05804777	5797386	-	T	0|1	193,35
CI01000024_02252141_02258187	2258288	-	T	0|1	90132
CI01000024_03686761_03707792	3704585	-	A	0|1	114,12
CI01000026_00767991_00775879	770598	-	A	0|1	21,23
CI01000026_02249557_02256584	2253703	-	T	0|1	36,29
CI01000026_02583583_02589420	2583168	-	A	0|1	189162
CI01000026_06678469_06691173	6692030	-	T	0|1	24,36
CI01000026_06844800_06874226	6844753	-	T	0|1	165,36
CI01000026_10151857_10176733	10151567	-	T	0|1	130,25
CI01000026_10841434_10850234	10849654	-	T	0|1	32,23
CI01000026_12934742_12962957	12933995	-	A	0|1	172197
CI01000026_12934742_12962957	12934353	-	T	0|1	183,39
CI01000027_00229612_00237058	229683	-	A	0|1	80,17
CI01000027_01249889_01250572	1249550	-	A	0|1	101,40
CI01000027_03863467_03864594	3864771	-	G	0|1	258146
CI01000027_04015806_04037491	4023393	-	C	0|1	117,68
CI01000027_04988247_04994680	5002700	-	T	0|1	66,65
CI01000027_05461577_05471900	5472490	-	A	0|1	375,53
CI01000027_06007063_06011555	6011613	-	T	0|1	123,32
CI01000027_06162940_06165528	6166595	-	A	0|1	78,67
CI01000027_06329025_06333271	6334274	-	T	0|1	28,32
CI01000027_08033124_08037571	8033410	-	A	0|1	252,46
CI01000027_08033124_08037571	8034931	-	A	0|1	121,29
CI01000027_08033124_08037571	8034980	-	T	0|1	132,20
CI01000027_08412094_08418277	8419507	-	T	0|1	33,36
CI01000027_10042471_10043723	10041886	-	A	0|1	40,45
CI01000027_10098742_10105152	10105493	-	A	0|1	203,69
CI01000028_02175774_02182966	2183370	-	T	0|1	43,20
CI01000028_03677140_03686568	3687475	-	A	0|1	35,11
CI01000028_05820436_05825019	5843178	-	A	0|1	129,25
CI01000028_06736522_06738241	6754826	-	A	0|1	37,34
CI01000029_02976262_03013586	3015323	-	A	0|1	85105
CI01000029_03976118_03980629	3984089	-	A	0|1	115,76
CI01000029_08229070_08234969	8236520	-	G	0|1	101,88
CI01000030_01218528_01228673	1228924	-	A	0|1	108,18
CI01000030_04647039_04659315	4661599	-	A	0|1	33,11
CI01000034_00520790_00525323	525419	-	T	0|1	163,29
CI01000034_02010544_02026521	2010359	-	A	0|1	280,48
CI01000034_05011388_05014989	5011375	-	A	0|1	231,35
CI01000034_05236100_05264059	5261350	-	A	0|1	265,51
CI01000036_01140528_01239535	1249126	-	C	0|1	180100
CI01000036_01850532_01860056	1851060	-	T	0|1	74,13
CI01000037_00874555_00887437	888707	-	A	0|1	382,62
CI01000037_01114252_01333761	1340297	-	T	0|1	90,15
CI01000037_02077295_02082393	2076836	-	C	0|1	38,13
CI01000037_03946645_03954021	3955687	-	A	0|1	87,14
CI01000039_04824285_04826474	4826217	-	T	0|1	234,54
CI01000039_08200873_08207267	8210692	-	T	0|1	38,13

[truncated: 4 more sheets: Insertion in S3, Deletion in C1, Deletion in R2, Deletion in S3]
