# Supplementary material for: Large-scale SNP screenings identify markers linked with GCRV resistant traits through transcriptomes of individuals and cell lines in Ctenopharyngodon idella
Source: Sci Rep. 2017 Apr 26;7:1184. doi: 10.1038/s41598-017-01338-7 (PMC5430748; doi:10.1038/s41598-017-01338-7)
Supplement: Supplementary file 4 — Dataset 3 [file 41598_2017_1338_MOESM4_ESM.xls]

## Sheet: Resistant SNP in individuals
Resistant SNP between SR2 and KR4
sequence	position	ref	mut	reference gene id	chromosome
comp44967_c0_seq1	356	A	C	*	*
comp55466_c0_seq1	20	A	G	*	*
comp55069_c0_seq1	758	A	C	*	*
comp55640_c0_seq1	76	G	T	CI01000003_00731635_00742538	unknown
comp55792_c0_seq1	148	C	T	*	*
comp55532_c0_seq1	319	C	T	CI01000004_10290550_10295288	22
comp55989_c0_seq1	756	C	T	CI01000166_00141827_00153609	7
comp55624_c0_seq1	819	C	T	CI01000306_11156216_11159574	10
comp55510_c0_seq1	644	G	A	CI01000004_00004575_00026821	22
comp55189_c0_seq1	138	G	T	CI01000014_00717217_00743333	3
comp65384_c0_seq1	1409	C	T	CI01000009_02844171_02861309	16
comp65096_c0_seq2	568	T	A	*	*
comp64460_c0_seq2	1093	A	C	*	*
comp65641_c0_seq2	249	G	T	*	*
comp64788_c0_seq1	692	G	A	CI01000375_00193522_00217261	9
comp64646_c0_seq1	2427	G	A	CI01000325_03567755_03571252	14
comp65703_c1_seq14	98	G	T	*	*
comp65703_c1_seq14	567	G	A	*	*
comp65703_c1_seq13	98	G	T	*	*
comp65703_c1_seq13	567	G	A	*	*
comp64438_c0_seq1	130	A	T	CI01000001_06825263_06835397	6
comp65215_c0_seq1	240	C	T	CI01000051_07542167_07549737	14
comp64924_c0_seq1	60	C	T	*	*
comp64924_c0_seq1	61	A	G	*	*
comp64924_c0_seq2	160	C	T	*	*
comp64924_c0_seq2	169	T	C	*	*
comp65121_c0_seq1	957	G	C	*	*
comp65121_c0_seq1	1009	C	T	*	*
comp65121_c0_seq1	1075	G	T	*	*
comp65121_c0_seq1	1094	C	T	*	*
comp65558_c0_seq1	407	C	G	CI01000339_06874834_06879285	17
comp64422_c0_seq1	1975	A	G	CI01000009_13068379_13105228	16
comp64858_c0_seq1	395	G	A	CI01000119_01548963_01554127	8
comp65783_c0_seq4	910	T	G	*	*
comp65783_c0_seq4	917	T	C	*	*
comp65783_c0_seq4	923	A	G	*	*
comp65783_c0_seq4	924	T	A	*	*
comp65858_c1_seq1	1305	A	G	*	*
comp65858_c1_seq1	1307	T	C	*	*
comp64923_c0_seq1	1195	A	G	*	*
comp64128_c0_seq1	287	A	G	*	*
comp64128_c0_seq1	288	T	C	*	*
comp64313_c0_seq1	267	A	G	*	*
comp65763_c0_seq1	2231	T	C	*	*
comp65763_c0_seq1	2305	A	G	*	*
comp65763_c0_seq1	2514	G	A	*	*
comp65919_c6_seq2	851	T	C	CI01000112_04346478_04353682	2
comp64387_c0_seq2	341	A	T	CI01000435_00035135_00038214	unknown
comp59213_c0_seq1	648	G	A	*	*
comp59378_c0_seq1	1452	G	A	CI01000026_01300881_01338917	1
comp58157_c0_seq1	788	A	C	CI01000033_01119076_01152170	unknown
comp59201_c0_seq1	2866	C	T	CI01000406_00021458_00023676	unknown
comp58751_c0_seq1	1112	C	T	*	*
comp59483_c0_seq1	1335	G	A	CI01000015_07057993_07097381	24
comp59661_c0_seq1	2282	A	G	CI01000330_01209985_01218019	20
comp59669_c0_seq2	498	G	A	*	*
comp58126_c0_seq1	23	G	A	*	*
comp59571_c0_seq1	269	G	A	CI01000319_01010852_01020262	unknown
comp58734_c0_seq1	902	A	T	CI01000319_05974099_05976045	unknown
comp58284_c0_seq1	590	A	G	CI01000047_06728778_06773150	9
comp58699_c0_seq2	293	T	C	CI01000304_07183432_07198305	24
comp58514_c0_seq1	218	C	T	*	*
comp58514_c0_seq1	435	A	G	*	*
comp59017_c0_seq1	648	T	A	*	*
comp59017_c0_seq1	654	T	G	*	*
comp59017_c0_seq1	740	T	C	*	*
comp58198_c0_seq1	787	C	G	CI01000049_00301547_00320863	8
comp58198_c0_seq1	789	A	G	CI01000049_00301547_00320863	8
comp59746_c0_seq1	314	C	A	*	*
comp20724_c0_seq1	190	C	T	CI01000000_08975466_08977875	13
comp20724_c0_seq1	192	T	C	CI01000000_08975466_08977875	13
comp21727_c0_seq1	92	T	C	*	*
comp39745_c0_seq1	201	G	C	*	*
comp39745_c0_seq1	213	A	G	*	*
comp51116_c0_seq1	868	A	G	CI01000012_09358336_09370502	5
comp50338_c0_seq1	324	A	G	CI01000120_00539137_00551462	unknown
comp51234_c0_seq1	264	A	T	CI01000028_07189923_07200164	unknown
comp37185_c0_seq1	555	G	A	*	*
comp36735_c0_seq1	314	G	A	*	*
comp37234_c0_seq1	534	A	C	*	*
comp37457_c0_seq1	289	G	A	*	*
comp37457_c0_seq1	628	T	C	*	*
comp66692_c0_seq1	216	A	G	*	*
comp67415_c0_seq1	100	C	T	CI01000000_13917448_13919323	13
comp67415_c0_seq1	1494	G	A	CI01000000_13917448_13919323	13
comp67107_c0_seq1	97	A	G	*	*
comp67107_c0_seq1	106	G	A	*	*
comp66748_c0_seq1	149	T	C	*	*
comp66748_c0_seq1	176	G	C	*	*
comp67799_c0_seq1	205	C	T	*	*
comp66399_c0_seq1	389	C	A	*	*
comp67638_c0_seq5	349	C	A	*	*
comp67638_c0_seq5	355	C	A	*	*
comp67638_c0_seq5	437	G	T	*	*
comp67638_c0_seq5	453	T	C	*	*
comp67926_c0_seq1	3388	C	T	CI01000311_00407170_00435116	23
comp66107_c0_seq1	465	C	T	*	*
comp66375_c0_seq1	93	A	G	*	*
comp67736_c0_seq1	1447	A	T	*	*
comp67502_c0_seq1	1016	G	T	CI01000030_06747047_06752255	24
comp66645_c0_seq4	2399	A	G	CI01000337_01292983_01307915	unknown
comp66677_c0_seq1	572	C	T	*	*
comp67169_c0_seq5	165	T	C	*	*
comp66495_c0_seq3	330	T	G	*	*
comp66310_c0_seq10	336	C	T	*	*
comp66310_c0_seq10	337	T	G	*	*
comp66268_c0_seq2	242	T	C	CI01000030_08168074_08174577	24
comp67852_c0_seq1	1704	C	A	CI01000053_06095365_06103392	unknown
comp67852_c0_seq1	1743	C	T	CI01000053_06095365_06103392	unknown
comp67852_c0_seq1	1758	C	T	CI01000053_06095365_06103392	unknown
comp67982_c1_seq1	1305	T	G	CI01000171_00647076_00647642	unknown
comp66114_c1_seq4	704	G	A	CI01000053_03810170_03813896	unknown
comp67879_c1_seq1	490	A	G	*	*
comp67910_c3_seq4	251	C	T	CI01000005_03423676_03430312	unknown
comp67910_c3_seq4	261	C	T	CI01000005_03423676_03430312	unknown
comp67910_c3_seq4	262	C	T	CI01000005_03423676_03430312	unknown
comp67910_c3_seq4	270	C	T	CI01000005_03423676_03430312	unknown
comp67247_c0_seq7	348	C	T	CI01000047_00099711_00100984	9
comp67370_c0_seq1	1772	C	G	*	*
comp67370_c0_seq1	1782	C	T	*	*
comp67672_c0_seq6	134	A	C	CI01000037_01690717_01697406	16
comp66609_c0_seq1	142	A	G	*	*
comp66609_c0_seq1	155	A	G	*	*
comp66609_c0_seq1	157	G	A	*	*
comp66060_c1_seq4	61	A	G	CI01000012_12132327_12133572	5
comp35116_c0_seq1	437	C	T	CI01000174_00274432_00281572	unknown
comp48668_c0_seq1	166	A	G	CI01000095_02621044_02627899	15
comp48753_c0_seq1	199	T	C	CI01000013_06928494_06938304	7
comp48766_c0_seq1	76	A	G	CI01000037_00458429_00460090	16
comp48766_c0_seq1	187	G	A	CI01000037_00458429_00460090	16
comp49346_c0_seq1	487	C	T	*	*
comp48897_c0_seq1	145	A	T	*	*
comp48228_c0_seq1	90	G	C	CI01000112_03861399_03879738	2
comp49667_c0_seq1	3030	T	C	CI01000306_07745638_07782809	10
comp49667_c0_seq1	3364	C	A	CI01000306_07745638_07782809	10
comp29914_c1_seq1	21	G	A	*	*
comp46518_c0_seq1	497	G	A	*	*
comp47974_c0_seq1	570	C	T	CI01000066_00730057_00737661	unknown
comp47954_c0_seq1	674	A	G	CI01000028_02190605_02195586	unknown
comp47954_c0_seq1	683	C	A	CI01000028_02190605_02195586	unknown
comp61510_c0_seq3	2154	G	C	CI01000191_00591202_00594485	unknown
comp60687_c0_seq1	633	G	A	*	*
comp60385_c0_seq1	1250	C	T	CI01000001_00337674_00339265	6
comp61494_c0_seq1	596	T	C	CI01000001_02581454_02591012	6
comp61882_c0_seq2	249	C	T	CI01000058_00155300_00224503	10
comp61882_c0_seq2	266	A	T	CI01000058_00155300_00224503	10
comp61882_c0_seq2	334	C	T	CI01000058_00155300_00224503	10
comp60436_c0_seq1	638	C	T	CI01000112_02740099_02758394	2
comp61442_c0_seq1	136	A	G	*	*
comp61442_c0_seq1	1063	A	G	*	*
comp61442_c0_seq1	1303	T	G	*	*
comp61723_c0_seq1	60	T	A	*	*
comp60063_c0_seq1	158	A	G	*	*
comp61355_c0_seq6	240	C	T	CI01000340_19335733_19340791	18
comp60731_c0_seq1	169	A	G	*	*
comp60731_c0_seq1	179	G	A	*	*
comp60568_c0_seq1	356	T	C	CI01000319_04759154_04760920	unknown
comp61304_c0_seq2	1457	T	C	CI01000315_00177207_00200023	unknown
comp60831_c0_seq1	418	A	G	*	*
comp60485_c0_seq1	163	T	A	CI01000004_01280983_01292761	22
comp61766_c0_seq1	37	A	T	*	*
comp60241_c0_seq1	82	G	T	*	*
comp69516_c3_seq2	124	C	T	*	*
comp68118_c0_seq1	1155	A	G	*	*
comp69728_c0_seq10	169	A	G	*	*
comp69928_c1_seq21	325	A	G	CI01000010_12250574_12262875	21
comp68979_c0_seq14	975	T	G	*	*
comp68979_c0_seq14	982	G	C	*	*
comp68687_c0_seq1	103	A	G	*	*
comp68838_c1_seq18	852	A	T	CI01000166_00480363_00485475	7
comp68838_c1_seq11	852	A	T	CI01000166_00480363_00485475	7
comp69058_c2_seq18	815	C	T	CI01000319_05718732_05734284	unknown
comp69058_c2_seq18	877	C	G	CI01000319_05718732_05734284	unknown
comp69058_c2_seq18	906	A	T	CI01000319_05718732_05734284	unknown
comp69058_c2_seq18	917	T	C	CI01000319_05718732_05734284	unknown
comp69274_c1_seq8	176	A	G	*	*
comp69274_c1_seq8	194	A	G	*	*
comp69440_c0_seq2	3137	G	A	CI01000330_00483566_00485212	20
comp69440_c0_seq3	261	A	G	CI01000330_00483566_00485212	20
comp69861_c0_seq2	259	A	T	*	*
comp69861_c0_seq3	960	G	A	*	*
comp69861_c0_seq3	978	G	A	*	*
comp69317_c0_seq1	870	A	G	*	*
comp69317_c0_seq1	1725	G	A	*	*
comp68573_c1_seq2	420	T	C	*	*
comp69536_c0_seq2	27	T	C	*	*
comp69536_c0_seq2	30	G	A	*	*
comp68150_c0_seq20	387	T	C	*	*
comp69621_c0_seq6	308	C	T	CI01000039_02237032_02271442	17
comp69791_c0_seq4	26	G	A	*	*
comp69791_c0_seq4	1147	T	C	*	*
comp69232_c0_seq2	807	T	C	*	*
comp68803_c0_seq5	752	T	C	*	*
comp69412_c0_seq1	736	A	G	CI01000010_09130092_09150003	21
comp69412_c0_seq7	335	C	T	CI01044394_00001229_00001403	unknown
comp69412_c0_seq7	337	T	C	*	*
comp69196_c2_seq9	268	A	G	*	*
comp69196_c2_seq9	271	G	A	*	*
comp68802_c0_seq9	6	G	A	*	*
comp68545_c0_seq1	2907	C	T	CI01000321_00986344_00991651	4
comp69146_c0_seq1	1338	G	A	CI01000116_00320828_00342629	unknown
comp69146_c0_seq1	1352	A	C	CI01000116_00320828_00342629	unknown
comp68049_c0_seq8	124	T	C	CI01000062_00481615_00485651	23
comp69717_c0_seq1	3834	C	T	CI01000095_00790125_00813901	15
comp69992_c1_seq1	121	A	C	*	*
comp68130_c0_seq1	4202	C	T	CI01000001_11685422_11713351	6
comp69723_c0_seq8	82	T	C	*	*
comp69723_c0_seq8	105	A	G	*	*
comp68518_c0_seq1	1092	G	C	CI01000092_03365550_03416277	unknown
comp68518_c0_seq1	1102	C	T	CI01000092_03365550_03416277	unknown
comp68968_c1_seq2	319	G	A	CI01000069_02192462_02226350	2
comp68968_c1_seq5	1213	C	T	CI01000069_02192462_02226350	2
comp68069_c0_seq1	210	T	C	CI01000047_07010651_07017023	9
comp68975_c0_seq5	2795	T	C	CI01000020_05320359_05335741	11
comp68975_c0_seq5	2797	C	T	CI01000020_05320359_05335741	11
comp68975_c0_seq5	2896	T	C	CI01000020_05320359_05335741	11
comp69267_c1_seq3	252	G	A	CI01000024_07672858_07695341	18
comp68385_c0_seq4	432	T	A	*	*
comp68385_c0_seq5	951	T	C	*	*
comp68113_c0_seq5	431	G	A	CI01180000_08123227_08149912	5
comp69942_c0_seq4	829	G	A	CI01000006_09161066_09181709	3
comp69942_c0_seq4	853	G	A	CI01000006_09161066_09181709	3
comp69942_c0_seq4	870	G	A	CI01000006_09161066_09181709	3
comp69942_c0_seq4	919	A	G	CI01000006_09161066_09181709	3
comp69942_c0_seq4	932	A	G	CI01000006_09161066_09181709	3
comp69942_c0_seq4	948	G	A	CI01000006_09161066_09181709	3
comp69942_c0_seq9	148	G	A	CI01000006_09161066_09181709	3
comp68766_c0_seq17	422	A	G	*	*
comp68766_c0_seq17	423	C	A	*	*
comp68766_c0_seq17	466	T	A	*	*
comp68494_c0_seq7	293	G	T	*	*
comp68461_c0_seq13	333	T	A	*	*
comp68461_c0_seq13	351	A	C	*	*
comp68275_c0_seq1	1964	A	G	CI01000299_03157191_03166687	8
comp68601_c4_seq4	2154	C	T	CI01000006_06122278_06122736	3
comp68126_c0_seq1	1081	T	C	*	*
comp68126_c0_seq1	1092	C	T	*	*
comp69646_c0_seq1	200	G	C	*	*
comp68507_c0_seq1	524	C	T	CI01000319_05704764_05712826	unknown
comp69879_c0_seq17	56	T	C	CI01000343_00428809_00446370	1
comp69719_c0_seq26	1286	A	T	CI01000191_00705110_00707379	unknown
comp69719_c0_seq26	1289	G	A	CI01000191_00705110_00707379	unknown
comp69719_c0_seq26	1406	G	A	CI01000191_00705110_00707379	unknown
comp69719_c0_seq26	1428	G	T	CI01000191_00705110_00707379	unknown
comp69719_c0_seq26	1429	T	C	CI01000191_00705110_00707379	unknown
comp69719_c0_seq26	1472	G	A	CI01000191_00705110_00707379	unknown
comp69719_c0_seq26	1478	G	A	CI01000191_00705110_00707379	unknown
comp68892_c0_seq8	741	C	T	CI01115934_00002429_00004694	unknown
comp69158_c1_seq1	145	A	C	CI01000027_06074183_06075352	12
comp68948_c0_seq2	286	C	G	CI01000340_07486593_07487826	18
comp68835_c0_seq6	273	A	G	*	*
comp69549_c0_seq2	183	C	A	*	*
comp69936_c2_seq1	61	G	A	*	*
comp69936_c2_seq1	226	C	T	*	*
comp69936_c2_seq1	236	C	T	*	*
comp69542_c0_seq2	1322	A	G	*	*
comp69542_c0_seq2	1338	G	A	*	*
comp69073_c2_seq9	137	C	G	*	*
comp69073_c2_seq9	198	G	T	*	*
comp69273_c2_seq2	182	C	T	CI01000302_00926436_00959384	unknown
comp69685_c1_seq1	319	T	C	*	*
comp69685_c1_seq1	320	G	C	*	*
comp69685_c1_seq1	327	C	T	*	*
comp69685_c1_seq1	334	G	T	*	*
comp68390_c0_seq4	340	A	C	*	*
comp68390_c0_seq4	350	T	C	*	*
comp69151_c1_seq1	985	A	G	*	*
comp68146_c0_seq1	246	A	C	*	*
comp68146_c0_seq1	256	A	G	*	*
comp68146_c0_seq1	259	T	C	*	*
comp68146_c0_seq1	290	A	C	*	*
comp68146_c0_seq1	294	T	G	*	*
comp68146_c0_seq1	337	T	G	*	*
comp68146_c0_seq1	372	C	T	*	*
comp68756_c0_seq1	118	A	G	*	*
comp69275_c1_seq7	25	A	G	CI01000310_03175131_03188416	23
comp68389_c2_seq1	99	T	C	*	*
comp68958_c0_seq2	1922	C	T	CI01000028_01770721_01773265	unknown
comp68525_c0_seq1	237	G	A	*	*
comp68525_c0_seq1	270	G	A	*	*
comp68525_c0_seq1	303	T	C	*	*
comp69070_c0_seq2	670	G	A	CI01000039_07320926_07323244	17
comp69070_c0_seq3	742	G	C	CI01000072_03204448_03208684	unknown
comp69070_c0_seq3	745	C	A	CI01000072_03204448_03208684	unknown
comp69591_c0_seq1	847	A	G	CI01000036_00495699_00501488	unknown
comp69952_c1_seq3	951	C	T	CI01000047_03107522_03112233	9
comp69952_c1_seq3	952	A	G	CI01000047_03107522_03112233	9
comp68171_c1_seq1	363	T	G	CI01000006_11715016_11740679	3
comp68154_c0_seq7	1318	C	T	*	*
comp68422_c0_seq1	858	A	T	*	*
comp68422_c0_seq1	902	C	G	*	*
comp68422_c0_seq1	983	A	T	*	*
comp68422_c0_seq1	1001	T	A	*	*
comp68422_c0_seq1	1005	C	T	*	*
comp68422_c0_seq1	1069	C	T	*	*
comp68422_c0_seq1	1195	A	C	*	*
comp68422_c0_seq1	1232	G	A	*	*
comp68422_c0_seq1	1255	G	A	*	*
comp41586_c0_seq1	876	T	G	CI01000320_01050034_01055863	4
comp26358_c0_seq1	312	G	A	*	*
comp52946_c0_seq1	2351	G	A	CI01000325_08571807_08594165	14
comp53775_c0_seq1	226	A	T	*	*
comp53775_c0_seq1	228	A	G	*	*
comp52228_c0_seq1	647	G	C	CI01000069_04129986_04133876	2
comp53658_c0_seq1	174	T	C	*	*
comp53382_c0_seq1	145	A	G	CI01000054_07712126_07718933	4
comp56743_c0_seq1	702	G	A	CI01000112_01865388_01878028	2
comp56743_c0_seq1	788	G	T	CI01000112_01865388_01878028	2
comp56053_c1_seq1	162	G	A	CI01000001_10676846_10683262	6
comp57810_c0_seq1	156	T	A	CI01000077_00318546_00321880	unknown
comp57058_c0_seq1	222	A	G	CI01000016_05325805_05330265	12
comp56401_c0_seq1	439	T	C	CI01000009_10137314_10138474	16
comp56318_c0_seq1	487	C	G	*	*
comp56444_c0_seq1	290	G	A	*	*
comp56163_c0_seq1	74	G	A	*	*
comp56074_c0_seq1	28	A	G	*	*
comp56453_c0_seq1	790	G	A	CI01000019_00642751_00656054	11
comp56232_c0_seq1	440	C	A	*	*
comp57528_c0_seq1	789	T	A	*	*
comp56842_c0_seq1	41	G	A	*	*
comp56850_c1_seq1	873	T	C	*	*
comp70226_c1_seq15	387	C	T	CI01000319_02771374_02775122	unknown
comp70226_c1_seq15	433	G	C	CI01000319_02771374_02775122	unknown
comp70439_c0_seq7	325	G	A	*	*
comp70439_c0_seq7	331	T	A	*	*
comp70439_c0_seq7	360	T	A	*	*
comp70439_c0_seq7	393	G	C	*	*
comp70042_c0_seq4	226	A	G	*	*
comp70512_c0_seq11	1871	T	C	CI01000043_07551619_07563172	1
comp70512_c0_seq11	1872	T	A	CI01000043_07551619_07563172	1
comp70512_c0_seq11	1885	A	G	CI01000043_07551619_07563172	1
comp70512_c0_seq11	1936	G	T	CI01000043_07551619_07563172	1
comp70470_c0_seq2	1601	T	A	CI01000436_00028686_00030260	unknown
comp70470_c0_seq4	1629	C	G	CI01000436_00028686_00030260	unknown
comp70048_c0_seq14	56	T	C	CI01000000_01182989_01185534	13
comp70048_c0_seq14	77	T	A	CI01000000_01182989_01185534	13
comp70048_c0_seq12	56	T	C	CI01000350_01187826_01217232	16
comp70048_c0_seq12	77	T	A	CI01000350_01187826_01217232	16
comp70428_c0_seq2	590	A	G	*	*
comp70428_c0_seq2	715	T	C	*	*
comp70238_c1_seq2	290	G	A	*	*
comp70054_c0_seq4	381	C	A	*	*
comp70118_c1_seq1	276	T	G	*	*
comp70118_c1_seq1	284	C	T	*	*
comp70118_c1_seq1	292	T	G	*	*
comp70118_c1_seq1	311	A	T	*	*
comp70384_c1_seq4	142	G	A	CI01000012_09419200_09460604	5
comp70384_c1_seq4	167	T	C	CI01000012_09419200_09460604	5
comp70029_c1_seq4	88	T	G	*	*
comp70029_c1_seq4	151	A	G	*	*
comp70029_c1_seq4	152	A	C	*	*
comp70189_c0_seq2	364	T	C	*	*
comp70391_c0_seq9	1439	T	A	*	*
comp70388_c1_seq2	2163	C	T	CI01000054_04411682_04448848	4
comp70485_c0_seq5	10008	C	G	*	*
comp70485_c0_seq5	10018	A	G	*	*
comp70485_c0_seq5	10055	T	G	*	*
comp70099_c1_seq8	654	C	A	*	*
comp70099_c1_seq8	695	A	G	*	*
comp70062_c1_seq6	300	T	G	CI01000129_00492062_00541841	6
comp70552_c1_seq4	941	G	C	CI01000462_00054914_00058360	unknown
comp70552_c1_seq4	943	A	G	CI01000462_00054914_00058360	unknown
comp70552_c1_seq4	965	T	A	CI01000462_00054914_00058360	unknown
comp70552_c1_seq4	967	A	G	CI01000462_00054914_00058360	unknown
comp70233_c3_seq16	1420	G	A	*	*
comp70233_c3_seq14	1420	G	A	*	*
comp70364_c1_seq1	851	A	G	CI01000030_05944230_05964173	24
comp70466_c3_seq4	312	G	T	*	*
comp70332_c0_seq3	313	A	G	CI01045412_00000365_00000730	unknown
comp70408_c0_seq1	830	G	A	CI01000372_00013994_00018003	unknown
comp70242_c0_seq19	41	C	G	CI01000057_00631558_00652724	10
comp70242_c0_seq19	60	C	G	CI01000057_00631558_00652724	10
comp70242_c0_seq11	41	C	G	CI01000057_00631558_00652724	10
comp70242_c0_seq11	60	C	G	CI01000057_00631558_00652724	10
comp70499_c5_seq3	216	T	C	*	*
comp70479_c0_seq5	1198	C	G	CI01000306_09559074_09602026	10
comp70088_c1_seq4	230	G	A	*	*
comp70319_c0_seq1	121	C	T	*	*
comp70431_c2_seq1	438	C	T	*	*
comp70429_c0_seq5	233	G	A	*	*
comp70429_c0_seq5	241	G	A	*	*
comp70429_c0_seq5	244	A	G	*	*
comp70429_c0_seq5	272	A	G	*	*
comp70264_c0_seq7	304	G	A	*	*
comp70508_c0_seq1	421	C	T	CI01100558_00000029_00002332	unknown
comp70508_c0_seq1	433	C	A	CI01100558_00000029_00002332	unknown
comp70508_c0_seq1	434	A	T	CI01100558_00000029_00002332	unknown
comp70508_c0_seq1	442	T	A	CI01100558_00000029_00002332	unknown
comp70508_c0_seq1	445	G	A	CI01100558_00000029_00002332	unknown
comp70508_c0_seq1	451	G	C	CI01100558_00000029_00002332	unknown
comp70508_c0_seq1	473	G	T	CI01100558_00000029_00002332	unknown
comp70508_c0_seq1	481	G	T	CI01100558_00000029_00002332	unknown
comp70508_c0_seq1	499	C	T	CI01100558_00000029_00002332	unknown
comp70508_c0_seq1	508	G	C	CI01100558_00000029_00002332	unknown
comp70169_c0_seq4	295	C	T	CI01000030_07494612_07513546	24
comp70169_c0_seq4	316	A	T	CI01000030_07494612_07513546	24
comp70073_c1_seq8	929	T	C	CI01000034_00994278_01019787	2
comp70073_c1_seq8	943	G	C	CI01000034_00994278_01019787	2
comp70235_c0_seq2	362	A	T	CI01000306_01469486_01475137	10
comp70255_c0_seq2	297	T	C	*	*
comp30330_c0_seq1	377	A	C	*	*
comp31736_c0_seq1	172	A	G	CI01000046_03964744_03965521	13
comp63700_c0_seq1	2111	C	T	CI01000039_03684191_03691901	17
comp63491_c0_seq1	1618	G	A	CI01000173_00306872_00319686	unknown
comp63222_c0_seq2	562	T	A	CI01000057_01451283_01464669	10
comp63492_c2_seq2	508	C	T	*	*
comp63015_c0_seq2	710	C	T	CI01000059_08361191_08367169	17
comp62959_c0_seq1	757	C	T	*	*
comp62580_c0_seq1	572	C	T	CI01000115_00914087_00916403	unknown
comp62578_c0_seq2	849	T	C	CI01000035_00075472_00079992	unknown
comp63928_c1_seq1	125	A	G	*	*
comp63299_c0_seq1	591	A	G	*	*
comp63219_c0_seq1	297	A	G	*	*
Note: * indicates no reference gene in C. idella genome.

## Sheet: Susceptible SNP in individuals
Susceptible SNP between SS1 and KS3
sequence	position	ref	mut	reference gene id	chromosome
comp78962_c0_seq1	1103	G	A	*	*
comp24136_c0_seq1	241	G	T	*	*
comp44673_c0_seq1	950	T	C	CI01000004_15326982_15360355	22
comp44397_c0_seq1	32	C	G	CI01000005_01305536_01308522	unknown
comp45759_c0_seq1	180	T	C	CI01000029_07468989_07470230	14
comp74607_c0_seq1	26	G	A	*	*
comp54963_c0_seq1	53	A	G	CI01000008_00312587_00314822	3
comp54949_c0_seq1	523	A	G	CI01000018_03795661_03800529	19
comp54714_c0_seq1	729	C	T	CI01000059_02246538_02247644	17
comp55484_c0_seq1	268	C	T	*	*
comp55484_c0_seq1	269	T	C	*	*
comp55213_c0_seq2	140	G	A	CI01000065_04723206_04763909	19
comp55282_c0_seq1	146	C	T	CI01000001_07311570_07321107	6
comp55875_c0_seq1	446	G	A	CI01000070_02197425_02225261	unknown
comp54888_c0_seq1	1510	A	T	CI01000340_00330446_00342078	18
comp55160_c0_seq1	386	G	T	*	*
comp54726_c0_seq1	386	T	C	CI01000302_00657378_00679052	unknown
comp54960_c0_seq1	10	A	G	*	*
comp54960_c0_seq1	11	A	G	*	*
comp54960_c0_seq1	17	A	G	*	*
comp55840_c0_seq1	141	T	C	CI01000095_02409472_02411189	15
comp55051_c0_seq2	228	C	T	CI01000189_04103153_04114542	23
comp54975_c0_seq1	245	A	T	*	*
comp54975_c0_seq1	246	T	A	*	*
comp54975_c0_seq1	255	T	C	*	*
comp55168_c0_seq1	504	A	C	*	*
comp55059_c0_seq1	71	C	G	CI01000030_10753303_10762765	24
comp55408_c0_seq1	651	C	T	*	*
comp55394_c0_seq1	1930	G	T	CI01041612_00000508_00001283	unknown
comp54951_c0_seq1	2244	T	G	CI01000004_00291677_00292816	22
comp54604_c0_seq2	1434	A	G	CI01000004_03426800_03430289	22
comp54938_c0_seq1	184	C	T	CI01000319_06100790_06101982	unknown
comp55609_c0_seq1	729	C	T	CI01000242_00168547_00170383	unknown
comp55518_c0_seq1	288	A	G	CI01000340_02911658_02928746	18
comp54274_c0_seq1	67	G	A	CI01000306_06055478_06066083	10
comp54274_c0_seq1	70	T	C	CI01000306_06055478_06066083	10
comp55288_c0_seq1	447	A	G	*	*
comp54511_c0_seq1	120	G	A	*	*
comp54511_c0_seq1	172	C	A	*	*
comp55797_c0_seq1	305	C	T	*	*
comp65605_c0_seq1	153	T	C	*	*
comp65605_c0_seq1	220	C	T	*	*
comp64764_c0_seq1	428	A	G	*	*
comp64764_c0_seq1	434	T	A	*	*
comp65867_c0_seq1	509	G	A	CI01000004_11668089_11670426	22
comp65712_c0_seq1	3028	A	G	CI01000020_02638385_02646586	11
comp65457_c0_seq2	3969	G	A	CI01000001_01421483_01453330	6
comp64555_c0_seq1	245	A	G	*	*
comp65341_c0_seq1	758	C	T	CI01000304_18541563_18569559	24
comp65151_c0_seq1	213	C	T	CI01000021_00349073_00352551	6
comp65652_c0_seq2	333	T	A	*	*
comp65098_c0_seq1	115	A	G	*	*
comp64549_c1_seq1	193	C	T	CI01000034_03195900_03212503	2
comp64116_c0_seq1	16	T	A	*	*
comp65611_c2_seq1	104	G	A	*	*
comp65453_c0_seq2	1116	A	T	CI01000040_04938039_04944194	3
comp64718_c0_seq8	84	A	G	*	*
comp64718_c0_seq8	97	C	G	*	*
comp64718_c0_seq8	132	G	A	*	*
comp64170_c0_seq1	3667	C	T	CI01000139_00170408_00173546	20
comp64662_c0_seq1	747	T	A	*	*
comp65001_c0_seq1	42	C	T	CI01000340_19099817_19112491	18
comp64310_c1_seq1	91	C	G	*	*
comp64057_c2_seq1	948	G	A	*	*
comp65653_c1_seq1	248	A	T	*	*
comp65653_c1_seq1	422	G	T	*	*
comp65409_c1_seq1	230	C	A	*	*
comp64142_c0_seq1	1317	C	T	CI01000018_03570664_03575338	19
comp65905_c1_seq8	188	G	A	*	*
comp65702_c1_seq1	154	T	A	*	*
comp65702_c1_seq1	193	G	A	*	*
comp65836_c0_seq1	173	C	G	CI01000030_10148536_10153337	24
comp64965_c0_seq1	66	T	C	*	*
comp65963_c0_seq1	130	C	T	CI01000257_00097842_00101433	unknown
comp65963_c0_seq1	300	C	G	CI01000257_00097842_00101433	unknown
comp64743_c0_seq1	109	G	A	*	*
comp65572_c0_seq1	444	A	T	CI01000049_07219171_07224229	8
comp65572_c0_seq1	445	A	T	CI01000049_07219171_07224229	8
comp65308_c0_seq1	175	A	G	*	*
comp65308_c0_seq1	820	T	G	*	*
comp65308_c0_seq1	822	G	T	*	*
comp65308_c0_seq1	1142	T	C	*	*
comp65308_c0_seq1	1357	T	A	*	*
comp65340_c0_seq2	200	A	G	*	*
comp64627_c0_seq2	973	C	T	CI01000030_07749038_07754607	24
comp64866_c0_seq1	1117	C	A	CI01000306_02123270_02125888	10
comp65197_c0_seq1	119	T	G	CI01000321_01411682_01416499	4
comp65197_c0_seq1	128	G	C	CI01000321_01411682_01416499	4
comp64967_c0_seq1	318	A	G	*	*
comp64967_c0_seq1	320	A	G	*	*
comp64000_c0_seq1	741	C	A	CI01000054_08710955_08718087	4
comp65600_c1_seq15	735	T	C	*	*
comp65600_c1_seq14	735	T	C	*	*
comp65859_c0_seq2	95	T	A	CI01000195_01112166_01131292	unknown
comp65322_c0_seq1	173	C	T	CI01000069_04942590_04973602	2
comp65704_c0_seq1	1767	C	T	CI01000314_01059252_01065169	unknown
comp64725_c1_seq1	816	C	A	*	*
comp65359_c0_seq1	221	A	C	CI01000000_02516813_02517287	13
comp64935_c0_seq1	257	C	T	*	*
comp64935_c0_seq1	282	A	T	*	*
comp65868_c0_seq3	1930	T	A	CI01000196_00248950_00258533	unknown
comp65601_c3_seq1	691	C	T	*	*
comp64237_c0_seq1	343	T	C	*	*
comp64237_c0_seq1	345	T	C	*	*
comp65773_c2_seq1	73	A	C	*	*
comp65441_c0_seq1	373	G	A	*	*
comp65658_c0_seq1	885	C	T	CI01000030_10374567_10392087	24
comp65658_c0_seq1	908	G	T	CI01000030_10374567_10392087	24
comp65858_c1_seq3	782	T	C	*	*
comp65479_c0_seq1	666	A	G	*	*
comp65177_c0_seq1	779	A	C	CI01000047_04056077_04061495	9
comp65040_c0_seq1	1637	T	A	CI01000340_17078619_17088012	18
comp65627_c0_seq1	4932	A	G	CI01000313_01140265_01183820	unknown
comp64491_c0_seq1	1080	A	G	CI01000069_05033299_05034403	2
comp65427_c0_seq2	1545	G	A	CI01000154_00956115_00973357	unknown
comp64325_c0_seq1	1450	T	C	CI01000030_06705681_06711246	24
comp64505_c0_seq6	43	T	C	CI01000027_09767653_09768743	12
comp65778_c0_seq1	90	G	A	CI01000082_03842377_03853641	19
comp64855_c2_seq4	171	A	G	*	*
comp64855_c2_seq4	189	A	G	*	*
comp64094_c0_seq1	837	T	C	CI01000075_00649702_00654404	unknown
comp64045_c0_seq1	825	T	C	CI01000186_00692336_00696891	unknown
comp23631_c0_seq1	10	T	C	*	*
comp23561_c0_seq1	37	T	A	*	*
comp59053_c0_seq1	179	T	C	CI01000066_00151325_00157474	unknown
comp59766_c0_seq1	165	C	A	*	*
comp58619_c0_seq1	1500	G	T	*	*
comp58059_c0_seq1	59	C	T	*	*
comp58189_c0_seq1	444	G	A	CI01000086_01005334_01006342	unknown
comp59301_c0_seq1	1170	T	A	CI01000110_03095980_03103572	13
comp58760_c0_seq1	1020	C	G	CI01000180_00972139_00974538	unknown
comp59799_c0_seq1	275	G	A	*	*
comp58582_c0_seq1	730	T	A	*	*
comp58232_c0_seq1	9	T	C	CI01000343_00778098_00784667	1
comp58232_c0_seq1	17	C	T	CI01000343_00778098_00784667	1
comp58232_c0_seq1	18	T	C	CI01000343_00778098_00784667	1
comp58232_c0_seq1	24	C	T	CI01000343_00778098_00784667	1
comp58232_c0_seq1	42	T	C	CI01000343_00778098_00784667	1
comp58232_c0_seq1	43	T	C	CI01000343_00778098_00784667	1
comp58307_c0_seq1	785	G	A	*	*
comp58058_c0_seq1	1744	T	C	*	*
comp58645_c0_seq1	2513	A	G	CI01000006_07699736_07726659	3
comp59330_c0_seq1	349	C	T	CI01000080_03259702_03274657	unknown
comp59661_c0_seq1	3303	C	T	CI01000330_01209985_01218019	20
comp59661_c0_seq1	3335	T	C	CI01000330_01209985_01218019	20
comp59661_c0_seq1	3341	C	T	CI01000330_01209985_01218019	20
comp58877_c0_seq1	1262	C	T	CI01000016_04557546_04579200	12
comp59454_c0_seq1	79	C	T	CI01000054_11142387_11149427	4
comp59169_c0_seq1	272	C	T	CI01000116_00150761_00159024	unknown
comp59169_c0_seq1	407	G	T	CI01000116_00150761_00159024	unknown
comp59886_c0_seq1	713	T	G	CI01000129_00233193_00235697	6
comp58768_c0_seq1	332	G	T	CI01000049_00389394_00392865	8
comp59981_c0_seq2	501	G	A	CI01000059_04732477_04736667	17
comp59988_c0_seq3	492	T	C	CI01000319_05684798_05685353	unknown
comp58717_c0_seq1	1109	G	A	*	*
comp59763_c0_seq1	574	C	T	CI01000030_07868597_07886123	24
comp58730_c0_seq2	769	G	A	*	*
comp58730_c0_seq2	777	T	C	*	*
comp58730_c0_seq2	812	G	A	*	*
comp58730_c0_seq2	818	C	T	*	*
comp58730_c0_seq2	825	A	T	*	*
comp58730_c0_seq2	831	T	G	*	*
comp58730_c0_seq2	838	T	G	*	*
comp58730_c0_seq2	853	G	A	*	*
comp58730_c0_seq2	856	A	C	*	*
comp58730_c0_seq2	869	C	G	*	*
comp58730_c0_seq2	883	T	A	*	*
comp58730_c0_seq2	891	G	C	*	*
comp58730_c0_seq2	899	A	T	*	*
comp58730_c0_seq2	913	G	C	*	*
comp20885_c0_seq1	193	A	G	*	*
comp21387_c0_seq1	548	T	C	*	*
comp20877_c0_seq1	753	A	T	*	*
comp21190_c0_seq1	34	G	A	CI01000004_11432849_11451784	22
comp38315_c1_seq1	147	T	C	*	*
comp39717_c0_seq1	377	T	A	*	*
comp38881_c0_seq1	73	A	C	CI01000158_01691863_01749991	unknown
comp38203_c0_seq1	95	G	A	*	*
comp50455_c0_seq1	379	A	G	*	*
comp51240_c0_seq1	473	G	A	CI01000013_05847899_05849819	7
comp51854_c0_seq1	492	T	C	CI01000000_00814932_00820795	13
comp50705_c0_seq1	154	G	T	CI01000054_10082299_10083956	4
comp50705_c0_seq1	288	G	T	CI01000054_10082299_10083956	4
comp50705_c0_seq1	289	C	T	CI01000054_10082299_10083956	4
comp50618_c0_seq1	452	T	C	*	*
comp50631_c0_seq1	135	A	G	*	*
comp15633_c0_seq1	573	C	T	*	*
comp37950_c0_seq1	1037	A	T	CI01000053_02989765_02990808	unknown
comp36730_c0_seq1	364	G	A	CI01000005_06308859_06313108	unknown
comp37688_c0_seq1	584	T	G	*	*
comp36929_c0_seq1	441	T	C	*	*
comp37881_c0_seq1	266	C	T	CI01000347_00193016_00198464	21
comp37988_c0_seq1	380	T	C	CI01000054_01042925_01056338	4
comp37788_c0_seq1	60	A	C	CI01000054_06292147_06297237	4
comp36144_c0_seq1	413	A	T	CI01000027_03675758_03678539	unknown
comp67847_c1_seq2	340	A	G	*	*
comp66886_c0_seq1	3911	T	C	CI01000122_00726953_00753756	12
comp67726_c2_seq2	1450	G	A	CI01000054_01203148_01209012	4
comp66616_c0_seq1	1501	C	G	CI01000507_00013520_00025849	unknown
comp66616_c0_seq1	1537	T	G	CI01000507_00013520_00025849	unknown
comp66616_c0_seq1	1914	C	T	CI01000507_00013520_00025849	unknown
comp66616_c0_seq2	52	C	T	CI01000507_00013520_00025849	unknown
comp67088_c2_seq3	1456	A	G	*	*
comp67088_c2_seq3	1459	A	G	*	*
comp67858_c2_seq2	1693	T	C	CI01000065_00782736_00793467	19
comp66226_c0_seq7	302	T	C	*	*
comp66226_c0_seq7	397	A	G	*	*
comp67156_c3_seq4	568	C	T	CI01000082_01188424_01190771	19
comp67156_c4_seq1	37	T	C	CI01000340_14509233_14513910	18
comp66022_c0_seq2	1576	T	C	CI01000051_00346827_00352024	14
comp66022_c0_seq2	1593	T	A	CI01000051_00346827_00352024	14
comp66022_c0_seq2	1599	T	C	CI01000051_00346827_00352024	14
comp66262_c0_seq2	1012	A	C	*	*
comp67934_c0_seq4	249	A	G	*	*
comp67897_c0_seq3	867	G	A	CI01000023_00241262_00242209	unknown
comp67897_c0_seq3	1178	G	A	CI01000023_00241262_00242209	unknown
comp67201_c0_seq5	674	G	A	*	*
comp67455_c0_seq1	246	T	A	CI01000018_04361150_04364887	19
comp67455_c0_seq1	275	A	G	CI01000018_04361150_04364887	19
comp67112_c0_seq1	302	C	T	*	*
comp67555_c0_seq4	348	A	G	CI01000339_00620788_00628381	17
comp67555_c0_seq4	351	A	G	CI01000339_00620788_00628381	17
comp67555_c0_seq4	370	A	G	CI01000339_00620788_00628381	17
comp67555_c0_seq4	371	G	A	CI01000339_00620788_00628381	17
comp67953_c2_seq4	1572	C	T	CI01000059_10197106_10203898	17
comp66647_c0_seq1	1423	C	A	CI01000054_10096838_10110282	4
comp66783_c0_seq1	467	T	A	CI01000204_00402898_00405195	unknown
comp66783_c0_seq1	468	A	T	CI01000204_00402898_00405195	unknown
comp66254_c0_seq1	2397	T	A	CI01000113_02685260_02707606	2
comp66200_c0_seq1	556	G	A	*	*
comp66832_c0_seq1	2588	A	G	CI01000049_09532855_09551543	8
comp66822_c0_seq1	2633	C	T	CI01085201_00000713_00001488	8
comp66688_c0_seq4	849	C	T	CI01095121_00000384_00001393	unknown
comp66995_c0_seq1	3966	G	A	CI01000036_01250575_01252253	unknown
comp66370_c0_seq2	183	C	G	*	*
comp66881_c0_seq2	69	C	T	*	*
comp66881_c0_seq2	70	C	T	*	*
comp66955_c1_seq3	524	C	A	*	*
comp66955_c1_seq3	530	T	A	*	*
comp66222_c0_seq1	145	A	T	CI01000112_02269456_02270414	2
comp66222_c0_seq1	309	G	C	CI01000112_02269456_02270414	2
comp66222_c0_seq1	492	C	T	CI01000112_02269456_02270414	2
comp66222_c0_seq1	537	C	T	CI01000112_02269456_02270414	2
comp66222_c0_seq1	544	T	C	CI01000112_02269456_02270414	2
comp66670_c0_seq1	1804	C	T	CI01000016_05871353_05874812	12
comp66670_c0_seq2	1691	C	A	CI01000016_05871353_05874812	12
comp66670_c0_seq2	1765	T	C	CI01000016_05871353_05874812	12
comp67176_c3_seq4	257	C	T	*	*
comp67463_c0_seq1	852	T	C	CI01000057_03652858_03668897	10
comp67463_c0_seq1	912	T	C	CI01000057_03652858_03668897	10
comp67070_c3_seq1	226	T	C	*	*
comp67070_c3_seq1	229	A	G	*	*
comp67070_c3_seq1	239	A	G	*	*
comp67070_c3_seq1	245	A	G	*	*
comp66738_c3_seq3	240	G	A	CI01000026_06655806_06662392	1
comp66738_c3_seq3	246	A	G	CI01000026_06655806_06662392	1
comp66738_c3_seq3	263	T	C	CI01000026_06655806_06662392	1
comp66738_c3_seq3	273	T	C	CI01000026_06655806_06662392	1
comp66209_c0_seq2	2335	A	G	CI01000169_00097241_00102957	unknown
comp66209_c0_seq2	2341	A	T	CI01000169_00097241_00102957	unknown
comp67399_c1_seq1	196	T	A	*	*
comp67399_c1_seq1	221	T	A	*	*
comp67399_c1_seq1	251	C	A	*	*
comp67399_c1_seq1	252	A	T	*	*
comp67399_c1_seq1	264	G	A	*	*
comp67399_c1_seq1	272	A	G	*	*
comp67399_c1_seq1	282	A	G	*	*
comp66249_c0_seq1	4448	C	A	CI01180000_04469563_04545081	5
comp66249_c0_seq1	4449	C	T	CI01180000_04469563_04545081	5
comp67056_c0_seq1	1674	A	G	*	*
comp66516_c0_seq1	1512	C	A	CI01000027_09414743_09422093	12
comp66516_c0_seq1	4411	A	G	CI01000027_09414743_09422093	12
comp67083_c1_seq7	1317	T	A	CI01021186_00000552_00001788	unknown
comp67083_c1_seq7	1383	C	T	CI01021186_00000552_00001788	unknown
comp66791_c2_seq5	1719	T	C	*	*
comp66421_c0_seq1	160	C	T	CI01000059_08270053_08279582	17
comp67609_c0_seq2	531	G	A	CI01000242_00013049_00016550	unknown
comp67194_c0_seq1	833	T	G	*	*
comp67194_c0_seq1	892	G	A	*	*
comp67351_c0_seq1	2159	T	C	CI01000013_10127318_10157548	7
comp67450_c4_seq4	105	G	A	CI01000009_07383927_07391805	16
comp67200_c0_seq2	269	G	A	CI01000000_15829395_15841876	13
comp67333_c0_seq1	189	C	T	*	*
comp67716_c2_seq6	247	A	G	CI01000344_01208746_01214936	1
comp67716_c2_seq6	1037	G	A	CI01000344_01208746_01214936	1
comp66483_c0_seq4	692	A	C	*	*
comp67169_c0_seq8	498	A	G	*	*
comp67169_c0_seq8	627	G	T	*	*
comp67169_c0_seq8	632	G	C	*	*
comp67959_c1_seq3	242	G	A	*	*
comp67165_c0_seq1	1155	G	A	CI01000117_00444731_00465189	4
comp67165_c0_seq1	2633	C	T	CI01000117_00444731_00465189	4
comp67387_c0_seq1	776	G	A	*	*
comp67387_c0_seq1	846	G	A	*	*
comp67387_c0_seq1	931	C	T	*	*
comp67387_c0_seq1	1004	G	A	*	*
comp66628_c0_seq1	222	A	G	CI01000027_07022724_07029894	12
comp66628_c0_seq3	187	A	G	CI01000027_07022724_07029894	12
comp66628_c0_seq3	213	A	G	CI01000027_07022724_07029894	12
comp66628_c0_seq3	225	A	G	CI01000027_07022724_07029894	12
comp66628_c0_seq3	229	A	G	CI01000027_07022724_07029894	12
comp66628_c0_seq3	1881	A	G	CI01000027_07022724_07029894	12
comp66628_c0_seq3	1886	A	G	CI01000027_07022724_07029894	12
comp66628_c0_seq3	1893	A	G	CI01000027_07022724_07029894	12
comp66628_c0_seq3	1895	A	G	CI01000027_07022724_07029894	12
comp67054_c1_seq8	477	A	G	CI01000047_00654212_00689092	9
comp67054_c1_seq8	489	T	A	CI01000047_00654212_00689092	9
comp66310_c0_seq2	667	A	G	CI01000388_00062705_00066209	unknown
comp66310_c0_seq2	676	C	T	CI01000388_00062705_00066209	unknown
comp66678_c0_seq1	671	A	G	CI01000304_06738434_06742551	24
comp66564_c0_seq2	1249	T	C	*	*
comp66532_c0_seq3	515	G	A	CI01000105_02713541_02752128	unknown
comp67162_c0_seq1	9	G	A	*	*
comp67162_c0_seq1	10	G	A	*	*
comp67162_c0_seq2	567	C	T	*	*
comp66981_c0_seq1	2029	T	A	CI01000050_02833976_02838912	21
comp66981_c0_seq1	2033	A	T	CI01000050_02833976_02838912	21
comp67421_c0_seq16	567	T	G	*	*
comp67421_c0_seq16	587	G	A	*	*
comp66080_c0_seq1	36	C	T	*	*
comp67175_c0_seq1	1636	C	T	CI01000059_00691603_00693842	17
comp67175_c0_seq1	1742	C	T	CI01000059_00691603_00693842	17
comp67175_c0_seq1	2057	A	T	CI01000059_00691603_00693842	17
comp67175_c0_seq1	2145	G	T	CI01000059_00691603_00693842	17
comp67472_c0_seq6	399	T	C	CI01000325_04140813_04189686	14
comp67649_c0_seq2	426	A	T	CI01000240_00318501_00323252	unknown
comp67649_c0_seq2	430	C	T	CI01000240_00318501_00323252	unknown
comp67649_c0_seq2	455	T	G	CI01000240_00318501_00323252	unknown
comp67649_c0_seq2	463	G	T	CI01000240_00318501_00323252	unknown
comp67649_c0_seq3	371	T	G	CI01000240_00318501_00323252	unknown
comp67941_c0_seq1	63	G	A	CI01000047_06993737_07007548	9
comp67570_c0_seq1	384	A	G	CI01000001_05575469_05577709	6
comp66116_c0_seq4	276	G	A	*	*
comp66185_c0_seq1	158	A	G	CI01000053_05351273_05356701	unknown
comp67050_c0_seq1	1204	T	C	CI01000049_04219938_04257323	8
comp66984_c0_seq1	1285	A	G	*	*
comp67074_c0_seq1	88	G	A	CI01000313_01097272_01103624	unknown
comp67074_c0_seq1	450	C	G	CI01000313_01097272_01103624	unknown
comp67943_c0_seq3	268	T	G	*	*
comp67890_c0_seq41	4381	G	C	CI01000000_01149697_01163047	13
comp67342_c0_seq2	650	A	C	CI01000337_01333128_01336233	unknown
comp67072_c0_seq1	1517	G	A	CI01000152_00365269_00401473	22
comp67072_c0_seq1	3641	C	T	CI01000152_00365269_00401473	22
comp66595_c0_seq6	1320	T	C	CI01000187_00608773_00626392	3
comp66047_c0_seq2	379	C	T	*	*
comp67996_c0_seq8	1011	A	C	CI01000112_04055598_04089942	2
comp67996_c0_seq8	1253	G	A	CI01000112_04055598_04089942	2
comp67910_c0_seq1	1039	G	A	*	*
comp67746_c0_seq2	702	C	T	CI01000222_00328639_00330158	unknown
comp67767_c0_seq1	3809	A	G	CI01000052_00906265_00916799	21
comp67767_c0_seq1	4125	G	A	CI01000052_00906265_00916799	21
comp66167_c0_seq1	79	A	T	CI01000053_02071290_02083892	unknown
comp66167_c0_seq2	84	A	G	CI01000053_02071290_02083892	unknown
comp66167_c0_seq2	85	G	C	CI01000053_02071290_02083892	unknown
comp66167_c0_seq2	91	T	C	CI01000053_02071290_02083892	unknown
comp66167_c0_seq2	100	T	C	CI01000053_02071290_02083892	unknown
comp66167_c0_seq2	106	A	T	CI01000053_02071290_02083892	unknown
comp66167_c0_seq2	108	T	C	CI01000053_02071290_02083892	unknown
comp66167_c0_seq2	236	T	G	CI01000053_02071290_02083892	unknown
comp67836_c0_seq1	185	T	G	*	*
comp66201_c0_seq2	367	T	C	CI01000040_05909175_05910454	3
comp66070_c0_seq1	66	A	T	CI01000319_03572982_03580662	unknown
comp66070_c0_seq1	320	A	G	CI01000319_03572982_03580662	unknown
comp67220_c0_seq1	1013	C	T	CI01000069_03250683_03252335	2
comp66211_c1_seq7	126	G	A	CI01000010_06043120_06058750	21
comp66211_c1_seq7	149	C	A	CI01000010_06043120_06058750	21
comp66211_c1_seq7	173	G	T	CI01000010_06043120_06058750	21
comp66211_c1_seq7	183	C	A	CI01000010_06043120_06058750	21
comp67823_c0_seq1	1415	A	G	*	*
comp67823_c0_seq1	1458	A	G	*	*
comp67823_c0_seq1	1526	G	C	*	*
comp67823_c0_seq1	2164	G	A	*	*
comp66715_c0_seq1	1491	C	T	*	*
comp67985_c1_seq7	186	T	C	*	*
comp67797_c1_seq1	1957	A	T	*	*
comp67797_c1_seq1	1958	C	T	*	*
comp67797_c1_seq1	1964	C	T	*	*
comp67052_c0_seq2	696	C	A	CI01000069_03382399_03395900	2
comp76056_c0_seq1	50	T	C	*	*
comp35988_c0_seq1	248	C	T	*	*
comp35282_c0_seq1	332	G	C	*	*
comp35968_c0_seq1	416	G	A	*	*
comp35536_c0_seq1	64	G	A	CI01000339_05984460_05985628	17
comp34941_c0_seq1	275	G	A	CI01000058_03645458_03659734	10
comp48426_c0_seq1	94	C	T	CI01000027_02059709_02072254	12
comp49425_c0_seq1	147	G	C	CI01000024_06883853_06888064	18
comp48049_c0_seq1	155	A	G	CI01000117_00207043_00208962	4
comp48083_c0_seq1	102	C	T	*	*
comp49327_c0_seq1	368	G	C	*	*
comp48186_c0_seq1	150	A	G	*	*
comp48295_c0_seq1	491	A	T	CI01000074_00143345_00144521	unknown
comp48486_c0_seq1	616	A	G	CI01000020_00959078_00971223	11
comp28447_c0_seq1	483	A	G	CI01000040_06514889_06518461	3
comp29237_c0_seq1	2217	C	T	CI01000300_10955227_10962261	8
comp47718_c0_seq1	75	T	C	CI01000339_01898504_01904469	17
comp47712_c0_seq1	423	T	C	CI01000016_08881761_08888177	12
comp47613_c0_seq1	1402	C	A	*	*
comp47498_c0_seq1	352	G	C	CI01000012_02614955_02631276	5
comp47247_c0_seq1	19	T	C	*	*
comp47211_c0_seq1	1514	A	G	CI01000018_04231186_04233076	19
comp47360_c0_seq1	346	C	A	*	*
comp47320_c1_seq1	2339	A	G	CI01000066_03174704_03185343	unknown
comp47525_c0_seq1	219	A	T	*	*
comp47361_c0_seq1	433	G	A	CI01000320_00264815_00284889	4
comp47158_c0_seq1	175	C	T	CI01000069_01965203_01971032	2
comp47110_c0_seq1	1338	T	A	*	*
comp47196_c0_seq1	847	A	C	CI01000345_00996162_00998246	1
comp47111_c0_seq1	229	G	A	CI01000001_13242387_13245977	6
comp47111_c0_seq1	232	A	T	CI01000001_13242387_13245977	6
comp47111_c0_seq1	239	T	A	CI01000001_13242387_13245977	6
comp47240_c2_seq1	890	A	C	CI01000311_01924031_01929402	23
comp47240_c2_seq1	946	A	C	CI01000311_01924031_01929402	23
comp47240_c2_seq1	953	A	T	CI01000311_01924031_01929402	23
comp61470_c0_seq1	99	G	A	*	*
comp60346_c1_seq3	250	C	T	CI01000204_00231342_00236857	unknown
comp61139_c0_seq1	306	G	A	*	*
comp60908_c0_seq2	344	C	G	CI01000300_07843046_07844594	8
comp60562_c0_seq1	357	A	G	CI01000009_09490460_09493598	16
comp61363_c0_seq1	1260	C	T	CI01000030_07216807_07247307	24
comp60894_c0_seq2	79	A	G	*	*
comp60894_c0_seq2	83	T	C	*	*
comp60894_c0_seq2	102	G	A	*	*
comp60894_c0_seq2	121	G	A	*	*
comp60894_c0_seq2	127	T	A	*	*
comp60894_c0_seq2	148	A	C	*	*
comp60894_c0_seq2	152	T	A	*	*
comp61097_c0_seq1	1354	T	A	CI01000027_00980123_00987611	12
comp61097_c0_seq1	1393	C	A	CI01000027_00980123_00987611	12
comp60789_c0_seq2	801	G	A	CI01000001_07056922_07065716	6
comp60789_c0_seq2	894	T	C	CI01000001_07056922_07065716	6
comp60368_c0_seq1	1059	T	C	CI01000009_06002120_06017019	16
comp61127_c0_seq2	1704	C	T	CI01000230_00338904_00353633	15
comp60058_c0_seq2	378	A	C	*	*
comp60058_c0_seq2	428	T	C	*	*
comp61746_c0_seq1	569	G	A	CI01000006_08557710_08600107	3
comp61948_c0_seq1	233	G	A	CI01000016_09240403_09243601	12
comp60118_c0_seq1	77	G	A	CI01000010_03109809_03114298	21
comp60571_c0_seq1	518	G	C	CI01000181_00641399_00644260	unknown
comp60600_c0_seq1	52	G	A	CI01000304_17009769_17023302	24
comp61302_c0_seq1	695	A	G	*	*
comp61635_c0_seq1	34	G	A	CI01000301_00598019_00599989	unknown
comp61154_c0_seq1	701	T	A	*	*
comp61295_c0_seq1	103	A	G	*	*
comp61295_c0_seq1	110	G	A	*	*
comp61026_c0_seq1	193	G	C	*	*
comp61026_c0_seq1	204	T	C	*	*
comp60719_c0_seq1	77	G	A	CI01000020_04679937_04682501	11
comp60516_c1_seq1	654	C	T	*	*
comp61491_c0_seq2	130	T	C	CI01000054_06990478_06999311	4
comp61481_c0_seq1	901	C	G	CI01000026_10014914_10019772	1
comp61451_c1_seq1	844	A	T	CI01000015_00122343_00125124	24
comp60038_c0_seq1	625	T	C	*	*
comp60972_c0_seq2	838	C	A	*	*
comp61968_c0_seq1	1279	C	G	CI01000300_01824226_01831566	8
comp60787_c0_seq1	2656	T	C	*	*
comp60071_c0_seq1	468	G	A	CI01000074_00138137_00142222	unknown
comp61372_c0_seq1	1871	G	A	CI01000047_04606043_04610846	9
comp61372_c0_seq1	1888	A	G	CI01000047_04606043_04610846	9
comp61964_c0_seq1	597	T	A	*	*
comp61964_c0_seq1	599	T	A	*	*
comp61640_c2_seq1	858	C	T	*	*
comp61640_c2_seq1	866	T	C	*	*
comp61640_c2_seq1	948	T	C	*	*
comp61640_c2_seq1	963	C	T	*	*
comp60272_c0_seq1	15	T	C	*	*
comp60272_c0_seq1	16	T	C	*	*
comp61507_c0_seq2	275	A	G	*	*
comp69516_c3_seq1	1330	C	T	CI01180000_04780398_04786371	5
comp69516_c4_seq1	549	G	A	*	*
comp69759_c0_seq2	835	G	A	CI01000063_07450175_07455382	9
comp68513_c0_seq11	158	A	G	CI01000013_03493064_03499971	7
comp68513_c0_seq11	229	T	C	CI01000013_03493064_03499971	7
comp68677_c2_seq1	722	C	T	CI01000310_01747213_01784802	23
comp68677_c3_seq2	139	A	T	CI01000032_02827399_02829641	unknown
comp68677_c3_seq6	197	C	T	CI01000032_02827399_02829641	unknown
comp68677_c4_seq1	1741	A	T	*	*
comp68686_c3_seq4	341	T	C	*	*
comp68686_c3_seq4	351	T	C	*	*
comp68686_c3_seq4	453	A	G	*	*
comp69049_c4_seq1	2330	A	T	CI01000008_02381036_02387291	3
comp69170_c0_seq2	1664	C	T	CI01000006_12684154_12695960	3
comp68887_c0_seq6	900	G	A	CI01000020_04837068_04844947	11
comp68974_c0_seq1	51	A	G	*	*
comp68974_c0_seq1	193	A	G	*	*
comp68974_c0_seq1	208	A	G	*	*
comp68974_c0_seq1	218	A	G	*	*
comp68974_c0_seq1	351	G	A	*	*
comp68974_c0_seq1	387	G	A	*	*
comp68974_c0_seq1	459	T	C	*	*
comp68974_c0_seq1	530	G	A	*	*
comp68056_c0_seq1	36	G	A	*	*
comp68328_c0_seq2	329	T	C	CI01096090_00000132_00001160	unknown
comp68979_c0_seq2	512	A	G	*	*
comp68979_c0_seq2	545	G	A	*	*
comp68979_c0_seq2	565	T	C	*	*
comp69058_c2_seq6	719	T	A	CI01000319_05718732_05734284	unknown
comp69800_c0_seq1	291	G	C	CI01000016_09959197_09962175	12
comp69800_c1_seq1	514	G	A	*	*
comp69800_c1_seq1	550	A	G	*	*
comp69488_c0_seq19	978	G	A	CI01000351_00410571_00461334	unknown
comp69488_c0_seq11	978	G	A	CI01000351_00410571_00461334	unknown
comp69690_c0_seq1	584	A	G	CI01000032_00511336_00516935	unknown
comp69697_c0_seq1	2061	A	C	CI01000210_00194466_00198870	unknown
comp69274_c1_seq1	68	G	A	*	*
comp69274_c1_seq1	104	C	T	*	*
comp69274_c1_seq1	130	T	C	*	*
comp69274_c1_seq1	131	A	G	*	*
comp69274_c1_seq1	146	T	C	*	*
comp69924_c0_seq1	1307	T	C	CI01000218_00119041_00133536	unknown
comp68030_c1_seq2	226	G	A	CI01000040_00810717_00829640	3
comp69861_c0_seq6	694	A	G	*	*
comp69576_c1_seq2	765	C	T	CI01105945_00000421_00005498	unknown
comp69576_c1_seq2	769	A	G	CI01105945_00000421_00005498	unknown
comp69576_c1_seq2	776	A	G	CI01105945_00000421_00005498	unknown
comp69576_c1_seq2	786	T	C	CI01105945_00000421_00005498	unknown
comp68326_c0_seq1	134	G	A	CI01000140_02333461_02337140	unknown
comp69749_c0_seq2	957	G	A	*	*
comp69484_c0_seq2	129	T	C	CI01000030_11101642_11111505	24
comp69484_c0_seq2	1508	T	C	CI01000030_11101642_11111505	24
comp69593_c1_seq4	456	T	A	*	*
comp69593_c1_seq4	478	C	A	*	*
comp69593_c1_seq4	479	T	C	*	*
comp68997_c1_seq27	341	C	T	*	*
comp68997_c1_seq38	935	A	G	*	*
comp69008_c0_seq1	82	T	C	*	*
comp68908_c2_seq12	446	A	G	CI01000054_11162176_11165636	4
comp68908_c2_seq11	446	A	G	CI01000054_11162176_11165636	4
comp69611_c0_seq1	2056	G	T	CI01000013_04750261_04754885	7
comp69548_c2_seq2	2628	T	G	CI01000004_01605140_01622364	22
comp69548_c2_seq2	2635	G	A	CI01000004_01605140_01622364	22
comp69508_c0_seq15	316	C	T	CI01000010_11393432_11410120	21
comp69508_c0_seq15	324	A	G	CI01000010_11393432_11410120	21
comp69508_c0_seq11	111	A	C	CI01000129_00492062_00541841	6
comp69508_c0_seq11	316	C	T	CI01000129_00492062_00541841	6
comp69508_c0_seq11	324	A	G	CI01000129_00492062_00541841	6
comp68250_c6_seq16	221	C	A	CI01180000_09046542_09058939	5
comp68250_c6_seq8	293	C	A	CI01180000_09046542_09058939	5
comp68250_c6_seq8	300	T	C	CI01180000_09046542_09058939	5
comp68011_c3_seq13	3283	A	G	CI01000092_03957253_03983692	unknown
comp68011_c3_seq11	3283	A	G	CI01000092_03957253_03983692	unknown
comp69554_c0_seq7	108	A	T	*	*
comp68660_c0_seq4	408	A	G	*	*
comp69414_c0_seq1	1147	T	C	CI01000053_00956174_00961278	unknown
comp68300_c0_seq1	2577	T	G	CI01000063_04544999_04552162	9
comp68706_c0_seq1	577	T	C	CI01021200_00004809_00010096	unknown
comp68706_c0_seq1	583	G	A	CI01021200_00004809_00010096	unknown
comp68706_c0_seq1	586	G	T	CI01021200_00004809_00010096	unknown
comp68706_c0_seq1	601	T	C	CI01021200_00004809_00010096	unknown
comp68706_c0_seq1	602	G	A	CI01021200_00004809_00010096	unknown
comp68706_c0_seq1	619	C	T	CI01021200_00004809_00010096	unknown
comp68706_c0_seq1	628	A	G	CI01021200_00004809_00010096	unknown
comp68706_c0_seq1	639	G	A	CI01021200_00004809_00010096	unknown
comp68706_c0_seq1	647	G	A	CI01021200_00004809_00010096	unknown
comp68706_c0_seq1	978	G	A	CI01021200_00004809_00010096	unknown
comp68706_c0_seq1	992	G	A	CI01021200_00004809_00010096	unknown
comp68706_c0_seq1	1015	G	A	CI01021200_00004809_00010096	unknown
comp68706_c0_seq1	1017	A	G	CI01021200_00004809_00010096	unknown
comp68706_c0_seq1	1024	A	G	CI01021200_00004809_00010096	unknown
comp68706_c0_seq1	1031	A	C	CI01021200_00004809_00010096	unknown
comp68706_c0_seq1	1032	T	A	CI01021200_00004809_00010096	unknown
comp68706_c0_seq1	1042	T	A	CI01021200_00004809_00010096	unknown
comp68706_c0_seq1	1069	A	G	CI01021200_00004809_00010096	unknown
comp68706_c0_seq1	1075	C	T	CI01021200_00004809_00010096	unknown
comp68706_c0_seq1	1078	G	A	CI01021200_00004809_00010096	unknown
comp68706_c0_seq1	1084	C	A	CI01021200_00004809_00010096	unknown
comp68706_c0_seq1	1136	A	T	CI01021200_00004809_00010096	unknown
comp68706_c0_seq1	1151	T	G	CI01021200_00004809_00010096	unknown
comp68706_c0_seq1	1231	T	A	CI01021200_00004809_00010096	unknown
comp68706_c0_seq1	1274	A	G	CI01021200_00004809_00010096	unknown
comp68706_c0_seq1	1294	C	T	CI01021200_00004809_00010096	unknown
comp68706_c0_seq1	1296	G	A	CI01021200_00004809_00010096	unknown
comp68706_c0_seq1	1302	C	G	CI01021200_00004809_00010096	unknown
comp68706_c0_seq1	1327	A	T	CI01021200_00004809_00010096	unknown
comp68706_c0_seq1	1334	A	G	CI01021200_00004809_00010096	unknown
comp68706_c0_seq1	1336	C	A	CI01021200_00004809_00010096	unknown
comp68706_c0_seq1	1360	C	T	CI01021200_00004809_00010096	unknown
comp68706_c0_seq1	1376	C	G	CI01021200_00004809_00010096	unknown
comp68706_c0_seq1	1378	A	G	CI01021200_00004809_00010096	unknown
comp68706_c0_seq1	1400	G	A	CI01021200_00004809_00010096	unknown
comp68706_c0_seq1	1406	T	C	CI01021200_00004809_00010096	unknown
comp68706_c0_seq1	1609	T	C	CI01021200_00004809_00010096	unknown
comp68706_c0_seq1	1615	A	G	CI01021200_00004809_00010096	unknown
comp68706_c0_seq1	1627	A	G	CI01021200_00004809_00010096	unknown
comp68706_c0_seq1	1633	A	G	CI01021200_00004809_00010096	unknown
comp68706_c0_seq1	1637	A	G	CI01021200_00004809_00010096	unknown
comp68706_c0_seq1	1644	A	T	CI01021200_00004809_00010096	unknown
comp68706_c0_seq1	1653	T	G	CI01021200_00004809_00010096	unknown
comp68706_c0_seq1	1654	G	A	CI01021200_00004809_00010096	unknown
comp68706_c0_seq1	1674	A	C	CI01021200_00004809_00010096	unknown
comp68706_c0_seq1	1675	G	T	CI01021200_00004809_00010096	unknown
comp68706_c0_seq1	1828	C	G	CI01021200_00004809_00010096	unknown
comp68706_c0_seq1	1856	T	A	CI01021200_00004809_00010096	unknown
comp68706_c0_seq1	1867	A	C	CI01021200_00004809_00010096	unknown
comp68706_c0_seq1	1876	T	G	CI01021200_00004809_00010096	unknown
comp68706_c0_seq2	984	T	A	CI01000364_00002233_00008090	unknown
comp68778_c2_seq2	189	C	T	*	*
comp68778_c2_seq5	359	A	G	*	*
comp68827_c0_seq15	427	C	T	*	*
comp69103_c0_seq1	224	C	T	*	*
comp69103_c0_seq1	286	C	A	*	*
comp68406_c1_seq2	962	G	A	CI01000299_00151569_00153623	8
comp69676_c0_seq2	244	A	G	*	*
comp69676_c0_seq2	290	T	C	*	*
comp69515_c7_seq3	529	A	C	*	*
comp69335_c1_seq5	2543	A	G	CI01000306_01439864_01463150	10
comp69997_c0_seq4	310	A	C	CI01000448_00000120_00019252	unknown
comp69997_c0_seq7	343	C	T	CI01000448_00000120_00019252	unknown
comp69997_c0_seq7	344	A	G	CI01000448_00000120_00019252	unknown
comp69997_c0_seq7	388	A	T	CI01000448_00000120_00019252	unknown
comp68184_c0_seq2	2014	A	G	CI01000161_01044665_01050371	9
comp69911_c0_seq4	2404	G	A	CI01000013_04805165_04810980	7
comp69164_c0_seq1	977	C	T	CI01000190_00644201_00679344	unknown
comp69471_c0_seq1	734	G	A	CI01000030_11059372_11062362	24
comp68924_c0_seq3	1147	G	A	CI01000142_00593244_00613363	unknown
comp68555_c0_seq1	99	A	G	*	*
comp68528_c1_seq2	844	C	T	CI01000350_00153346_00172663	16
comp68528_c1_seq2	857	A	T	CI01000350_00153346_00172663	16
comp68528_c1_seq2	878	T	G	CI01000350_00153346_00172663	16
comp68990_c1_seq1	223	G	C	CI01000006_06142449_06142925	3
comp68990_c1_seq1	249	A	T	CI01000006_06142449_06142925	3
comp69666_c0_seq2	217	T	C	CI01000334_00020667_00020942	2
comp69196_c2_seq6	695	C	A	CI01127732_00002026_00002203	unknown
comp68264_c0_seq1	976	T	C	CI01000010_04640858_04683752	21
comp68543_c0_seq2	1719	A	G	CI01000034_04960554_04972847	2
comp69657_c0_seq4	1386	A	G	CI01000028_00119511_00123983	unknown
comp69657_c0_seq4	1391	C	T	CI01000028_00119511_00123983	unknown
comp69657_c0_seq4	1440	C	A	CI01000028_00119511_00123983	unknown
comp69657_c0_seq4	1441	T	C	CI01000028_00119511_00123983	unknown
comp69657_c0_seq4	1448	G	C	CI01000028_00119511_00123983	unknown
comp69657_c0_seq4	1455	C	T	CI01000028_00119511_00123983	unknown
comp68445_c0_seq1	4045	A	T	CI01061377_00000482_00001162	unknown
comp69027_c0_seq1	910	A	G	*	*
comp69027_c0_seq1	913	A	G	*	*
comp68094_c0_seq1	4583	G	A	CI01000043_05185874_05196576	1
comp68622_c0_seq1	412	A	G	CI01000054_12039863_12047999	4
comp69461_c0_seq1	403	A	G	*	*
comp68201_c0_seq1	270	T	A	*	*
comp68201_c0_seq1	277	A	T	*	*
comp68961_c0_seq17	313	A	T	*	*
comp69131_c0_seq1	8187	C	T	CI01000020_06146066_06148751	11
comp68860_c0_seq1	3250	G	C	CI01057105_00000061_00001318	unknown
comp69330_c1_seq1	161	C	T	*	*
comp69330_c1_seq1	170	G	A	*	*
comp69330_c1_seq1	396	C	T	*	*
comp69330_c1_seq1	412	C	T	*	*
comp69330_c1_seq4	258	G	A	*	*
comp68926_c2_seq1	295	C	T	*	*
comp69679_c1_seq1	121	C	A	*	*
comp69679_c1_seq1	565	G	T	*	*
comp69357_c0_seq23	326	G	A	CI01000069_03273461_03285388	2
comp69357_c0_seq23	340	C	G	CI01000069_03273461_03285388	2
comp69357_c0_seq23	367	G	A	CI01000069_03273461_03285388	2
comp69357_c0_seq23	341	A	G	CI01000069_03273461_03285388	2
comp69172_c0_seq5	501	T	C	*	*
comp69172_c0_seq5	502	C	T	*	*
comp69130_c0_seq1	386	G	T	CI01000620_00001746_00003763	unknown
comp69130_c0_seq1	387	G	A	CI01000620_00001746_00003763	unknown
comp69130_c0_seq1	410	C	T	CI01000620_00001746_00003763	unknown
comp69130_c0_seq1	419	C	T	CI01000620_00001746_00003763	unknown
comp69130_c0_seq1	428	G	C	CI01000620_00001746_00003763	unknown
comp69130_c0_seq1	429	T	A	CI01000620_00001746_00003763	unknown
comp69130_c0_seq1	446	C	T	CI01000620_00001746_00003763	unknown
comp69130_c0_seq1	447	C	T	CI01000620_00001746_00003763	unknown
comp69130_c0_seq1	468	G	T	CI01000620_00001746_00003763	unknown
comp69130_c0_seq3	141	G	T	CI01000620_00001746_00003763	unknown
comp69130_c0_seq3	145	G	A	CI01000620_00001746_00003763	unknown
comp69130_c0_seq3	158	A	G	CI01000620_00001746_00003763	unknown
comp69130_c0_seq3	176	A	G	CI01000620_00001746_00003763	unknown
comp69990_c0_seq5	1105	A	G	*	*
comp69990_c0_seq5	1171	T	C	*	*
comp69976_c1_seq2	3230	T	A	CI01000113_00496299_00500634	2
comp68241_c0_seq3	660	C	T	*	*
comp68241_c0_seq3	665	T	C	*	*
comp68556_c0_seq3	480	C	T	CI01000006_10044550_10045827	3
comp68148_c0_seq2	236	A	G	*	*
comp68062_c0_seq1	686	C	T	CI01000030_06092897_06102203	24
comp68759_c0_seq3	839	A	T	CI01000340_04809014_04832590	18
comp68759_c0_seq4	582	A	T	CI01000340_04809014_04832590	18
comp69772_c0_seq8	15	G	A	*	*
comp69101_c3_seq1	472	T	C	*	*
comp68635_c0_seq1	3180	T	C	CI01000330_03764674_03766773	20
comp69003_c0_seq6	175	T	C	*	*
comp69374_c2_seq2	835	C	T	CI01000240_00200982_00206694	unknown
comp69374_c2_seq2	922	T	G	CI01000240_00200982_00206694	unknown
comp69374_c2_seq4	465	C	T	CI01000240_00200982_00206694	unknown
comp69374_c2_seq4	466	A	G	CI01000240_00200982_00206694	unknown
comp69053_c1_seq1	135	G	T	*	*
comp69845_c0_seq3	108	C	T	*	*
comp69551_c0_seq2	4526	C	T	CI01000339_02534217_02550941	17
comp68553_c0_seq1	133	T	G	CI01000075_01335455_01336921	unknown
comp68553_c0_seq1	157	A	G	CI01000075_01335455_01336921	unknown
comp69677_c0_seq3	582	G	C	*	*
comp69677_c0_seq3	617	T	C	*	*
comp68442_c0_seq1	1209	T	C	CI01000049_06826359_06837051	8
comp69967_c0_seq6	588	C	T	*	*
comp69967_c0_seq6	591	G	C	*	*
comp68267_c0_seq19	88	G	T	*	*
comp68267_c0_seq19	148	G	A	*	*
comp68267_c0_seq16	88	G	T	*	*
comp69039_c0_seq1	525	C	T	*	*
comp69039_c0_seq1	908	C	T	*	*
comp69039_c0_seq3	543	T	C	*	*
comp69039_c0_seq3	556	G	A	*	*
comp69039_c0_seq3	584	A	C	*	*
comp69039_c0_seq3	589	A	T	*	*
comp69880_c0_seq1	2179	T	C	CI01000037_00989468_01065721	16
comp69880_c0_seq1	3461	C	T	CI01000037_00989468_01065721	16
comp69832_c0_seq1	135	G	T	CI01085964_00001322_00005342	unknown
comp69832_c0_seq1	217	C	T	CI01085964_00001322_00005342	unknown
comp69832_c0_seq1	475	C	T	CI01085964_00001322_00005342	unknown
comp69832_c0_seq1	520	T	C	CI01085964_00001322_00005342	unknown
comp69832_c0_seq1	713	A	T	CI01085964_00001322_00005342	unknown
comp69832_c0_seq1	818	T	C	CI01085964_00001322_00005342	unknown
comp69832_c0_seq1	820	T	C	CI01085964_00001322_00005342	unknown
comp69832_c0_seq1	875	C	A	CI01085964_00001322_00005342	unknown
comp69687_c0_seq13	1307	A	G	CI01000118_00689323_00710249	unknown
comp69687_c0_seq10	1307	A	G	CI01000118_00689323_00710249	unknown
comp69991_c0_seq9	179	G	A	*	*
comp69991_c0_seq9	180	C	T	*	*
comp68176_c2_seq16	637	C	T	CI01000001_04462781_04463560	6
comp68176_c2_seq16	644	C	T	CI01000001_04462781_04463560	6
comp68176_c2_seq16	663	T	G	CI01000001_04462781_04463560	6
comp68176_c2_seq16	685	T	C	CI01000001_04462781_04463560	6
comp68176_c2_seq16	694	G	A	CI01000001_04462781_04463560	6
comp68176_c2_seq16	745	G	A	CI01000001_04462781_04463560	6
comp68176_c2_seq16	776	T	C	CI01000001_04462781_04463560	6
comp68176_c2_seq16	792	C	G	CI01000001_04462781_04463560	6
comp68176_c2_seq15	637	C	T	CI01000001_04462781_04463560	6
comp68176_c2_seq15	644	C	T	CI01000001_04462781_04463560	6
comp68176_c2_seq15	663	T	G	CI01000001_04462781_04463560	6
comp68176_c2_seq15	685	T	C	CI01000001_04462781_04463560	6
comp68176_c2_seq15	694	G	A	CI01000001_04462781_04463560	6
comp68176_c2_seq15	745	G	A	CI01000001_04462781_04463560	6
comp68176_c2_seq15	776	T	C	CI01000001_04462781_04463560	6
comp68176_c2_seq15	792	C	G	CI01000001_04462781_04463560	6
comp69520_c0_seq2	292	G	A	CI01000462_00031211_00051662	unknown
comp69505_c0_seq2	1085	A	G	CI01000021_06435903_06449790	6
comp69029_c1_seq6	316	C	T	*	*
comp68380_c2_seq2	1555	A	G	CI01000029_08654610_08655443	14
comp68993_c0_seq4	70	A	G	CI01000117_00229461_00235903	4
comp68993_c0_seq4	130	G	T	CI01000117_00229461_00235903	4
comp69977_c1_seq1	1755	A	G	CI01000153_00227118_00245589	unknown
comp69531_c0_seq3	3218	G	T	CI01000001_12058281_12060612	6
comp69531_c0_seq3	3220	A	G	CI01000001_12058281_12060612	6
comp69531_c0_seq3	3241	T	A	CI01000001_12058281_12060612	6
comp68757_c1_seq2	420	A	G	CI01000388_00053979_00055495	unknown
comp68757_c1_seq2	421	C	A	CI01000388_00053979_00055495	unknown
comp68757_c1_seq2	435	A	G	CI01000388_00053979_00055495	unknown
comp68757_c1_seq2	457	G	A	CI01000388_00053979_00055495	unknown
comp68757_c1_seq5	169	T	C	CI01000388_00053979_00055495	unknown
comp68757_c1_seq5	212	G	T	CI01000388_00053979_00055495	unknown
comp68757_c1_seq5	213	G	A	CI01000388_00053979_00055495	unknown
comp68757_c1_seq5	232	C	T	CI01000388_00053979_00055495	unknown
comp68757_c1_seq5	377	T	C	CI01000388_00053979_00055495	unknown
comp68757_c1_seq5	383	T	A	CI01000388_00053979_00055495	unknown
comp68757_c1_seq5	988	A	G	CI01000388_00053979_00055495	unknown
comp68757_c1_seq5	989	T	C	CI01000388_00053979_00055495	unknown
comp68757_c1_seq6	892	T	A	CI01000388_00053979_00055495	unknown
comp69680_c6_seq1	41	A	G	*	*
comp69546_c1_seq1	488	G	C	CI01000321_03180351_03181771	4
comp69546_c1_seq1	491	G	C	CI01000321_03180351_03181771	4
comp69546_c1_seq1	500	C	T	CI01000321_03180351_03181771	4
comp69816_c0_seq3	415	A	C	CI01000057_05989326_06003691	10
comp69816_c0_seq3	428	T	C	CI01000057_05989326_06003691	10
comp69816_c0_seq3	444	T	C	CI01000057_05989326_06003691	10
comp69816_c0_seq3	471	T	C	CI01000057_05989326_06003691	10
comp69816_c0_seq3	472	T	C	CI01000057_05989326_06003691	10
comp69985_c1_seq1	436	T	C	*	*
comp69985_c1_seq1	437	T	C	*	*
comp69985_c1_seq1	443	C	T	*	*
comp69202_c4_seq3	403	T	A	*	*
comp68601_c4_seq1	1897	A	G	CI01000006_06122278_06122736	3
comp68601_c4_seq3	1760	C	T	CI01000006_06122278_06122736	3
comp68601_c4_seq3	1761	C	T	CI01000006_06122278_06122736	3
comp68601_c4_seq3	1770	T	C	CI01000006_06122278_06122736	3
comp68601_c4_seq3	1771	C	T	CI01000006_06122278_06122736	3
comp68601_c4_seq3	1779	T	C	CI01000006_06122278_06122736	3
comp69444_c1_seq1	3496	T	C	CI01000001_10604980_10633286	6
comp69856_c1_seq18	236	G	A	*	*
comp69856_c1_seq12	236	G	A	*	*
comp69491_c0_seq1	3106	A	G	CI01000059_07889086_07901638	17
comp69333_c0_seq1	56	G	A	CI01000112_01883455_01914770	2
comp69333_c0_seq1	556	C	A	CI01000112_01883455_01914770	2
comp69333_c0_seq1	996	C	T	CI01000112_01883455_01914770	2
comp68002_c1_seq3	944	G	A	CI01000174_00121455_00184317	unknown
comp68002_c1_seq3	950	C	T	CI01000174_00121455_00184317	unknown
comp68852_c0_seq5	931	C	A	CI01000142_00639097_00646597	unknown
comp68852_c0_seq5	937	G	A	CI01000142_00639097_00646597	unknown
comp68852_c0_seq5	946	T	C	CI01000142_00639097_00646597	unknown
comp68852_c0_seq5	956	G	C	CI01000142_00639097_00646597	unknown
comp68852_c0_seq5	967	C	T	CI01000142_00639097_00646597	unknown
comp68852_c0_seq5	968	A	G	CI01000142_00639097_00646597	unknown
comp68852_c0_seq5	980	T	C	CI01000142_00639097_00646597	unknown
comp68852_c0_seq5	995	T	G	CI01000142_00639097_00646597	unknown
comp68852_c0_seq5	1017	G	A	CI01000142_00639097_00646597	unknown
comp68852_c0_seq5	1027	G	T	CI01000142_00639097_00646597	unknown
comp68852_c0_seq5	1037	G	T	CI01000142_00639097_00646597	unknown
comp68852_c0_seq5	1038	A	G	CI01000142_00639097_00646597	unknown
comp68852_c0_seq5	1198	T	A	CI01000142_00639097_00646597	unknown
comp69958_c0_seq11	300	A	G	CI01000319_06305440_06313717	unknown
comp69879_c0_seq17	58	G	A	CI01000343_00428809_00446370	1
comp69879_c0_seq15	58	G	A	CI01000004_15217903_15228632	22
comp68752_c0_seq1	608	A	T	CI01000161_00162338_00163205	9
comp68752_c0_seq2	400	G	A	CI01000161_00162338_00163205	9
comp68073_c0_seq1	1430	A	G	CI01000304_13532811_13534129	24
comp69352_c0_seq1	6933	G	T	CI01000098_02764782_02794031	unknown
comp69352_c0_seq1	8335	A	G	CI01000098_02764782_02794031	unknown
comp68865_c1_seq2	166	G	A	*	*
comp68630_c0_seq1	5370	A	G	CI01000052_01605314_01607566	21
comp68765_c6_seq1	128	A	G	*	*
comp68765_c6_seq1	155	A	G	*	*
comp69615_c0_seq1	899	G	T	CI01037509_00000733_00001501	unknown
comp68336_c2_seq1	25	G	C	CI01000010_07745711_07755280	21
comp68336_c2_seq1	43	C	G	CI01000010_07745711_07755280	21
comp68336_c2_seq1	54	A	G	CI01000010_07745711_07755280	21
comp68998_c0_seq5	1436	C	T	CI01000080_00645344_00652352	unknown
comp69067_c0_seq18	477	T	C	CI01000070_00264644_00272503	unknown
comp69067_c0_seq18	487	T	C	CI01000070_00264644_00272503	unknown
comp69067_c0_seq18	488	T	C	CI01000070_00264644_00272503	unknown
comp69067_c0_seq18	943	A	G	CI01000070_00264644_00272503	unknown
comp69853_c1_seq5	1117	G	A	CI01000115_00723711_00724368	unknown
comp69781_c1_seq4	724	T	C	*	*
comp69960_c1_seq2	449	C	T	CI01000299_05799020_05801977	8
comp68835_c0_seq4	227	A	T	*	*
comp69660_c0_seq1	440	C	T	CI01000012_07537907_07544112	5
comp68899_c0_seq2	2394	T	C	CI01000059_05091228_05097586	17
comp68899_c0_seq2	2441	C	T	CI01000059_05091228_05097586	17
comp68899_c0_seq2	2526	G	A	CI01000059_05091228_05097586	17
comp68641_c0_seq1	19	G	T	*	*
comp68641_c0_seq1	50	A	G	*	*
comp68641_c0_seq1	77	A	T	*	*
comp68641_c0_seq1	81	A	T	*	*
comp68641_c0_seq1	243	T	C	*	*
comp68641_c0_seq1	279	A	C	*	*
comp68641_c0_seq1	287	G	T	*	*
comp68641_c0_seq1	326	T	A	*	*
comp68641_c0_seq2	188	C	T	*	*
comp69580_c4_seq3	1091	A	G	CI01000012_05738968_05745791	5
comp69580_c4_seq3	1093	G	A	CI01000012_05738968_05745791	5
comp69017_c0_seq4	702	T	C	*	*
comp69017_c0_seq4	722	T	C	*	*
comp69017_c0_seq4	728	T	C	*	*
comp69567_c0_seq7	428	A	C	*	*
comp69560_c0_seq18	260	T	C	*	*
comp69560_c0_seq12	260	T	C	*	*
comp69779_c1_seq1	679	C	T	CI01000082_02041993_02050233	19
comp69779_c1_seq1	682	T	C	CI01000082_02041993_02050233	19
comp68335_c1_seq2	358	G	A	*	*
comp68465_c0_seq2	1338	C	A	*	*
comp68465_c0_seq2	1554	A	G	*	*
comp68465_c0_seq2	1572	A	G	*	*
comp68465_c0_seq2	1586	G	A	*	*
comp68465_c0_seq2	1589	G	A	*	*
comp68465_c0_seq2	1601	A	T	*	*
comp68465_c0_seq2	1602	A	G	*	*
comp69833_c0_seq4	1234	A	T	CI01000053_03587596_03590525	unknown
comp69833_c0_seq4	1248	C	T	CI01000053_03587596_03590525	unknown
comp69833_c0_seq4	1299	G	A	CI01000053_03587596_03590525	unknown
comp69833_c0_seq4	1435	A	G	CI01000053_03587596_03590525	unknown
comp69833_c0_seq4	1514	A	G	CI01000053_03587596_03590525	unknown
comp69833_c0_seq4	1538	C	T	CI01000053_03587596_03590525	unknown
comp69833_c0_seq4	1586	G	A	CI01000053_03587596_03590525	unknown
comp68702_c0_seq1	3207	G	A	CI01000010_09130092_09150003	21
comp68603_c0_seq1	4403	T	G	CI01000034_05509621_05566772	2
comp69442_c0_seq14	661	A	C	CI01000193_00063306_00069976	unknown
comp69442_c0_seq13	661	A	C	CI01000193_00063306_00069976	unknown
comp68351_c0_seq1	1340	T	A	CI01000319_05796587_05803719	unknown
comp69474_c0_seq1	475	C	T	CI01000258_00096312_00110058	unknown
comp69978_c0_seq2	704	G	A	*	*
comp68146_c0_seq4	286	A	G	*	*
comp69650_c4_seq2	239	C	A	*	*
comp69435_c1_seq24	66	C	A	CI01000340_05321995_05329778	18
comp69435_c1_seq24	92	G	C	CI01000340_05321995_05329778	18
comp68438_c0_seq3	548	T	C	CI01000073_00709882_00719515	unknown
comp69129_c1_seq2	712	C	T	*	*
comp69984_c2_seq11	1228	C	A	*	*
comp69984_c2_seq11	1326	T	A	*	*
comp69984_c2_seq11	1368	T	C	*	*
comp69984_c2_seq6	372	A	T	*	*
comp69327_c0_seq23	167	A	G	CI01000255_00220656_00222501	unknown
comp69327_c0_seq23	253	C	T	CI01000255_00220656_00222501	unknown
comp69892_c0_seq3	852	G	A	CI01000082_00847325_00903986	19
comp69892_c0_seq3	2060	A	G	CI01000082_00847325_00903986	19
comp68423_c0_seq3	622	T	A	CI01000299_04513358_04524537	8
comp69243_c2_seq1	1738	A	C	*	*
comp69243_c2_seq1	1843	T	C	*	*
comp69811_c1_seq2	319	A	G	CI01000016_05011639_05013290	12
comp69811_c1_seq2	392	T	C	CI01000016_05011639_05013290	12
comp69811_c1_seq2	471	G	T	CI01000016_05011639_05013290	12
comp69811_c1_seq2	524	C	T	CI01000016_05011639_05013290	12
comp69811_c1_seq2	581	G	C	CI01000016_05011639_05013290	12
comp69811_c1_seq2	585	G	A	CI01000016_05011639_05013290	12
comp69811_c1_seq2	591	T	A	CI01000016_05011639_05013290	12
comp69811_c1_seq2	606	C	T	CI01000016_05011639_05013290	12
comp69186_c3_seq1	212	A	G	*	*
comp69315_c0_seq9	108	A	G	*	*
comp69315_c0_seq9	116	G	A	*	*
comp69315_c0_seq9	117	T	A	*	*
comp69052_c0_seq1	281	A	G	*	*
comp69052_c0_seq1	356	G	A	*	*
comp69052_c0_seq1	371	G	A	*	*
comp69052_c0_seq1	431	A	C	*	*
comp69052_c0_seq1	462	C	G	*	*
comp69052_c0_seq1	495	G	A	*	*
comp69052_c0_seq1	514	T	G	*	*
comp69052_c0_seq1	601	A	G	*	*
comp69052_c0_seq1	647	G	A	*	*
comp69052_c0_seq1	648	A	C	*	*
comp69052_c0_seq1	665	C	A	*	*
comp69052_c0_seq1	666	T	C	*	*
comp68427_c0_seq11	105	C	T	*	*
comp68427_c0_seq11	138	A	G	*	*
comp68427_c0_seq4	93	C	T	*	*
comp68427_c0_seq10	105	C	T	*	*
comp68427_c0_seq10	138	A	G	*	*
comp69912_c0_seq6	37	A	T	*	*
comp69912_c0_seq6	40	G	A	*	*
comp69738_c1_seq5	1186	G	A	CI01000190_00033525_00043042	unknown
comp69738_c1_seq5	1187	T	C	CI01000190_00033525_00043042	unknown
comp69738_c1_seq5	1192	C	A	CI01000190_00033525_00043042	unknown
comp69738_c1_seq5	1366	C	T	CI01000190_00033525_00043042	unknown
comp69915_c1_seq2	108	G	A	*	*
comp69915_c1_seq2	743	A	G	*	*
comp69915_c1_seq2	744	A	G	*	*
comp69386_c0_seq6	296	C	T	*	*
comp69386_c0_seq6	298	C	T	*	*
comp69386_c0_seq6	306	C	T	*	*
comp69386_c0_seq6	312	C	T	*	*
comp69386_c0_seq6	323	C	T	*	*
comp69236_c1_seq3	1585	G	C	CI01000049_01302622_01311542	8
comp69485_c1_seq5	220	C	T	CI01000028_09455235_09456745	unknown
comp69485_c1_seq5	359	G	A	CI01000028_09455235_09456745	unknown
comp69914_c0_seq5	323	A	G	*	*
comp69914_c0_seq5	335	A	G	*	*
comp68165_c0_seq8	453	G	C	*	*
comp68165_c0_seq8	469	A	G	*	*
comp68617_c0_seq1	67	A	G	*	*
comp69410_c1_seq5	175	C	T	CI01000306_08690665_08696165	10
comp69999_c1_seq9	525	C	T	*	*
comp69999_c1_seq9	550	C	A	*	*
comp69999_c1_seq9	571	C	T	*	*
comp68755_c5_seq4	21	G	A	*	*
comp68755_c5_seq4	23	T	G	*	*
comp69537_c1_seq1	76	A	T	CI01000340_17996222_18008569	18
comp69906_c3_seq25	534	C	T	*	*
comp69906_c3_seq25	538	C	T	*	*
comp69906_c3_seq25	549	G	A	*	*
comp69906_c3_seq25	550	T	C	*	*
comp69906_c3_seq25	1128	T	A	*	*
comp69906_c3_seq24	1128	T	A	*	*
comp69970_c1_seq2	59	T	C	CI01000345_01521802_01549731	1
comp69355_c0_seq7	140	T	A	*	*
comp69355_c0_seq7	175	T	C	*	*
comp69932_c0_seq14	4162	A	T	*	*
comp69932_c0_seq14	4174	C	A	*	*
comp69932_c0_seq14	4176	G	A	*	*
comp69932_c0_seq14	4190	C	A	*	*
comp69932_c0_seq14	4197	A	G	*	*
comp69932_c0_seq2	114	G	A	*	*
comp68732_c0_seq2	409	G	T	CI01000243_00168395_00239961	unknown
comp68732_c0_seq4	167	G	A	CI01020376_00000524_00002022	unknown
comp68732_c0_seq4	174	T	C	CI01020376_00000524_00002022	unknown
comp69839_c1_seq1	9	A	G	*	*
comp69496_c0_seq1	226	T	C	CI01180000_05371182_05374133	5
comp69292_c0_seq4	41	A	G	*	*
comp69292_c0_seq4	68	G	A	*	*
comp69292_c0_seq4	80	A	G	*	*
comp69292_c0_seq4	91	A	G	*	*
comp69292_c0_seq4	103	A	G	*	*
comp68745_c0_seq6	97	C	T	CI01000253_00010694_00030750	unknown
comp68277_c0_seq1	6820	T	C	CI01000306_01927392_02010649	10
comp69405_c2_seq2	188	G	C	*	*
comp69842_c0_seq15	378	A	G	*	*
comp69842_c0_seq15	381	G	A	*	*
comp69842_c0_seq15	398	T	C	*	*
comp69842_c0_seq6	202	T	G	*	*
comp40135_c0_seq3	892	G	A	CI01000339_02332203_02335402	17
comp91386_c0_seq1	14	A	T	CI01000021_04248892_04258642	6
comp53445_c0_seq1	1013	A	G	*	*
comp53608_c0_seq1	11	A	T	CI01000302_01024553_01031712	unknown
comp52979_c0_seq1	2664	G	A	CI01000069_02381459_02390386	2
comp53308_c0_seq1	150	T	C	CI01000010_07223440_07255903	21
comp53548_c0_seq1	1007	T	C	CI01000012_01692809_01693796	5
comp57306_c0_seq1	78	G	A	CI01000016_09181426_09182326	12
comp57775_c0_seq1	472	G	A	*	*
comp56866_c0_seq1	1662	G	A	CI01000115_00737736_00741345	unknown
comp57404_c0_seq1	153	A	T	*	*
comp57404_c0_seq1	157	T	C	*	*
comp56077_c1_seq1	237	A	T	CI01000222_00478478_00486002	unknown
comp56033_c0_seq1	1124	A	G	*	*
comp56781_c0_seq1	325	T	C	*	*
comp56781_c0_seq1	370	G	A	*	*
comp57709_c0_seq1	173	C	T	CI01000016_07845474_07849395	12
comp57766_c0_seq2	221	T	C	*	*
comp57766_c0_seq2	250	T	A	*	*
comp57135_c0_seq1	1115	C	A	CI01000069_03578433_03584741	2
comp57695_c0_seq1	2100	C	T	CI01000029_06005746_06011523	14
comp56213_c0_seq1	356	T	C	CI01000059_02068570_02070710	17
comp56659_c0_seq1	190	G	C	*	*
comp56046_c0_seq1	487	C	T	CI01000070_03054033_03062629	unknown
comp57839_c0_seq1	1214	C	T	CI01000059_05994517_06034201	17
comp57533_c0_seq2	683	C	T	CI01000016_05878037_05885761	12
comp56212_c0_seq1	162	A	G	*	*
comp56212_c0_seq1	163	T	A	*	*
comp56426_c0_seq1	105	A	G	*	*
comp57336_c0_seq1	20	A	G	CI01000093_01155146_01166220	unknown
comp70200_c0_seq5	326	G	T	*	*
comp70200_c0_seq5	335	A	T	*	*
comp70200_c0_seq5	365	T	A	*	*
comp70200_c0_seq5	378	G	A	*	*
comp70200_c0_seq6	95	T	G	*	*
comp70330_c2_seq3	455	A	G	CI01000030_01354152_01358461	24
comp70491_c0_seq1	725	T	C	CI01000160_00168751_00170379	unknown
comp70491_c0_seq1	741	C	T	CI01000160_00168751_00170379	unknown
comp70491_c0_seq1	760	G	A	CI01000160_00168751_00170379	unknown
comp70491_c0_seq1	806	G	A	CI01000160_00168751_00170379	unknown
comp70491_c0_seq1	813	A	T	CI01000160_00168751_00170379	unknown
comp70491_c0_seq2	508	A	G	CI01000160_00168751_00170379	unknown
comp70491_c0_seq2	527	A	G	CI01000160_00168751_00170379	unknown
comp70491_c1_seq1	3565	A	G	CI01000015_06586229_06590030	24
comp70451_c0_seq13	1974	A	C	*	*
comp70451_c0_seq13	1993	A	G	*	*
comp70451_c0_seq13	2013	G	A	*	*
comp70382_c6_seq1	15	C	A	*	*
comp70450_c0_seq2	980	A	G	CI01000129_00838940_00840607	6
comp70045_c0_seq9	820	G	A	CI01037394_00000079_00003356	unknown
comp70202_c0_seq1	260	A	G	*	*
comp70202_c0_seq1	294	G	A	*	*
comp70227_c1_seq7	272	T	G	*	*
comp70102_c0_seq1	46	C	T	CI01000054_11154206_11157480	4
comp70471_c1_seq17	82	C	T	CI01000068_00093823_00101443	11
comp70471_c1_seq14	82	C	T	CI01000068_00093823_00101443	11
comp70077_c0_seq13	770	A	G	*	*
comp70554_c0_seq4	100	C	A	CI01000353_01826581_01850210	16
comp70554_c0_seq4	118	C	T	CI01000353_01826581_01850210	16
comp70470_c0_seq1	97	A	G	CI01000436_00028686_00030260	unknown
comp70348_c1_seq2	1772	T	A	CI01000027_07709714_07744049	12
comp70390_c1_seq11	1146	C	T	CI01000010_00393562_00396269	21
comp70390_c1_seq10	1146	C	T	CI01000010_00393562_00396269	21
comp70328_c0_seq15	203	G	A	CI01000018_02910647_02918787	19
comp70355_c0_seq8	656	T	C	CI01000030_06940324_06983295	24
comp70246_c0_seq5	114	G	A	*	*
comp70246_c0_seq5	119	G	T	*	*
comp70246_c0_seq5	127	C	T	*	*
comp70246_c0_seq5	190	T	C	*	*
comp70530_c2_seq2	966	T	G	*	*
comp70530_c2_seq2	1004	T	C	*	*
comp70465_c2_seq1	619	T	G	*	*
comp70465_c2_seq1	889	A	G	*	*
comp70465_c2_seq1	917	A	G	*	*
comp70465_c2_seq1	935	C	A	*	*
comp70238_c0_seq6	191	T	C	*	*
comp70238_c1_seq1	143	A	G	*	*
comp70238_c1_seq1	327	A	G	*	*
comp70238_c1_seq1	350	G	A	*	*
comp70447_c1_seq1	461	T	G	CI01000009_08404846_08408838	16
comp70447_c1_seq1	475	A	C	CI01000009_08404846_08408838	16
comp70447_c1_seq1	479	A	T	CI01000009_08404846_08408838	16
comp70231_c1_seq8	260	A	T	*	*
comp70497_c1_seq1	362	G	A	*	*
comp70118_c1_seq4	363	A	T	CI01032378_00001877_00002196	unknown
comp70436_c0_seq1	310	A	G	CI01000287_00035891_00041230	unknown
comp70436_c0_seq3	671	C	T	CI01000287_00035891_00041230	unknown
comp70436_c0_seq3	696	A	T	CI01000287_00035891_00041230	unknown
comp70436_c0_seq3	891	G	A	CI01000287_00035891_00041230	unknown
comp70347_c3_seq8	1029	C	T	CI01000006_11388077_11391485	3
comp70483_c0_seq9	252	C	A	*	*
comp70483_c0_seq9	268	C	A	*	*
comp70483_c0_seq9	273	C	T	*	*
comp70483_c0_seq9	302	T	A	*	*
comp70483_c0_seq9	353	C	G	*	*
comp70483_c0_seq9	385	T	G	*	*
comp70515_c0_seq8	337	A	C	*	*
comp70218_c1_seq13	367	T	C	CI01000118_00733823_00784798	unknown
comp70218_c1_seq13	503	C	A	CI01000118_00733823_00784798	unknown
comp70218_c1_seq2	225	C	T	CI01082721_00001115_00001960	unknown
comp70218_c1_seq12	367	T	C	CI01082721_00001115_00001960	unknown
comp70449_c0_seq10	103	C	T	*	*
comp70449_c0_seq10	339	T	C	*	*
comp70468_c0_seq2	216	C	G	*	*
comp70307_c0_seq10	372	G	T	CI01000057_02248495_02254279	10
comp70152_c1_seq8	304	G	A	CI01139578_00000208_00001205	unknown
comp70152_c1_seq8	441	G	T	CI01139578_00000208_00001205	unknown
comp70152_c1_seq8	449	A	G	CI01139578_00000208_00001205	unknown
comp70152_c1_seq8	451	A	G	CI01139578_00000208_00001205	unknown
comp70152_c1_seq8	452	T	A	CI01139578_00000208_00001205	unknown
comp70152_c1_seq8	479	T	A	CI01139578_00000208_00001205	unknown
comp70152_c1_seq8	481	C	T	CI01139578_00000208_00001205	unknown
comp70152_c1_seq8	491	A	G	CI01139578_00000208_00001205	unknown
comp70152_c1_seq8	496	A	C	CI01139578_00000208_00001205	unknown
comp70540_c0_seq24	201	G	T	*	*
comp70540_c0_seq24	219	A	G	*	*
comp70540_c0_seq24	284	A	G	*	*
comp70540_c0_seq24	304	A	T	*	*
comp70540_c0_seq24	340	A	C	*	*
comp70540_c0_seq24	378	T	C	*	*
comp70540_c0_seq24	394	A	T	*	*
comp70549_c2_seq1	377	A	T	CI01000264_00006449_00020202	unknown
comp70549_c2_seq1	410	T	A	CI01000264_00006449_00020202	unknown
comp70549_c2_seq1	411	G	A	CI01000264_00006449_00020202	unknown
comp70549_c2_seq1	459	A	G	CI01000264_00006449_00020202	unknown
comp70549_c2_seq1	470	A	G	CI01000264_00006449_00020202	unknown
comp70549_c2_seq1	556	A	C	CI01000264_00006449_00020202	unknown
comp70549_c2_seq1	590	A	T	CI01000264_00006449_00020202	unknown
comp70549_c2_seq1	657	G	A	CI01000264_00006449_00020202	unknown
comp70549_c2_seq1	670	T	G	CI01000264_00006449_00020202	unknown
comp70549_c2_seq1	736	G	A	CI01000264_00006449_00020202	unknown
comp70549_c2_seq1	1103	T	A	CI01000264_00006449_00020202	unknown
comp70549_c2_seq4	1118	A	T	CI01000264_00006449_00020202	unknown
comp70392_c1_seq2	408	T	C	*	*
comp70392_c1_seq2	423	A	G	*	*
comp70392_c1_seq2	431	A	T	*	*
comp70392_c1_seq2	454	A	C	*	*
comp70392_c1_seq2	455	A	G	*	*
comp70392_c1_seq2	502	C	T	*	*
comp70392_c1_seq2	604	G	A	*	*
comp70392_c1_seq2	643	C	T	*	*
comp70392_c1_seq2	700	C	G	*	*
comp70392_c1_seq2	760	A	G	*	*
comp70422_c2_seq1	192	T	G	CI01000346_01586453_01604515	1
comp70422_c2_seq1	193	C	A	CI01000346_01586453_01604515	1
comp70422_c2_seq1	209	G	A	CI01000346_01586453_01604515	1
comp70539_c0_seq10	482	A	T	CI01000225_00477682_00501728	15
comp70539_c0_seq10	908	G	T	CI01000225_00477682_00501728	15
comp70539_c0_seq10	909	G	C	CI01000225_00477682_00501728	15
comp70539_c0_seq10	971	C	A	CI01000225_00477682_00501728	15
comp70539_c0_seq10	1011	T	C	CI01000225_00477682_00501728	15
comp70539_c0_seq10	1015	G	A	CI01000225_00477682_00501728	15
comp70539_c0_seq10	1027	C	G	CI01000225_00477682_00501728	15
comp70539_c0_seq10	1331	C	G	CI01000225_00477682_00501728	15
comp70539_c0_seq10	1352	C	G	CI01000225_00477682_00501728	15
comp70539_c0_seq10	1364	C	G	CI01000225_00477682_00501728	15
comp70539_c0_seq10	1453	G	A	CI01000225_00477682_00501728	15
comp70539_c0_seq10	1463	C	T	CI01000225_00477682_00501728	15
comp70539_c0_seq10	1493	G	T	CI01000225_00477682_00501728	15
comp70539_c0_seq10	1511	G	C	CI01000225_00477682_00501728	15
comp70539_c0_seq10	1582	C	T	CI01000225_00477682_00501728	15
comp70481_c0_seq11	2587	G	A	*	*
comp70464_c1_seq1	322	C	A	CI01018913_00000979_00002698	unknown
comp70309_c0_seq2	1486	C	T	CI01000299_04158468_04164223	8
comp70309_c0_seq2	1498	C	T	CI01000299_04158468_04164223	8
comp70421_c2_seq15	617	G	A	CI01000046_00619217_00636285	13
comp70421_c2_seq15	715	G	T	CI01000046_00619217_00636285	13
comp70421_c2_seq15	722	T	C	CI01000046_00619217_00636285	13
comp70421_c2_seq15	746	A	T	CI01000046_00619217_00636285	13
comp70421_c2_seq15	753	C	T	CI01000046_00619217_00636285	13
comp70421_c2_seq15	1443	T	C	CI01000046_00619217_00636285	13
comp70191_c0_seq2	321	G	A	*	*
comp70015_c0_seq7	326	A	C	CI01000416_00009664_00039520	unknown
comp70446_c0_seq11	67	T	C	*	*
comp70189_c0_seq1	150	G	C	*	*
comp70189_c0_seq4	441	T	A	*	*
comp70503_c0_seq12	14	T	C	*	*
comp70503_c0_seq12	30	A	T	*	*
comp70503_c0_seq12	39	G	C	*	*
comp70503_c0_seq12	43	T	C	*	*
comp70503_c0_seq12	56	T	A	*	*
comp70503_c0_seq12	1800	G	A	*	*
comp70225_c0_seq1	52	G	A	CI01099098_00000548_00001068	unknown
comp70225_c0_seq1	521	T	C	CI01099098_00000548_00001068	unknown
comp70155_c0_seq16	3322	G	A	CI01000306_03814414_03823373	10
comp70155_c0_seq4	221	C	A	CI01000306_03814414_03823373	10
comp70155_c0_seq11	3322	G	A	CI01000306_03814414_03823373	10
comp70099_c1_seq4	413	A	G	*	*
comp70175_c1_seq2	459	T	C	CI01000010_06720407_06725929	21
comp70175_c1_seq2	470	T	A	CI01000010_06720407_06725929	21
comp70175_c1_seq3	6	C	A	CI01000010_06720407_06725929	21
comp70175_c1_seq3	10	G	C	CI01000010_06720407_06725929	21
comp70175_c1_seq3	25	A	T	CI01000010_06720407_06725929	21
comp70175_c1_seq3	35	T	C	CI01000010_06720407_06725929	21
comp70175_c1_seq3	55	T	C	CI01000010_06720407_06725929	21
comp70175_c1_seq3	68	T	C	CI01000010_06720407_06725929	21
comp70175_c1_seq3	69	T	C	CI01000010_06720407_06725929	21
comp70459_c0_seq7	4023	G	A	CI01000043_07301810_07355783	1
comp70435_c2_seq7	404	A	G	*	*
comp70339_c1_seq4	98	C	T	*	*
comp70339_c1_seq4	122	G	T	*	*
comp70339_c1_seq4	125	A	T	*	*
comp70339_c1_seq4	148	C	A	*	*
comp70339_c1_seq4	184	C	A	*	*
comp70518_c1_seq4	988	G	C	*	*
comp70233_c3_seq16	658	A	C	CI01000010_04426092_04431357	21
comp70233_c3_seq16	2395	C	T	CI01000010_04426092_04431357	21
comp70233_c3_seq10	2395	C	T	CI01000010_04426092_04431357	21
comp70233_c3_seq15	658	A	C	CI01000010_04426092_04431357	21
comp70263_c0_seq13	3026	C	T	CI01000057_05664038_05668068	10
comp70478_c6_seq18	786	G	A	*	*
comp70478_c6_seq18	835	A	T	*	*
comp70478_c6_seq14	731	G	T	*	*
comp70478_c6_seq14	786	G	A	*	*
comp70478_c6_seq14	835	A	T	*	*
comp70516_c0_seq5	632	A	G	CI01000397_00142266_00144610	unknown
comp70243_c0_seq8	399	A	C	CI01000334_00002698_00003642	2
comp70269_c0_seq4	10	A	G	CI01050482_00000109_00000860	unknown
comp70301_c0_seq3	535	T	C	*	*
comp70301_c0_seq3	536	G	A	*	*
comp70301_c0_seq3	559	A	G	*	*
comp70301_c0_seq3	576	C	T	*	*
comp70301_c0_seq3	589	G	A	*	*
comp70301_c0_seq3	594	C	T	*	*
comp70301_c0_seq3	688	T	C	*	*
comp70301_c0_seq3	691	T	C	*	*
comp70301_c0_seq3	713	T	C	*	*
comp70301_c0_seq3	717	C	T	*	*
comp70301_c0_seq3	811	A	G	*	*
comp70301_c0_seq3	827	T	C	*	*
comp70301_c0_seq3	834	C	G	*	*
comp70301_c0_seq3	865	C	T	*	*
comp70301_c0_seq3	891	C	T	*	*
comp70301_c0_seq3	897	T	C	*	*
comp70301_c0_seq3	947	A	G	*	*
comp70311_c1_seq2	661	C	T	*	*
comp70311_c1_seq2	763	G	T	*	*
comp70311_c1_seq8	600	C	T	*	*
comp70311_c1_seq8	609	A	G	*	*
comp70311_c1_seq8	619	T	C	*	*
comp70454_c0_seq7	658	C	T	*	*
comp70454_c0_seq7	659	T	G	*	*
comp70454_c0_seq7	711	T	C	*	*
comp70509_c1_seq1	346	T	C	CI01000462_00054914_00058360	unknown
comp70509_c1_seq1	391	C	T	CI01000462_00054914_00058360	unknown
comp70509_c1_seq1	430	A	G	CI01000462_00054914_00058360	unknown
comp70509_c1_seq8	930	T	C	CI01000462_00054914_00058360	unknown
comp70509_c1_seq8	1090	C	A	CI01000462_00054914_00058360	unknown
comp70509_c1_seq8	1137	A	G	CI01000462_00054914_00058360	unknown
comp70509_c1_seq8	1138	G	A	CI01000462_00054914_00058360	unknown
comp70442_c1_seq2	1109	T	G	CI01000426_00021251_00036674	unknown
comp70442_c1_seq2	1120	A	G	CI01000426_00021251_00036674	unknown
comp70442_c1_seq2	1869	T	A	CI01000426_00021251_00036674	unknown
comp70442_c1_seq3	152	G	T	CI01000426_00021251_00036674	unknown
comp70325_c0_seq3	34	T	C	CI01000043_00825755_00838325	1
comp70325_c0_seq3	48	A	G	CI01000043_00825755_00838325	1
comp70487_c0_seq8	440	A	G	CI01000319_00795534_00812924	unknown
comp70513_c0_seq1	1366	T	A	CI01000301_00561430_00571568	unknown
comp70513_c0_seq1	1367	G	A	CI01000301_00561430_00571568	unknown
comp70387_c2_seq35	501	A	G	*	*
comp70220_c3_seq18	494	A	C	*	*
comp70220_c3_seq5	52	T	C	*	*
comp70220_c3_seq5	57	G	T	*	*
comp70400_c0_seq17	62	C	A	CI01000120_00639875_00643491	unknown
comp70404_c1_seq2	1206	C	T	CI01000140_02346460_02348160	unknown
comp70548_c0_seq6	472	T	C	CI01000444_00046689_00055193	unknown
comp70548_c0_seq6	473	G	A	CI01000444_00046689_00055193	unknown
comp70548_c0_seq6	505	C	A	CI01000444_00046689_00055193	unknown
comp70548_c0_seq6	511	A	G	CI01000444_00046689_00055193	unknown
comp70548_c0_seq6	527	T	C	CI01000444_00046689_00055193	unknown
comp70548_c0_seq6	529	A	C	CI01000444_00046689_00055193	unknown
comp70548_c0_seq6	557	C	A	CI01000444_00046689_00055193	unknown
comp70343_c1_seq1	65	G	A	*	*
comp70343_c1_seq1	73	T	C	*	*
comp70343_c1_seq1	75	T	C	*	*
comp70343_c1_seq1	89	T	G	*	*
comp70343_c1_seq1	120	T	C	*	*
comp70088_c1_seq3	240	C	T	*	*
comp70088_c1_seq8	408	G	A	*	*
comp70178_c0_seq5	3103	G	A	CI01000012_07509419_07535325	5
comp70369_c0_seq2	868	T	C	*	*
comp70369_c0_seq2	880	A	G	*	*
comp70369_c0_seq2	886	G	A	*	*
comp70369_c0_seq2	907	T	A	*	*
comp70369_c0_seq2	909	T	C	*	*
comp70369_c0_seq2	928	C	T	*	*
comp70369_c0_seq2	946	A	T	*	*
comp70369_c0_seq2	955	C	T	*	*
comp70369_c0_seq2	961	G	A	*	*
comp70369_c0_seq2	976	A	G	*	*
comp70369_c0_seq2	982	C	G	*	*
comp70369_c0_seq2	1018	C	T	*	*
comp70431_c2_seq1	849	G	A	*	*
comp70065_c2_seq6	108	A	G	*	*
comp70065_c2_seq6	140	G	C	*	*
comp70149_c1_seq2	516	G	A	*	*
comp70149_c1_seq2	538	T	C	*	*
comp70149_c1_seq2	617	A	C	*	*
comp70165_c0_seq2	461	G	T	CI01000046_01933932_01935589	13
comp70561_c0_seq1	237	T	C	CI01000046_05274523_05275700	13
comp70247_c2_seq3	1112	T	C	CI01000206_00178241_00202393	unknown
comp70300_c2_seq1	49	G	A	CI01000301_00851555_00904753	unknown
comp70302_c3_seq1	9	C	T	CI01180000_03886676_03894240	5
comp70527_c0_seq1	260	C	T	*	*
comp70527_c0_seq5	256	T	A	*	*
comp70527_c0_seq5	291	T	C	*	*
comp70031_c0_seq3	448	T	G	*	*
comp70031_c0_seq3	452	A	G	*	*
comp70538_c1_seq1	128	C	T	CI01000240_00189762_00194516	unknown
comp70538_c1_seq2	378	C	A	CI01000240_00189762_00194516	unknown
comp70538_c1_seq2	392	G	T	CI01000240_00189762_00194516	unknown
comp70538_c1_seq4	1158	C	T	CI01000428_00049592_00067270	unknown
comp70538_c1_seq4	1413	C	T	CI01000428_00049592_00067270	unknown
comp70438_c1_seq1	469	A	G	*	*
comp70040_c2_seq2	2163	A	G	CI01000092_00433410_00477493	unknown
comp70040_c2_seq2	2241	A	G	CI01000092_00433410_00477493	unknown
comp70543_c0_seq1	1212	G	C	CI01000190_01638049_01647600	unknown
comp70543_c0_seq1	1275	G	A	CI01000190_01638049_01647600	unknown
comp70543_c0_seq1	1284	G	C	CI01000190_01638049_01647600	unknown
comp70543_c0_seq1	1343	G	T	CI01000190_01638049_01647600	unknown
comp70073_c1_seq7	871	C	T	CI01000034_00976338_00983692	2
comp70482_c0_seq6	51	A	G	*	*
comp70210_c1_seq2	108	G	A	*	*
comp31571_c0_seq1	72	C	G	*	*
comp31234_c0_seq1	115	C	T	*	*
comp31554_c0_seq1	11	A	G	CI01000168_00087316_00093307	24
comp30508_c1_seq1	810	T	C	CI01000063_03848184_03856699	9
comp42030_c0_seq1	1529	G	A	CI01000311_01820794_01824745	23
comp42030_c0_seq1	1547	A	G	CI01000311_01820794_01824745	23
comp42030_c0_seq1	1556	G	A	CI01000311_01820794_01824745	23
comp42030_c0_seq1	1560	G	A	CI01000311_01820794_01824745	23
comp32235_c0_seq1	384	G	A	CI01000012_13404454_13437477	5
comp62905_c0_seq1	1393	A	C	*	*
comp63203_c1_seq1	222	T	C	*	*
comp63203_c1_seq1	223	G	A	*	*
comp62681_c1_seq1	287	G	A	*	*
comp63751_c0_seq1	98	T	A	*	*
comp63751_c0_seq1	112	T	C	*	*
comp63944_c0_seq1	206	G	A	CI01000047_01708628_01744282	9
comp62237_c0_seq2	1421	G	A	*	*
comp62237_c0_seq2	1422	G	A	*	*
comp62237_c0_seq2	1431	G	A	*	*
comp63866_c0_seq1	434	C	A	*	*
comp63866_c0_seq1	452	C	T	*	*
comp63866_c0_seq1	666	G	C	*	*
comp62657_c0_seq1	1314	A	G	CI01000274_00049106_00060472	unknown
comp62854_c0_seq1	1915	A	G	CI01000319_04684564_04687191	unknown
comp62854_c0_seq1	1930	A	G	CI01000319_04684564_04687191	unknown
comp62722_c0_seq1	121	T	G	*	*
comp62722_c0_seq1	133	C	A	*	*
comp62722_c0_seq1	145	C	A	*	*
comp62722_c0_seq1	147	T	G	*	*
comp62405_c0_seq1	143	C	T	*	*
comp63154_c0_seq1	299	G	C	CI01000152_01905400_01907934	22
comp62248_c0_seq1	47	G	A	CI01000059_07809296_07810576	17
comp63080_c0_seq1	1516	G	A	*	*
comp63080_c0_seq1	1540	G	A	*	*
comp63094_c0_seq1	903	A	G	CI01000340_02172629_02189732	18
comp63600_c0_seq1	183	G	A	CI01000337_01414112_01424536	unknown
comp63600_c0_seq1	725	A	G	CI01000337_01414112_01424536	unknown
comp62996_c0_seq1	663	C	T	*	*
comp62996_c0_seq2	441	G	A	*	*
comp63824_c0_seq1	4089	G	A	CI01000009_11803818_11808988	16
comp62799_c1_seq1	715	T	G	*	*
comp62798_c0_seq1	56	T	C	*	*
comp62738_c0_seq1	1473	C	A	*	*
comp62738_c0_seq1	1486	C	A	*	*
comp62738_c0_seq1	1560	G	C	*	*
comp62103_c0_seq1	176	T	C	CI01000340_04685622_04711254	18
comp62860_c0_seq1	1570	T	A	CI01000037_02378066_02392175	16
comp62860_c0_seq1	1588	A	G	CI01000037_02378066_02392175	16
comp62860_c0_seq1	1659	G	A	CI01000037_02378066_02392175	16
comp63481_c2_seq2	11	A	G	*	*
comp63591_c0_seq3	58	C	G	CI01000051_01015039_01066156	14
comp63591_c0_seq3	81	G	A	CI01000051_01015039_01066156	14
comp63591_c0_seq3	97	T	A	CI01000051_01015039_01066156	14
comp63464_c0_seq1	1716	T	C	CI01000120_01121086_01128767	unknown
comp63464_c0_seq1	3920	C	A	CI01000120_01121086_01128767	unknown
comp63864_c0_seq1	1496	G	A	CI01000030_07967106_07968408	24
comp62482_c0_seq1	227	T	C	CI01000090_01162641_01168979	9
comp62843_c0_seq1	822	T	C	CI01000046_00399845_00400761	13
comp63898_c1_seq3	1054	T	C	*	*
comp63898_c1_seq3	1068	C	T	*	*
comp62347_c0_seq1	657	C	A	*	*
comp63068_c0_seq1	1248	G	T	CI01180000_07491283_07505536	5
comp63068_c0_seq1	1682	T	A	CI01180000_07491283_07505536	5
comp63748_c0_seq2	1418	G	A	*	*
comp63376_c0_seq1	1793	C	A	CI01000055_05728910_05733815	unknown
comp62907_c0_seq1	31	A	T	CI01000030_10103451_10131419	24
comp62802_c1_seq1	219	A	G	*	*
comp62614_c0_seq1	421	A	T	*	*
comp62614_c0_seq1	426	G	T	*	*
comp63724_c0_seq1	25	G	A	CI01033333_00000158_00000477	unknown
comp63087_c0_seq1	345	C	T	*	*
comp63305_c0_seq1	2604	G	T	CI01000353_01958077_01995266	16
comp63640_c0_seq1	1568	T	C	*	*
comp63051_c0_seq1	329	C	T	CI01000024_01747187_01758168	18
comp63051_c0_seq1	339	T	A	CI01000024_01747187_01758168	18
comp63642_c0_seq1	379	A	G	CI01000304_18456463_18461381	24
comp63802_c0_seq1	321	T	A	CI01000340_13716380_13723765	18
comp62343_c0_seq1	1541	T	C	*	*
comp62065_c0_seq3	25	G	A	*	*
comp62250_c0_seq1	761	G	A	*	*
comp62250_c0_seq1	803	A	T	*	*
comp63215_c0_seq1	238	C	T	*	*
Note: * indicates no reference gene in C. idella genome.

## Sheet: Resistant SNP in cells
Resistant SNP in R2
gene id	position	ref	mut	R2_type	chromosome
CI01000000_01347674_01352321	1355903	C	T	0|1	13
CI01000000_06020887_06024866	6027303	C	T	0|1	13
CI01000000_07618023_07618587	7618973	T	C	0|1	13
CI01000000_11870031_11891782	11872067	C	A	0|1	13
CI01000000_13350939_13358816	13352625	C	T	0|1	13
CI01000000_13941671_13945038	13942607	G	A	0|1	13
CI01000000_16903722_16914680	16909043	A	G	0|1	13
CI01000000_16903722_16914680	16913431	T	C	0|1	13
CI01000000_16903722_16914680	16914603	T	G	0|1	13
CI01000001_00231916_00237164	237989	G	A	0|1	6
CI01000001_00231916_00237164	237995	C	A	0|1	6
CI01000001_02591835_02593987	2594297	A	G	0|1	6
CI01000001_05842665_05846705	5845226	G	A	0|1	6
CI01000001_08271059_08344201	8347769	A	G	0|1	6
CI01000001_12825387_12869026	12842496	T	C	0|1	6
CI01000001_13011184_13014251	13013302	G	A	0|1	6
CI01000001_13220895_13223877	13224043	T	C	0|1	6
CI01000003_01921110_01928830	1929412	G	T	0|1	unknown
CI01000004_01167271_01194834	1191027	G	A	0|1	22
CI01000004_01167271_01194834	1191098	G	A	0|1	22
CI01000004_01800502_01807872	1807866	T	C	0|1	22
CI01000004_03110546_03114901	3115402	C	T	0|1	22
CI01000004_03110546_03114901	3115503	G	T	0|1	22
CI01000004_04414110_04428551	4435096	G	A	0|1	22
CI01000004_04748921_04753787	4750762	A	G	0|1	22
CI01000004_06571261_06572539	6573973	G	T	0|1	22
CI01000004_08875722_08877149	8877483	C	A	0|1	22
CI01000004_08958415_08969605	8967812	G	A	0|1	22
CI01000004_08958415_08969605	8967813	G	A	0|1	22
CI01000004_12390372_12391923	12391758	G	A	0|1	22
CI01000004_15434959_15441538	15434178	T	C	0|1	22
CI01000004_15827737_15828938	15827155	G	A	0|1	22
CI01000005_03439939_03442430	3441622	T	C	0|1	unknown
CI01000005_04265065_04289873	4293097	G	A	0|1	unknown
CI01000005_04846823_04854988	4856205	G	C	0|1	unknown
CI01000006_01680551_01688030	1682659	C	A	0|1	3
CI01000006_01814388_01822488	1814568	G	T	0|1	3
CI01000006_02617160_02621622	2621530	T	C	0|1	3
CI01000006_04342598_04343449	4342900	G	A	0|1	3
CI01000006_05893735_05901666	5899487	A	G	0|1	3
CI01000006_07492187_07498391	7498350	G	A	0|1	3
CI01000006_07939608_07940846	7941563	G	A	0|1	3
CI01000006_07939608_07940846	7941650	G	A	0|1	3
CI01000006_08025159_08032131	8032409	A	C	0|1	3
CI01000006_08557710_08600107	8557606	C	T	0|1	3
CI01000006_09004949_09014310	9014557	A	G	0|1	3
CI01000006_09004949_09014310	9017479	A	G	0|1	3
CI01000006_09836923_09844045	9845298	A	G	0|1	3
CI01000006_10096004_10116009	10132844	T	G	0|1	3
CI01000006_10096004_10116009	10132858	T	C	0|1	3
CI01000006_12298229_12304430	12307361	T	G	0|1	3
CI01000009_00222702_00228950	225516	T	A	0|1	16
CI01000009_00338508_00341446	337687	G	A	0|1	16
CI01000009_00363403_00368182	367064	A	G	0|1	16
CI01000009_06002120_06017019	6017164	T	C	0|1	16
CI01000009_06002120_06017019	6017173	T	G	0|1	16
CI01000009_08203196_08206596	8206298	A	G	0|1	16
CI01000009_08842201_08845751	8851807	C	A	0|1	16
CI01000009_09435601_09439347	9438029	C	T	0|1	16
CI01000009_09499329_09500173	9500479	T	C	0|1	16
CI01000010_00327845_00329442	327794	T	A	0|1	21
CI01000010_00357915_00361980	358239	C	T	0|1	21
CI01000010_00357915_00361980	359633	A	G	0|1	21
CI01000010_00357915_00361980	359792	G	A	0|1	21
CI01000010_00357915_00361980	361062	A	C	0|1	21
CI01000010_00357915_00361980	361514	T	C	0|1	21
CI01000010_00532752_00544586	536420	T	C	0|1	21
CI01000010_01046137_01048306	1048611	C	A	0|1	21
CI01000010_01046137_01048306	1048784	C	T	0|1	21
CI01000010_01046137_01048306	1048952	T	G	0|1	21
CI01000010_01263995_01266695	1267480	C	T	0|1	21
CI01000010_01796914_01801139	1798893	G	A	0|1	21
CI01000010_01796914_01801139	1800826	C	T	0|1	21
CI01000010_02208481_02210271	2208893	C	T	0|1	21
CI01000010_02243991_02251195	2243040	G	A	0|1	21
CI01000010_02256519_02261172	2258750	G	A	0|1	21
CI01000010_02293642_02296727	2293692	G	A	0|1	21
CI01000010_02293642_02296727	2293731	T	C	0|1	21
CI01000010_02302972_02307042	2315943	C	G	0|1	21
CI01000010_02517108_02524662	2528311	T	G	0|1	21
CI01000010_02669932_02681563	2685788	C	T	0|1	21
CI01000010_02669932_02681563	2686213	G	A	0|1	21
CI01000010_02669932_02681563	2686411	T	C	0|1	21
CI01000010_02687448_02702693	2686534	C	T	0|1	21
CI01000010_02687448_02702693	2687054	T	G	0|1	21
CI01000010_02687448_02702693	2687801	T	C	0|1	21
CI01000010_02687448_02702693	2687813	C	T	0|1	21
CI01000010_02687448_02702693	2700577	G	A	0|1	21
CI01000010_02734548_02755209	2755290	T	C	0|1	21
CI01000010_03025386_03030144	3031950	A	C	0|1	21
CI01000010_03109809_03114298	3112206	T	C	0|1	21
CI01000010_03109809_03114298	3112287	G	C	0|1	21
CI01000010_03109809_03114298	3112335	T	A	0|1	21
CI01000010_03250114_03263566	3263723	A	G	0|1	21
CI01000010_03250114_03263566	3264454	A	C	0|1	21
CI01000010_03365131_03431309	3434344	A	G	0|1	21
CI01000010_03365131_03431309	3435465	T	C	0|1	21
CI01000010_03557384_03566580	3557352	C	A	0|1	21
CI01000010_03684496_03695503	3693757	C	T	0|1	21
CI01000010_03882122_03883663	3882242	G	C	0|1	21
CI01000010_03882122_03883663	3882282	C	T	0|1	21
CI01000010_03882122_03883663	3882344	G	C	0|1	21
CI01000010_03882122_03883663	3883730	A	G	0|1	21
CI01000010_04165584_04232583	4231399	C	T	0|1	21
CI01000010_04165584_04232583	4232808	C	A	0|1	21
CI01000010_04165584_04232583	4233289	G	A	0|1	21
CI01000010_04165584_04232583	4236344	C	T	0|1	21
CI01000010_04368541_04374080	4372848	C	T	0|1	21
CI01000010_04374856_04376532	4376090	G	T	0|1	21
CI01000010_04377762_04378990	4378619	G	A	0|1	21
CI01000010_04609294_04611679	4612576	A	C	0|1	21
CI01000010_04640858_04683752	4668952	T	C	0|1	21
CI01000010_04640858_04683752	4673148	G	A	0|1	21
CI01000010_04640858_04683752	4673149	C	T	0|1	21
CI01000010_04640858_04683752	4677054	G	A	0|1	21
CI01000010_05426981_05432228	5430889	G	A	0|1	21
CI01000010_06080203_06081963	6082874	C	T	0|1	21
CI01000010_06484929_06492872	6485054	T	C	0|1	21
CI01000010_06555371_06569299	6567760	A	G	0|1	21
CI01000010_06978661_07003520	7003828	T	A	0|1	21
CI01000010_07409069_07441868	7433857	C	T	0|1	21
CI01000010_07601748_07624518	7622581	C	T	0|1	21
CI01000010_07697664_07700356	7698166	G	A	0|1	21
CI01000010_07697664_07700356	7698805	C	T	0|1	21
CI01000010_07697664_07700356	7700061	A	G	0|1	21
CI01000010_08642328_08681400	8684090	C	T	0|1	21
CI01000010_08642328_08681400	8690952	T	C	0|1	21
CI01000010_08642328_08681400	8691213	G	T	0|1	21
CI01000010_09037913_09074257	9127689	A	G	0|1	21
CI01000010_09250186_09256469	9267065	C	T	0|1	21
CI01000010_09250186_09256469	9267524	A	G	0|1	21
CI01000010_09250186_09256469	9267614	A	T	0|1	21
CI01000010_09250186_09256469	9267615	C	T	0|1	21
CI01000010_10001160_10001420	10002621	C	T	0|1	21
CI01000010_10001160_10001420	10002893	A	G	0|1	21
CI01000010_10003941_10010851	10003091	C	G	0|1	21
CI01000010_10003941_10010851	10003384	C	A	0|1	21
CI01000010_10003941_10010851	10003555	G	A	0|1	21
CI01000010_10047068_10049049	10049528	T	C	0|1	21
CI01000010_10047068_10049049	10049923	T	A	0|1	21
CI01000010_10051106_10054840	10051637	G	A	0|1	21
CI01000010_10051106_10054840	10051863	G	A	0|1	21
CI01000010_10056185_10059337	10056182	T	A	0|1	21
CI01000010_10244595_10251464	10243804	C	T	0|1	21
CI01000010_10244595_10251464	10243988	T	C	0|1	21
CI01000010_10244595_10251464	10244808	C	T	0|1	21
CI01000010_10244595_10251464	10246295	G	A	0|1	21
CI01000010_11033322_11076878	11076818	T	C	0|1	21
CI01000010_11358130_11360641	11360468	C	A	0|1	21
CI01000010_11862180_11868018	11867635	G	A	0|1	21
CI01000010_11862180_11868018	11868003	G	A	0|1	21
CI01000010_11862180_11868018	11868375	G	A	0|1	21
CI01000010_11876103_11878638	11877946	T	C	0|1	21
CI01000010_11876103_11878638	11878620	C	T	0|1	21
CI01000010_11879585_11881923	11879729	A	G	0|1	21
CI01000010_11879585_11881923	11881571	G	A	0|1	21
CI01000010_11879585_11881923	11881678	G	A	0|1	21
CI01000010_11879585_11881923	11884937	C	G	0|1	21
CI01000010_11911112_11920158	11913953	T	C	0|1	21
CI01000010_11921730_11928107	11927677	C	T	0|1	21
CI01000010_12052231_12055493	12052836	C	T	0|1	21
CI01000010_12163141_12176029	12170057	A	T	0|1	21
CI01000010_12163141_12176029	12172878	G	A	0|1	21
CI01000010_12163141_12176029	12172953	A	G	0|1	21
CI01000010_12163141_12176029	12177393	G	A	0|1	21
CI01000010_12187469_12200431	12201566	C	T	0|1	21
CI01000010_12187469_12200431	12201572	C	T	0|1	21
CI01000010_12208194_12226002	12226232	C	T	0|1	21
CI01000010_12208194_12226002	12226641	G	A	0|1	21
CI01000010_12231394_12235487	12230783	C	T	0|1	21
CI01000010_12231394_12235487	12231011	A	T	0|1	21
CI01000010_12231394_12235487	12231100	A	T	0|1	21
CI01000010_12231394_12235487	12231201	G	A	0|1	21
CI01000010_12231394_12235487	12231377	G	A	0|1	21
CI01000010_12231394_12235487	12231439	G	A	0|1	21
CI01000010_12231394_12235487	12231528	G	A	0|1	21
CI01000010_12231394_12235487	12231529	T	A	0|1	21
CI01000010_12231394_12235487	12235242	C	T	0|1	21
CI01000010_12231394_12235487	12235324	A	G	0|1	21
CI01000012_00647774_00648451	862201	A	T	0|1	5
CI01000012_01203854_01208893	1203406	T	C	0|1	5
CI01000012_05131253_05139664	5138027	G	T	0|1	5
CI01000012_07705100_07707005	7704813	C	A	0|1	5
CI01000012_07769675_07800004	7793345	T	C	0|1	5
CI01000012_08635778_08639992	8640016	C	A	0|1	5
CI01000012_08635778_08639992	8640023	G	A	0|1	5
CI01000012_10217709_10222035	10216721	T	C	0|1	5
CI01000012_12007476_12016114	12009600	T	C	0|1	5
CI01000012_12892163_12901139	12901235	T	G	0|1	5
CI01000012_13102619_13168566	13168667	T	A	0|1	5
CI01000013_00372377_00391434	400849	T	C	0|1	7
CI01000013_03241607_03258684	3258232	G	A	0|1	7
CI01000013_04788303_04790895	4790881	A	C	0|1	7
CI01000013_05883498_05884071	5883156	C	G	0|1	7
CI01000013_07463570_07636742	7501988	C	T	0|1	7
CI01000013_07463570_07636742	7558851	C	T	0|1	7
CI01000013_08059677_08060143	8059268	G	A	0|1	7
CI01000013_08059677_08060143	8059288	C	T	0|1	7
CI01000013_08530191_08551478	8551537	G	T	0|1	7
CI01000013_10892125_10899628	10892410	A	G	0|1	7
CI01000013_11287928_11292308	11291043	G	T	0|1	7
CI01000013_12266959_12272152	12266943	C	T	0|1	7
CI01000015_00469983_00471517	471664	G	A	0|1	24
CI01000016_01202843_01213613	1201881	T	C	0|1	12
CI01000016_05151082_05166013	5168659	T	C	0|1	12
CI01000016_05192890_05204267	5194670	G	A	0|1	12
CI01000016_08092843_08098938	8098658	A	T	0|1	12
CI01000018_00318175_00326190	318243	T	C	0|1	19
CI01000018_00791508_00801917	802041	C	A	0|1	19
CI01000018_04823817_04825235	4825975	T	G	0|1	19
CI01000019_05162017_05165560	5167522	C	A	0|1	11
CI01000020_00540382_00550204	540237	A	G	0|1	11
CI01000020_00892454_00900973	901062	C	A	0|1	11
CI01000020_02124037_02139813	2143881	G	A	0|1	11
CI01000020_02386014_02399244	2399528	G	A	0|1	11
CI01000020_02633932_02637797	2634277	C	T	0|1	11
CI01000020_02633932_02637797	2634706	A	C	0|1	11
CI01000020_03511151_03514088	3513999	G	T	0|1	11
CI01000020_03660304_03682653	3731123	T	A	0|1	11
CI01000020_03660304_03682653	3731372	G	A	0|1	11
CI01000020_03732545_03743107	3731929	T	C	0|1	11
CI01000020_04679937_04682501	4683256	A	G	0|1	11
CI01000020_04868249_04868956	4869477	C	T	0|1	11
CI01000020_05475873_05481460	5482798	A	G	0|1	11
CI01000020_07029337_07034375	7032492	G	A	0|1	11
CI01000020_07029337_07034375	7033316	A	G	0|1	11
CI01000020_07029337_07034375	7034597	T	G	0|1	11
CI01000021_03902018_03931315	3901565	A	G	0|1	6
CI01000021_04219242_04237829	4230729	G	A	0|1	6
CI01000021_04219242_04237829	4230747	A	G	0|1	6
CI01000021_05942137_05950309	5941894	T	G	0|1	6
CI01000023_00285850_00288676	293749	A	G	0|1	unknown
CI01000024_01684041_01685775	1700094	A	G	0|1	18
CI01000024_01882305_01892725	1882383	A	G	0|1	18
CI01000024_01882305_01892725	1883098	T	G	0|1	18
CI01000024_02040890_02113108	2113301	T	A	0|1	18
CI01000024_02040890_02113108	2113377	T	C	0|1	18
CI01000024_03073126_03117989	3118052	A	C	0|1	18
CI01000024_05317964_05322464	5317573	T	C	0|1	18
CI01000024_07219069_07223539	7223576	A	G	0|1	18
CI01000026_00767991_00775879	770081	G	C	0|1	1
CI01000026_02559910_02563125	2563183	T	C	0|1	1
CI01000026_04344703_04357534	4357531	A	C	0|1	1
CI01000026_05275819_05311387	5276139	C	T	0|1	1
CI01000026_06799493_06813865	6817561	A	G	0|1	1
CI01000026_11456632_11473446	11475688	C	T	0|1	1
CI01000026_15410940_15426472	15414344	G	A	0|1	1
CI01000027_01232167_01232844	1232244	T	C	0|1	12
CI01000027_01361532_01381534	1417983	T	C	0|1	12
CI01000027_02989304_02990854	2989301	T	C	0|1	12
CI01000027_03174793_03181990	3178524	T	G	0|1	12
CI01000027_03863467_03864594	3864334	A	G	0|1	12
CI01000027_03863467_03864594	3864514	T	A	0|1	12
CI01000027_04860802_04872130	4873637	C	T	0|1	12
CI01000027_06522009_06523565	6521738	A	G	0|1	12
CI01000027_07292677_07331000	7328847	A	G	0|1	12
CI01000027_10055186_10067131	10070581	T	C	0|1	12
CI01000028_06665516_06666078	6676217	G	A	0|1	unknown
CI01000029_01699880_01719696	1748674	G	A	0|1	14
CI01000029_05390624_05394576	5394612	T	C	0|1	14
CI01000029_05390624_05394576	5394617	G	A	0|1	14
CI01000029_05395318_05400668	5397375	A	G	0|1	14
CI01000029_08722756_08730839	8722837	C	T	0|1	14
CI01000029_08722756_08730839	8722861	A	G	0|1	14
CI01000029_08722756_08730839	8726302	G	A	0|1	14
CI01000029_08722756_08730839	8726802	A	G	0|1	14
CI01000029_08722756_08730839	8728417	C	T	0|1	14
CI01000030_01433149_01437563	1437130	T	A	0|1	24
CI01000030_01433149_01437563	1437266	C	A	0|1	24
CI01000030_03213584_03216600	3213245	T	G	0|1	24
CI01000030_04332510_04342834	4343285	T	C	0|1	24
CI01000030_05741577_05742854	5742132	G	A	0|1	24
CI01000030_06430857_06435176	6430878	A	G	0|1	24
CI01000030_07216807_07247307	7215881	A	T	0|1	24
CI01000030_07554965_07558766	7559528	G	T	0|1	24
CI01000032_02408022_02408243	2416893	A	G	0|1	unknown
CI01000037_02077295_02082393	2077204	C	T	0|1	16
CI01000040_01396138_01397237	1396225	A	G	0|1	3
CI01000000_00339503_00381915	338651	T	C	0|1	13
CI01000000_03129624_03148993	3130988	A	C	0|1	13
CI01000000_03129624_03148993	3131549	T	A	0|1	13
CI01000000_03129624_03148993	3133213	A	C	0|1	13
CI01000000_03129624_03148993	3133225	A	C	0|1	13
CI01000000_03172562_03175863	3171759	G	C	0|1	13
CI01000000_03724666_03729920	3757431	T	C	0|1	13
CI01000000_05409025_05413963	5408871	T	C	0|1	13
CI01000000_05472291_05475261	5471798	T	C	0|1	13
CI01000000_05739330_05746317	5747187	C	T	0|1	13
CI01000000_06594095_06603856	6604534	A	C	0|1	13
CI01000000_08122662_08157008	8169227	C	A	0|1	13
CI01000000_08122662_08157008	8169248	C	T	0|1	13
CI01000000_08175192_08180423	8255224	A	G	0|1	13
CI01000000_08175192_08180423	8256654	C	T	0|1	13
CI01000000_08175192_08180423	8257310	A	G	0|1	13
CI01000000_08175192_08180423	8268493	C	T	0|1	13
CI01000000_08175192_08180423	8268706	C	T	0|1	13
CI01000000_08975466_08977875	8975823	A	T	0|1	13
CI01000000_10333352_10335572	10332542	T	C	0|1	13
CI01000000_10333352_10335572	10332545	T	C	0|1	13
CI01000000_10333352_10335572	10332563	T	C	0|0	13
CI01000000_10333352_10335572	10332814	T	C	0|0	13
CI01000000_10762185_10770168	10770963	A	T	0|1	13
CI01000000_10828551_10844940	10845580	A	G	0|1	13
CI01000000_10857057_10861468	10862184	A	G	0|1	13
CI01000000_10857057_10861468	10862194	A	G	0|1	13
CI01000000_11627091_11639685	11642265	A	G	0|1	13
CI01000000_11906348_11910227	11907775	G	A	0|1	13
CI01000000_12590356_12592063	12592941	C	T	0|1	13
CI01000000_13069375_13070057	13068878	T	C	0|1	13
CI01000000_13579971_13586927	13587523	C	T	0|1	13
CI01000000_13683183_13689176	13689435	T	A	0|1	13
CI01000000_15829395_15841876	15849167	T	C	0|1	13
CI01000000_16066787_16081915	16073824	C	T	0|1	13
CI01000000_17518852_17532520	17536003	T	C	0|1	13
CI01000000_17884239_17897080	17887049	T	G	0|1	13
CI01000000_18470390_18486185	18570449	A	G	0|1	13
CI01000000_18889071_18893893	18894017	T	G	0|1	13
CI01000001_00089680_00091054	90895	G	A	0|1	6
CI01000001_00089680_00091054	92405	C	T	0|1	6
CI01000001_00506140_00517386	535705	T	A	0|1	6
CI01000001_01555180_01558113	1560977	T	A	0|1	6
CI01000001_02547325_02557711	2549580	C	A	0|1	6
CI01000001_02547325_02557711	2549587	G	A	0|1	6
CI01000001_02567315_02569427	2568929	C	T	0|1	6
CI01000001_02567315_02569427	2568936	G	T	0|1	6
CI01000001_03506220_03510588	3510995	T	C	0|1	6
CI01000001_03719251_03775929	3769670	A	G	0|1	6
CI01000001_04746153_04754209	4755092	T	C	0|1	6
CI01000001_04746153_04754209	4755093	G	A	0|1	6
CI01000001_05969709_06015943	6033145	G	A	0|1	6
CI01000001_07071090_07114820	7070477	C	G	0|1	6
CI01000001_07231558_07266828	7267283	T	C	0|1	6
CI01000001_07231558_07266828	7267317	A	T	0|1	6
CI01000001_08693299_08699315	8692558	C	A	0|1	6
CI01000001_09132867_09145278	9145653	T	C	0|1	6
CI01000001_09483845_09484834	9485631	T	G	0|1	6
CI01000001_09582178_09593275	9604889	G	A	0|1	6
CI01000001_09824213_09894721	9823738	T	C	0|1	6
CI01000001_10896443_10925951	10922441	A	C	0|1	6
CI01000001_11099313_11137500	11135864	C	T	0|1	6
CI01000001_11288035_11293399	11287955	A	T	0|1	6
CI01000001_11973849_11984738	11977159	G	A	0|1	6
CI01000001_11973849_11984738	11977237	C	T	0|1	6
CI01000001_11973849_11984738	11980535	A	G	0|1	6
CI01000001_12058281_12060612	12061118	A	G	0|1	6
CI01000001_12602382_12613489	12613475	G	A	0|1	6
CI01000001_12602382_12613489	12613610	A	T	0|1	6
CI01000001_12718151_12726821	12727345	G	A	0|1	6
CI01000001_12825387_12869026	12835182	A	G	0|1	6
CI01000001_12921289_12924608	12921312	C	G	0|1	6
CI01000001_13040251_13043667	13065121	A	G	0|1	6
CI01000001_13160253_13167224	13211874	G	T	0|1	6
CI01000001_13242387_13245977	13252178	C	T	0|1	6
CI01000001_13242387_13245977	13252417	T	G	0|1	6
CI01000002_00066136_00130168	171425	C	T	0|1	6
CI01000002_00066136_00130168	171833	G	A	0|1	6
CI01000002_00066136_00130168	172295	C	T	0|1	6
CI01000002_00066136_00130168	172747	C	G	0|1	6
CI01000002_00066136_00130168	172812	C	G	0|1	6
CI01000002_00066136_00130168	205838	A	G	0|0	6
CI01000003_01126525_01129929	1193266	G	A	0|1	unknown
CI01000003_01329453_01342093	1346932	G	C	0|1	unknown
CI01000003_01348419_01352984	1347661	A	G	0|1	unknown
CI01000003_01632757_01671893	1655070	G	A	0|1	unknown
CI01000003_01632757_01671893	1706716	T	C	0|1	unknown
CI01000003_01632757_01671893	1706810	G	A	0|1	unknown
CI01000003_01632757_01671893	1706896	A	G	0|1	unknown
CI01000003_01632757_01671893	1706993	G	A	0|1	unknown
CI01000003_01632757_01671893	1707051	G	C	0|1	unknown
CI01000003_02175343_02190917	2204690	A	G	0|1	unknown
CI01000003_02175343_02190917	2205072	C	T	0|1	unknown
CI01000004_00318181_00339002	357073	G	A	0|1	22
CI01000004_00544278_00547753	549405	T	C	0|1	22
CI01000004_00544278_00547753	549445	T	C	0|1	22
CI01000004_00544278_00547753	549739	T	C	0|1	22
CI01000004_00711100_00720189	724063	T	A	0|1	22
CI01000004_00711100_00720189	724200	G	A	0|1	22
CI01000004_00711100_00720189	724427	T	C	0|1	22
CI01000004_00812006_00813189	812270	G	A	0|1	22
CI01000004_00833574_00834659	832960	C	G	0|1	22
CI01000004_04414110_04428551	4434952	C	T	0|1	22
CI01000004_04651755_04672733	4651363	T	C	0|1	22
CI01000004_06044460_06046940	6047014	A	G	0|1	22
CI01000004_06081028_06109613	6111693	A	C	0|1	22
CI01000004_06571261_06572539	6595099	G	C	0|1	22
CI01000004_06571261_06572539	6596109	C	T	0|1	22
CI01000004_06571261_06572539	6596317	C	T	0|1	22
CI01000004_08200962_08208539	8253749	A	T	0|1	22
CI01000004_08200962_08208539	8254277	T	C	0|1	22
CI01000004_08200962_08208539	8275236	G	A	0|1	22
CI01000004_08847888_08849951	8854957	T	G	0|1	22
CI01000004_08875722_08877149	8877462	C	T	0|1	22
CI01000004_10712377_10730563	10732593	G	T	0|1	22
CI01000004_10736615_10738593	10738950	G	A	0|1	22
CI01000004_10907590_10926357	10926782	C	T	0|1	22
CI01000004_11897082_11898506	11898901	A	G	0|1	22
CI01000004_11897082_11898506	11899187	G	A	0|1	22
CI01000004_12279303_12308271	12313048	A	T	0|1	22
CI01000004_12984968_12997831	13045657	A	G	0|1	22
CI01000004_13127356_13168751	13151388	G	A	0|1	22
CI01000004_14283392_14361256	14310975	G	A	0|1	22
CI01000004_14283392_14361256	14311042	A	G	0|1	22
CI01000004_14283392_14361256	14311601	T	G	0|1	22
CI01000004_14283392_14361256	14311696	A	G	0|1	22
CI01000004_14283392_14361256	14311713	C	T	0|1	22
CI01000004_15434959_15441538	15434179	T	C	0|1	22
CI01000004_16138496_16143438	16143348	T	A	0|1	22
CI01000004_16138496_16143438	16144029	A	T	0|1	22
CI01000004_16138496_16143438	16144031	A	T	0|1	22
CI01000005_01966840_01968600	2160653	T	C	0|1	unknown
CI01000005_02867301_02880721	2883583	A	C	0|1	unknown
CI01000005_03097346_03117235	3161632	C	T	0|1	unknown
CI01000005_04846823_04854988	4882696	A	G	0|1	unknown
CI01000005_05027999_05030374	5032117	A	G	0|1	unknown
CI01000005_05027999_05030374	5032218	C	T	0|1	unknown
CI01000005_05998137_06003757	6005028	G	A	0|1	unknown
CI01000005_07552713_07574463	7585249	G	A	0|1	unknown
CI01000006_00230362_00248968	229831	G	A	0|1	3
CI01000006_00230362_00248968	229832	G	A	0|1	3
CI01000006_00431032_00484050	431023	C	A	0|1	3
CI01000006_01551365_01552945	1551708	T	G	0|1	3
CI01000006_01551365_01552945	1551736	C	T	0|1	3
CI01000006_01680551_01688030	1682635	C	T	0|1	3
CI01000006_04358978_04367223	4367587	A	G	0|1	3
CI01000006_06038315_06045317	6047037	C	T	0|1	3
CI01000006_06038315_06045317	6047624	A	G	0|1	3
CI01000006_06898410_06913888	6913257	T	C	0|1	3
CI01000006_07066344_07070484	7070914	A	G	0|1	3
CI01000006_08002867_08008150	8002966	T	C	0|1	3
CI01000006_08002867_08008150	8004095	C	T	0|1	3
CI01000006_08557710_08600107	8556829	T	C	0|1	3
CI01000006_08557710_08600107	8557746	A	G	0|1	3
CI01000006_08757702_08765273	8766689	A	G	0|1	3
CI01000006_09884959_09889794	9888534	C	T	0|1	3
CI01000006_10096004_10116009	10132659	A	G	0|1	3
CI01000006_10349084_10362629	10359800	T	C	0|1	3
CI01000006_11362605_11384441	11385814	T	G	0|1	3
CI01000006_11704767_11714559	11708585	A	G	0|1	3
CI01000006_12252567_12267751	12251681	A	G	0|1	3
CI01000006_12298229_12304430	12307565	T	C	0|1	3
CI01000006_12808989_12841786	12845147	G	T	0|1	3
CI01000008_01285963_01299802	1320814	A	T	0|1	3
CI01000008_01757675_01765927	1770218	A	G	0|1	3
CI01000008_01757675_01765927	1770846	A	G	0|1	3
CI01000008_01757675_01765927	1771039	A	G	0|1	3
CI01000009_00326208_00333904	337494	A	G	0|1	16
CI01000009_00863406_00870786	875834	C	T	0|1	16
CI01000009_01990700_01991267	1990173	C	A	0|1	16
CI01000009_02028234_02100154	2101849	A	T	0|1	16
CI01000009_02375481_02385887	2387711	T	C	0|1	16
CI01000009_03599584_03602070	3599598	G	T	0|1	16
CI01000009_05502414_05506275	5505940	G	A	0|1	16
CI01000009_05704310_05721474	5725959	A	C	0|1	16
CI01000009_05704310_05721474	5728486	C	T	0|1	16
CI01000009_07361747_07377615	7381675	A	G	0|1	16
CI01000009_08121789_08159923	8126132	T	C	0|1	16
CI01000009_08121789_08159923	8126326	T	G	0|1	16
CI01000009_08121789_08159923	8126382	T	C	0|1	16
CI01000009_08121789_08159923	8127178	T	C	0|1	16
CI01000009_08842201_08845751	8842173	G	A	0|1	16
CI01000009_08842201_08845751	8842174	A	C	0|1	16
CI01000009_10395109_10411388	10412431	A	C	0|1	16
CI01000009_10491868_10508777	10506023	T	C	0|1	16
CI01000009_10491868_10508777	10506143	C	T	0|1	16
CI01000009_11761868_11765848	11766595	G	A	0|1	16
CI01000009_12646484_12653748	12657649	T	C	0|1	16
CI01000009_12646484_12653748	12657697	T	G	0|1	16
CI01000009_13161845_13162324	13200208	T	C	0|1	16
CI01000009_13273365_13305127	13299567	C	G	0|1	16
CI01000009_14039505_14043545	14224699	A	G	0|1	16
CI01000009_14039505_14043545	14224741	G	C	0|1	16
CI01000009_14432830_14450364	14451378	G	T	0|1	16
CI01000009_14432830_14450364	14451832	A	T	0|1	16
CI01000009_14476688_14573629	14612007	C	T	0|1	16
CI01000010_00154875_00293942	154555	C	T	0|1	21
CI01000010_00517865_00522058	518196	T	A	0|1	21
CI01000010_01146061_01150177	1155632	C	T	0|1	21
CI01000010_01146061_01150177	1155804	G	C	0|1	21
CI01000010_02256519_02261172	2260462	A	G	0|1	21
CI01000010_02256519_02261172	2260485	T	A	0|1	21
CI01000010_03025386_03030144	3024565	T	C	0|1	21
CI01000010_03250114_03263566	3264310	G	A	0|1	21
CI01000010_03250114_03263566	3264330	G	A	0|1	21
CI01000010_03365131_03431309	3435592	G	A	0|1	21
CI01000010_03365131_03431309	3435753	A	C	0|1	21
CI01000010_03684496_03695503	3693999	G	A	0|1	21
CI01000010_03684496_03695503	3694019	A	G	0|1	21
CI01000010_03915860_03918633	3919140	A	C	0|1	21
CI01000010_04165584_04232583	4235962	C	T	0|1	21
CI01000010_05426981_05432228	5429734	T	C	0|1	21
CI01000010_05451275_05454147	5452359	T	A	0|1	21
CI01000010_05594817_05606739	5593863	T	C	0|1	21
CI01000010_05594817_05606739	5597426	T	A	0|1	21
CI01000010_05921406_05962819	5921541	T	G	0|1	21
CI01000010_06014142_06037829	6040395	A	C	0|1	21
CI01000010_06014142_06037829	6040656	T	G	0|1	21
CI01000010_06484929_06492872	6493189	T	C	0|1	21
CI01000010_06704532_06716191	6704062	A	G	0|1	21
CI01000010_07308816_07316483	7319180	T	A	0|1	21
CI01000010_07308816_07316483	7319443	C	T	0|1	21
CI01000010_09037913_09074257	9127923	A	G	0|1	21
CI01000010_09419805_09425905	9419187	C	T	0|1	21
CI01000010_09956888_09973579	9956728	T	A	0|1	21
CI01000010_10191288_10210585	10231067	C	T	0|1	21
CI01000010_10232696_10237520	10232114	G	A	0|1	21
CI01000010_11033322_11076878	11076242	T	C	0|1	21
CI01000010_11033322_11076878	11077051	A	G	0|1	21
CI01000010_11126540_11144038	11147408	A	T	0|1	21
CI01000010_11126540_11144038	11147985	C	T	0|1	21
CI01000010_11126540_11144038	11147991	T	C	0|1	21
CI01000010_11257620_11264745	11256685	G	T	0|1	21
CI01000010_11257620_11264745	11256686	A	T	0|1	21
CI01000010_11315732_11327304	11314851	T	C	0|1	21
CI01000010_11887943_11902983	11892018	T	A	0|1	21
CI01000010_11903788_11906504	11907136	A	C	0|1	21
CI01000010_11903788_11906504	11907195	C	T	0|1	21
CI01000012_01119068_01123520	1138019	T	C	0|1	5
CI01000012_03327683_03341200	3326723	C	T	0|1	5
CI01000012_04404769_04419096	4425593	G	C	0|1	5
CI01000012_05262254_05301347	5302169	T	A	0|1	5
CI01000012_06380300_06388370	6397730	G	A	0|1	5
CI01000012_07316139_07320354	7316973	G	A	0|1	5
CI01000012_07497278_07501713	7502133	A	T	0|1	5
CI01000012_07548354_07550668	7551130	T	G	0|1	5
CI01000012_07925520_07928491	7925001	A	T	0|1	5
CI01000012_07925520_07928491	7925985	G	A	0|1	5
CI01000012_08433577_08437269	8436757	A	G	0|1	5
CI01000012_09513757_09517777	9587918	G	T	0|1	5
CI01000012_09513757_09517777	9588215	A	C	0|1	5
CI01000012_10196272_10198737	10200169	C	T	0|1	5
CI01000012_10196272_10198737	10200184	C	T	0|1	5
CI01000012_10196272_10198737	10200265	A	G	0|1	5
CI01000012_10196272_10198737	10200367	C	A	0|1	5
CI01000012_10296725_10299883	10300846	A	G	0|1	5
CI01000012_10296725_10299883	10300987	A	G	0|1	5
CI01000012_10303346_10315263	10302790	G	T	0|1	5
CI01000012_11874504_11884601	11884077	C	T	0|1	5
CI01000012_12132327_12133572	12135104	C	T	0|1	5
CI01000012_12521676_12524692	12525783	A	C	0|1	5
CI01000012_12930929_12947409	12932918	G	A	0|1	5
CI01000012_13063943_13081607	13083664	A	G	0|1	5
CI01000012_13063943_13081607	13083749	A	G	0|1	5
CI01000013_00082083_00124049	118928	G	A	0|1	7
CI01000013_00334362_00340400	344597	T	C	0|1	7
CI01000013_00334362_00340400	344751	G	A	0|1	7
CI01000013_00348247_00352162	350317	C	T	0|1	7
CI01000013_00873450_00880028	957385	G	C	0|1	7
CI01000013_01007844_01029438	1033204	T	G	0|1	7
CI01000013_03617490_03705093	3636683	C	A	0|1	7
CI01000013_03617490_03705093	3636965	G	A	0|1	7
CI01000013_03617490_03705093	3637098	C	T	0|1	7
CI01000013_03617490_03705093	3643492	C	A	0|1	7
CI01000013_03617490_03705093	3643596	T	C	0|1	7
CI01000013_04186280_04202524	4185811	G	A	0|1	7
CI01000013_04550541_04556315	4556902	C	A	0|1	7
CI01000013_04854576_04864881	4863711	T	C	0|1	7
CI01000013_04854576_04864881	4865074	A	G	0|1	7
CI01000013_04854576_04864881	4865076	T	A	0|1	7
CI01000013_07154745_07159568	7158028	A	G	0|1	7
CI01000013_07641497_07662151	7861208	T	C	0|1	7
CI01000013_07641497_07662151	7864030	A	G	0|1	7
CI01000013_07641497_07662151	7889084	T	C	0|1	7
CI01000013_08059677_08060143	8059282	A	T	0|1	7
CI01000013_09279917_09290301	9290849	T	A	0|1	7
CI01000013_09279917_09290301	9290858	T	A	0|1	7
CI01000013_09279917_09290301	9290859	A	G	0|1	7
CI01000013_10892125_10899628	10892087	C	T	0|1	7
CI01000013_10892125_10899628	10892097	T	G	0|1	7
CI01000013_10892125_10899628	10894352	G	A	0|1	7
CI01000013_11287928_11292308	11291015	T	C	0|0	7
CI01000013_11287928_11292308	11291020	T	C	0|1	7
CI01000014_01166257_01166909	1165615	C	T	0|1	3
CI01000015_01255414_01285313	1254916	T	C	0|1	24
CI01000015_01307849_01327079	1327649	A	G	0|1	24
CI01000015_01307849_01327079	1329358	C	A	0|1	24
CI01000015_01412031_01434518	1440759	G	A	0|1	24
CI01000015_01638133_01646368	1994087	A	G	0|1	24
CI01000015_01638133_01646368	1994802	G	C	0|1	24
CI01000015_01638133_01646368	1995371	G	A	0|1	24
CI01000015_01638133_01646368	1996635	A	G	0|1	24
CI01000015_03042640_03045708	3083126	A	G	0|1	24
CI01000015_03042640_03045708	3083246	A	G	0|1	24
CI01000015_03042640_03045708	3101955	A	C	0|1	24
CI01000015_04608708_04617836	4722709	T	C	0|1	24
CI01000015_05761803_05763434	5807600	T	G	0|1	24
CI01000015_05761803_05763434	5807682	C	G	0|1	24
CI01000015_05761803_05763434	5807860	A	G	0|1	24
CI01000015_05761803_05763434	5807871	T	C	0|1	24
CI01000015_06127820_06146715	6164623	A	C	0|1	24
CI01000015_07691930_07706778	7692015	A	C	0|1	24
CI01000015_07821506_07834213	7836109	G	T	0|1	24
CI01000015_07985112_08038559	7999090	C	T	0|1	24
CI01000015_07985112_08038559	7999127	A	T	0|1	24
CI01000015_07985112_08038559	8041746	T	C	0|1	24
CI01000015_07985112_08038559	8062501	C	T	0|1	24
CI01000015_07985112_08038559	8071062	T	A	0|1	24
CI01000015_07985112_08038559	8088115	C	A	0|1	24
CI01000016_00448107_00452861	455222	G	A	0|1	12
CI01000016_00496095_00506965	496350	C	T	0|1	12
CI01000016_02568824_02575674	2568145	T	C	0|0	12
CI01000016_02662862_02676190	2676597	C	A	0|1	12
CI01000016_02662862_02676190	2676694	A	G	0|1	12
CI01000016_02741163_02753993	2743321	C	A	0|1	12
CI01000016_03628266_03631245	3719262	C	T	0|1	12
CI01000016_03628266_03631245	3803505	C	T	0|1	12
CI01000016_05381573_05383796	5382922	T	C	0|1	12
CI01000016_06398455_06420062	6421398	G	T	0|1	12
CI01000016_06998707_07047702	7001675	C	G	0|1	12
CI01000016_07907730_07927048	7907565	A	C	0|1	12
CI01000016_07907730_07927048	7908831	C	T	0|1	12
CI01000016_07907730_07927048	7908843	A	T	0|1	12
CI01000016_07907730_07927048	7909023	A	C	0|1	12
CI01000016_07907730_07927048	7909024	C	G	0|1	12
CI01000016_07907730_07927048	7909066	C	A	0|1	12
CI01000016_08034844_08037586	8037814	T	A	0|1	12
CI01000016_08034844_08037586	8041274	T	C	0|1	12
CI01000016_08553934_08565167	8567446	T	C	0|1	12
CI01000016_08553934_08565167	8567571	T	C	0|1	12
CI01000016_08553934_08565167	8567905	T	C	0|1	12
CI01000016_08553934_08565167	8567906	T	C	0|1	12
CI01000016_08553934_08565167	8567916	T	C	0|1	12
CI01000016_08752386_08753821	8758798	C	G	0|1	12
CI01000016_09748780_09759954	9758129	G	C	0|1	12
CI01000016_09748780_09759954	9760287	A	T	0|1	12
CI01000016_09748780_09759954	9760458	C	A	0|1	12
CI01000016_10339126_10370881	10372436	A	C	0|1	12
CI01000016_10587199_10588775	10596017	A	G	0|1	12
CI01000017_00565569_00581478	595546	A	G	0|1	7
CI01000017_01135102_01142793	1134388	C	T	0|1	7
CI01000018_00071464_00083422	71179	T	G	0|1	19
CI01000018_00985130_00987510	990090	C	T	0|1	19
CI01000018_02950311_03005969	2950087	A	G	0|1	19
CI01000018_04248388_04258010	4247899	G	A	0|1	19
CI01000018_04397198_04411105	4396444	C	T	0|1	19
CI01000018_04856240_04875704	4855861	C	T	0|1	19
CI01000018_05888431_05897614	5898815	A	G	0|1	19
CI01000018_06464987_06470722	6472247	T	C	0|1	19
CI01000019_00473844_00491139	472914	T	G	0|1	11
CI01000019_02648669_02658933	2660574	A	G	0|1	11
CI01000019_03426200_03434680	3457559	T	A	0|1	11
CI01000019_03487868_03518631	3513023	T	C	0|1	11
CI01000019_04291124_04336735	4346602	T	A	0|1	11
CI01000019_04360674_04361150	4443861	G	C	0|1	11
CI01000019_05342262_05354655	5354975	G	A	0|1	11
CI01000019_05342262_05354655	5354994	T	A	0|1	11
CI01000019_05764454_05790402	5797436	A	G	0|1	11
CI01000019_05764454_05790402	5797437	A	G	0|1	11
CI01000020_00621182_00624570	629818	T	G	0|1	11
CI01000020_00819154_00820506	830607	G	T	0|1	11
CI01000020_01120223_01142481	1142179	C	T	0|1	11
CI01000020_01346335_01369381	1345970	G	T	0|1	11
CI01000020_01346335_01369381	1346156	T	C	0|1	11
CI01000020_01346335_01369381	1346157	C	T	0|1	11
CI01000020_01383268_01384854	1385913	A	G	0|1	11
CI01000020_01490667_01492384	1490223	T	A	0|1	11
CI01000020_02124037_02139813	2143856	A	G	0|1	11
CI01000020_02233314_02238917	2241564	C	T	0|1	11
CI01000020_03967766_03983729	3967425	G	A	0|1	11
CI01000020_04163168_04174402	4162717	T	C	0|1	11
CI01000020_04679937_04682501	4683180	A	G	0|1	11
CI01000020_04679937_04682501	4683321	A	G	0|1	11
CI01000020_04733481_04740265	4778300	A	G	0|1	11
CI01000020_05267250_05267668	5267794	G	A	0|1	11
CI01000020_05320359_05335741	5320361	A	C	0|1	11
CI01000020_05540892_05557832	5583795	C	T	0|1	11
CI01000020_05540892_05557832	5598099	C	T	0|1	11
CI01000020_05540892_05557832	5621279	T	C	0|1	11
CI01000020_05540892_05557832	5621538	A	G	0|1	11
CI01000020_05540892_05557832	5621642	G	T	0|1	11
CI01000020_05540892_05557832	5621860	A	G	0|1	11
CI01000020_05540892_05557832	5621874	C	T	0|1	11
CI01000020_06000788_06005009	6028030	T	G	0|1	11
CI01000020_06784747_06793255	6793104	T	C	0|1	11
CI01000020_06948240_06973912	6950039	C	T	0|1	11
CI01000020_07014667_07020555	7021514	C	A	0|1	11
CI01000021_00349073_00352551	352538	C	A	0|1	6
CI01000021_00349073_00352551	353581	T	A	0|1	6
CI01000021_02386235_02398978	2385578	C	T	0|1	6
CI01000021_03044076_03086657	3087253	A	T	0|1	6
CI01000021_05607950_05611874	5611957	G	A	0|1	6
CI01000021_05607950_05611874	5611958	T	A	0|1	6
CI01000023_00184327_00190081	221567	T	C	0|1	unknown
CI01000023_00184327_00190081	221961	C	T	0|1	unknown
CI01000023_00184327_00190081	221963	A	G	0|1	unknown
CI01000023_00184327_00190081	222085	G	A	0|1	unknown
CI01000024_00161629_00165522	165580	A	T	0|1	18
CI01000024_00203162_00206429	207719	A	G	0|1	18
CI01000024_00227784_00237812	227025	T	C	0|1	18
CI01000024_00248925_00275343	267646	A	T	0|1	18
CI01000024_00539259_00540347	540596	A	G	0|1	18
CI01000024_00850792_00868499	870076	A	G	0|1	18
CI01000024_01379088_01384220	1385311	C	T	0|1	18
CI01000024_01719718_01736189	1746092	T	A	0|1	18
CI01000024_01747187_01758168	1746349	G	T	0|1	18
CI01000024_01986389_01999359	2002777	A	G	0|1	18
CI01000024_02182510_02208360	2209466	A	G	0|0	18
CI01000024_02182510_02208360	2209883	A	G	0|1	18
CI01000024_03042658_03044136	3044533	C	T	0|1	18
CI01000024_03708794_03723637	3723708	G	A	0|1	18
CI01000024_05295273_05311854	5294392	A	G	0|1	18
CI01000024_05408638_05418941	5420814	G	A	0|1	18
CI01000024_05539614_05541496	5554514	G	A	0|1	18
CI01000024_07225115_07235713	7236893	G	T	0|1	18
CI01000024_08482276_08487526	8496514	C	A	0|1	18
CI01000024_08632171_08642748	8633481	C	T	0|1	18
CI01000026_00678603_00703293	702794	C	A	0|1	1
CI01000026_00704809_00709524	708157	T	C	0|1	1
CI01000026_00812986_00894233	897382	A	C	0|1	1
CI01000026_00986386_01002180	1000081	C	T	0|1	1
CI01000026_01364309_01371253	1382419	T	C	0|1	1
CI01000026_01660894_01664126	1853967	T	C	0|1	1
CI01000026_01660894_01664126	1854030	G	A	0|1	1
CI01000026_02583583_02589420	2583001	C	T	0|1	1
CI01000026_02939243_02946057	2938819	G	A	0|1	1
CI01000026_04367338_04389547	4372976	T	C	0|1	1
CI01000026_04510794_04529529	4510160	A	G	0|1	1
CI01000026_04820538_04825963	4826602	T	C	0|1	1
CI01000026_06085879_06100332	6085333	T	C	0|1	1
CI01000026_10151857_10176733	10196023	G	A	0|1	1
CI01000026_10651216_10652913	10653909	T	C	0|1	1
CI01000026_11032284_11063044	11065016	C	T	0|1	1
CI01000026_11203781_11212074	11212490	G	A	0|1	1
CI01000026_11792044_11807684	11807931	C	T	0|1	1
CI01000026_15410940_15426472	15411000	G	A	0|1	1
CI01000026_15410940_15426472	15411040	C	T	0|1	1
CI01000027_01078554_01079951	1078247	T	C	0|1	12
CI01000027_01078554_01079951	1078294	T	C	0|1	12
CI01000027_01078554_01079951	1078309	T	C	0|1	12
CI01000027_01176638_01185141	1197047	A	T	0|1	12
CI01000027_01176638_01185141	1197054	A	T	0|1	12
CI01000027_01232167_01232844	1232096	A	T	0|1	12
CI01000027_02242334_02250969	2252057	G	A	0|1	12
CI01000027_02950348_02954214	2949423	A	C	0|1	12
CI01000027_02950348_02954214	2949930	C	T	0|1	12
CI01000027_03142352_03156415	3156919	T	C	0|1	12
CI01000027_03159177_03163102	3163069	G	A	0|1	12
CI01000027_03879680_03890591	3891882	T	G	0|1	12
CI01000027_03879680_03890591	3893112	T	C	0|1	12
CI01000027_04439446_04461699	4440926	T	A	0|1	12
CI01000027_04777135_04777760	4779095	A	G	0|1	12
CI01000027_04777135_04777760	4779127	A	G	0|0	12
CI01000027_04835989_04851147	4853388	A	G	0|1	12
CI01000027_04835989_04851147	4854030	G	A	0|1	12
CI01000027_05931114_05936800	5941767	A	G	0|1	12
CI01000027_05931114_05936800	5941990	C	T	0|1	12
CI01000027_06007063_06011555	6011647	T	C	0|1	12
CI01000027_06014435_06036948	6014051	T	C	0|1	12
CI01000027_06108585_06112721	6113214	T	A	0|1	12
CI01000027_06975907_06983141	6975611	G	A	0|1	12
CI01000027_08091338_08097220	8317988	G	A	0|1	12
CI01000027_08340304_08385380	8382263	G	A	0|1	12
CI01000027_08530476_08532249	8532873	T	C	0|1	12
CI01000027_08946941_08955434	8957594	C	T	0|1	12
CI01000027_09042551_09055596	9048649	C	T	0|1	12
CI01000027_09210702_09220403	9210401	C	T	0|1	12
CI01000027_09722965_09729563	9732301	T	C	0|1	12
CI01000028_01807411_01830472	1843807	T	C	0|1	unknown
CI01000028_01854902_01867810	1870193	A	G	0|1	unknown
CI01000028_01854902_01867810	1870199	A	G	0|1	unknown
CI01000028_02112434_02123527	2123819	C	T	0|1	unknown
CI01000028_02112434_02123527	2124081	T	C	0|1	unknown
CI01000028_03053581_03067840	3068377	A	G	0|1	unknown
CI01000028_03128741_03141144	3128610	T	G	0|1	unknown
CI01000028_05220487_05239955	5234935	G	A	0|1	unknown
CI01000028_05820436_05825019	5843742	G	A	0|1	unknown
CI01000028_06079297_06089526	6091525	C	A	0|1	unknown
CI01000028_06882216_06892678	6893265	C	T	0|1	unknown
CI01000029_01699880_01719696	1721324	A	T	0|1	14
CI01000029_02069731_02079236	2077482	A	G	0|1	14
CI01000029_02904113_02950205	2954450	G	A	0|1	14
CI01000029_02904113_02950205	2954591	T	G	0|1	14
CI01000029_03511828_03527110	3529469	C	T	0|1	14
CI01000029_04433110_04458444	4432298	T	C	0|1	14
CI01000029_05390624_05394576	5394741	A	G	0|1	14
CI01000029_05410136_05418911	5410880	T	G	0|1	14
CI01000029_05410136_05418911	5410891	C	A	0|1	14
CI01000029_05512755_05521332	5513733	A	G	0|1	14
CI01000029_06166033_06201616	6226594	A	G	0|1	14
CI01000029_06449255_06451786	6449104	G	A	0|1	14
CI01000029_06689615_06698873	6693322	G	A	0|1	14
CI01000029_06832914_06833074	6833662	G	A	0|1	14
CI01000029_08237701_08245368	8236808	C	T	0|1	14
CI01000029_08506379_08516187	8516140	A	G	0|1	14
CI01000029_09079841_09080368	9081373	A	G	0|1	14
CI01000030_01433149_01437563	1438073	C	T	0|1	24
CI01000030_01902669_01906805	1907148	G	C	0|1	24
CI01000030_02094695_02098284	2099290	A	G	0|1	24
CI01000030_03213584_03216600	3213287	G	C	0|1	24
CI01000030_03253246_03261669	3271303	A	T	0|1	24
CI01000030_03253246_03261669	3271471	G	A	0|1	24
CI01000030_03253246_03261669	3271502	T	A	0|1	24
CI01000030_03253246_03261669	3271743	C	T	0|1	24
CI01000030_03580764_03584676	3584801	G	T	0|1	24
CI01000030_03647991_03655331	3658627	A	G	0|1	24
CI01000030_04308370_04309677	4307462	C	A	0|1	24
CI01000030_04332510_04342834	4344033	C	A	0|1	24
CI01000030_04332510_04342834	4344092	C	A	0|1	24
CI01000030_04730959_04734987	4736010	A	G	0|1	24
CI01000030_06595278_06600811	6602360	A	T	0|1	24
CI01000030_07794056_07801708	7794803	G	T	0|1	24
CI01000030_08133065_08140755	8142081	T	A	0|1	24
CI01000030_08399321_08402641	8401176	G	A	0|0	24
CI01000032_01469232_01488085	1475114	G	A	0|1	unknown
CI01000034_04993041_04994795	4993165	A	C	0|0	2
CI01000036_00079301_00108297	115036	T	A	0|1	unknown
CI01000036_00975332_00984107	975367	A	C	0|1	unknown
CI01000036_01466321_01474630	1466046	A	T	0|1	unknown
CI01000036_01860986_01862809	1862550	T	C	0|1	unknown
CI01000037_00002995_00023250	56762	T	C	0|1	16
CI01000037_00296900_00315382	301514	A	C	0|1	16
CI01000037_00296900_00315382	316702	T	C	0|1	16
CI01000037_00348422_00394107	395798	A	G	0|1	16
CI01000037_01114252_01333761	1222532	T	C	0|1	16
CI01000037_01114252_01333761	1223222	A	G	0|1	16
CI01000037_01114252_01333761	1245447	C	A	0|1	16
CI01000037_01114252_01333761	1269817	C	A	0|1	16
CI01000037_01114252_01333761	1292155	G	C	0|1	16
CI01000037_01114252_01333761	1318316	T	C	0|1	16
CI01000037_01114252_01333761	1318317	T	C	0|1	16
CI01000037_01114252_01333761	1319887	A	C	0|1	16
CI01000037_01114252_01333761	1320386	C	T	0|1	16
CI01000037_01538390_01570296	1554736	G	A	0|1	16
CI01000037_01863914_01867331	1866679	C	T	0|1	16
CI01000037_01863914_01867331	1866710	C	T	0|1	16
CI01000037_04295697_04296550	4310247	A	C	0|1	16
CI01000037_04295697_04296550	4310407	T	A	0|1	16
CI01000040_00795062_00809762	810489	T	C	0|1	3
CI01000040_01150384_01152552	1150390	C	T	0|1	3
CI01000040_01160713_01185710	1160210	C	T	0|1	3
CI01000040_01604128_01609619	1610328	T	C	0|1	3
CI01000040_01760148_01802721	1812899	A	G	0|1	3
CI01000040_01876498_01878546	1879425	A	C	0|1	3

## Sheet: Susceptible SNP in cells
Susceptible SNP in S3
gene id	position	ref	mut	S3_type	chromosome
CI01000000_00834650_00849542	838616	A	G	0|1	13
CI01000000_00834650_00849542	838712	T	C	0|1	13
CI01000000_01511690_01517631	1512684	T	C	0|1	13
CI01000000_03724666_03729920	3760768	A	G	0|1	13
CI01000000_03767897_03770852	3780423	C	T	0|1	13
CI01000000_03856089_03861849	3861832	C	T	0|1	13
CI01000000_03973898_03984423	3975733	G	A	0|1	13
CI01000000_05204803_05264985	5265063	C	G	0|1	13
CI01000000_05472291_05475261	5471337	T	C	0|1	13
CI01000000_05488574_05498163	5496907	T	A	0|1	13
CI01000000_05488574_05498163	5498083	G	A	0|1	13
CI01000000_05488574_05498163	5501533	G	A	0|1	13
CI01000000_05690714_05699205	5692363	T	G	0|1	13
CI01000000_05728315_05737603	5729346	G	A	0|1	13
CI01000000_08962721_08970678	8964670	A	G	0|1	13
CI01000000_10066332_10095064	10091417	G	A	0|1	13
CI01000000_10279478_10285178	10302829	T	G	0|1	13
CI01000000_10304021_10312933	10317209	T	C	0|1	13
CI01000000_10327801_10328403	10327357	T	C	0|1	13
CI01000000_10481263_10483211	10483484	G	T	0|1	13
CI01000000_10544400_10562125	10581088	C	T	0|1	13
CI01000000_10544400_10562125	10581255	A	G	0|1	13
CI01000000_10544400_10562125	10581304	G	T	0|1	13
CI01000000_10828551_10844940	10843113	G	T	0|1	13
CI01000000_11541564_11559682	11559641	T	C	0|1	13
CI01000000_14841466_14845039	14844842	C	T	0|1	13
CI01000000_14841466_14845039	14844914	T	C	0|1	13
CI01000000_14857956_14858702	14857774	A	G	0|1	13
CI01000000_14857956_14858702	14857782	C	T	0|1	13
CI01000000_15091223_15092317	15091028	G	A	0|1	13
CI01000000_15829395_15841876	15833920	G	C	0|1	13
CI01000000_15829395_15841876	15833949	T	G	0|1	13
CI01000000_15829395_15841876	15833978	G	A	0|1	13
CI01000000_15829395_15841876	15834000	A	G	0|1	13
CI01000000_15829395_15841876	15838377	C	T	0|1	13
CI01000000_15829395_15841876	15838383	T	C	0|1	13
CI01000000_15829395_15841876	15838456	G	C	0|1	13
CI01000000_15829395_15841876	15838479	T	A	0|1	13
CI01000000_16628234_16631045	16630302	G	A	0|1	13
CI01000000_17267180_17298324	17283255	C	T	0|1	13
CI01000000_17361598_17367002	17366046	A	G	0|1	13
CI01000000_17361598_17367002	17366124	G	A	0|1	13
CI01000000_17388536_17403918	17393904	C	T	0|1	13
CI01000000_17908883_17915640	17913878	T	C	0|1	13
CI01000000_17908883_17915640	17917601	G	A	0|1	13
CI01000000_17908883_17915640	17932457	C	G	0|1	13
CI01000000_18618397_18645425	18627540	C	T	0|1	13
CI01000000_18815522_18834911	18826413	A	T	0|1	13
CI01000000_18815522_18834911	18826515	C	A	0|1	13
CI01000000_18815522_18834911	18827662	A	G	0|1	13
CI01000001_00192545_00195828	193595	A	C	0|1	6
CI01000001_00192545_00195828	194159	G	A	0|1	6
CI01000001_00192545_00195828	194405	G	A	0|1	6
CI01000001_00538192_00559082	537641	T	C	0|1	6
CI01000001_00538192_00559082	537645	T	C	0|1	6
CI01000001_00538192_00559082	537963	T	C	0|1	6
CI01000001_01565290_01569360	1569237	G	C	0|1	6
CI01000001_01772744_01773670	1793433	A	G	0|1	6
CI01000001_01833609_01860272	1837229	G	A	0|1	6
CI01000001_01878297_01894123	1891609	C	T	0|1	6
CI01000001_01878297_01894123	1893961	A	G	0|1	6
CI01000001_01878297_01894123	1894489	C	A	0|1	6
CI01000001_02708472_02723568	2716509	G	T	0|1	6
CI01000001_03465138_03473769	3467407	A	C	0|1	6
CI01000001_03465138_03473769	3467645	T	A	0|1	6
CI01000001_03465138_03473769	3467729	A	T	0|1	6
CI01000001_03489900_03496853	3492897	A	G	0|1	6
CI01000001_04433559_04437385	4436222	G	T	0|1	6
CI01000001_04779079_04792659	4788153	A	G	0|1	6
CI01000001_04779079_04792659	4792319	C	A	0|1	6
CI01000001_04779079_04792659	4793167	G	A	0|1	6
CI01000001_04779079_04792659	4793221	C	T	0|1	6
CI01000001_05191382_05196348	5204624	A	T	0|1	6
CI01000001_05205733_05220435	5204828	T	C	0|1	6
CI01000001_05205733_05220435	5204873	T	C	0|1	6
CI01000001_05205733_05220435	5205943	G	A	0|1	6
CI01000001_05295894_05308912	5308818	C	T	0|1	6
CI01000001_05387081_05398706	5387409	T	G	0|1	6
CI01000001_05509301_05539080	5508899	T	G	0|1	6
CI01000001_05509301_05539080	5509083	G	A	0|1	6
CI01000001_05509301_05539080	5518957	G	A	0|1	6
CI01000001_05509301_05539080	5523349	G	A	0|1	6
CI01000001_05738554_05751605	5742689	T	A	0|1	6
CI01000001_05902661_05905496	5920678	A	G	0|1	6
CI01000001_05902661_05905496	5920801	G	T	0|1	6
CI01000001_05902661_05905496	5922859	T	C	0|1	6
CI01000001_05942155_05943721	5942162	G	A	0|1	6
CI01000001_05942155_05943721	5943646	T	C	0|1	6
CI01000001_05945762_05955388	5949739	A	G	0|1	6
CI01000001_06825263_06835397	6830751	A	T	0|1	6
CI01000001_06825263_06835397	6871822	C	T	0|1	6
CI01000001_06825263_06835397	6872233	A	G	0|1	6
CI01000001_06825263_06835397	6874520	G	A	0|1	6
CI01000001_06825263_06835397	6875172	A	C	0|1	6
CI01000001_06884020_06889266	6889038	T	C	0|1	6
CI01000001_07231558_07266828	7253241	C	T	0|1	6
CI01000001_07231558_07266828	7254717	A	C	0|1	6
CI01000001_07678904_07760870	7754486	G	A	0|1	6
CI01000001_07678904_07760870	7755323	C	G	0|1	6
CI01000001_07678904_07760870	7757028	C	T	0|1	6
CI01000001_08271059_08344201	8324525	G	A	0|1	6
CI01000001_08271059_08344201	8335848	C	T	0|1	6
CI01000001_08271059_08344201	8346978	C	T	0|1	6
CI01000001_08675171_08691078	8678989	T	C	0|1	6
CI01000001_08851970_08866723	8929382	G	A	0|1	6
CI01000001_08934325_08940532	8934321	C	T	0|1	6
CI01000001_08934325_08940532	8934690	T	C	0|1	6
CI01000001_09147684_09162673	9151399	A	G	0|1	6
CI01000001_09147684_09162673	9155595	T	C	0|1	6
CI01000001_09147684_09162673	9155832	T	A	0|1	6
CI01000001_09213449_09223894	9219156	C	A	0|1	6
CI01000001_09213449_09223894	9222866	T	C	0|1	6
CI01000001_09228393_09265951	9245896	T	C	0|1	6
CI01000001_09228393_09265951	9246282	A	G	0|1	6
CI01000001_09524946_09530660	9532026	T	C	0|1	6
CI01000001_09618505_09684857	9618892	A	G	0|1	6
CI01000001_09824213_09894721	9873956	G	A	0|1	6
CI01000001_09824213_09894721	9891411	T	G	0|1	6
CI01000001_10335652_10355677	10347193	G	T	0|1	6
CI01000001_10335652_10355677	10349400	C	A	0|1	6
CI01000001_10335652_10355677	10349818	G	T	0|1	6
CI01000001_10335652_10355677	10350189	C	T	0|1	6
CI01000001_10475281_10484892	10480997	C	T	0|1	6
CI01000001_10487487_10496560	10487668	A	G	0|1	6
CI01000001_10487487_10496560	10487739	A	G	0|1	6
CI01000001_10487487_10496560	10490039	A	G	0|1	6
CI01000001_10487487_10496560	10490087	A	G	0|1	6
CI01000001_11099313_11137500	11109322	A	G	0|1	6
CI01000001_11099313_11137500	11114878	C	T	0|1	6
CI01000001_11099313_11137500	11116852	T	C	0|1	6
CI01000001_11099313_11137500	11116883	T	C	0|1	6
CI01000001_11099313_11137500	11120382	C	A	0|1	6
CI01000001_11099313_11137500	11120566	C	T	0|1	6
CI01000001_11099313_11137500	11123769	G	A	0|1	6
CI01000001_11099313_11137500	11125290	G	A	0|1	6
CI01000001_11099313_11137500	11125317	T	A	0|1	6
CI01000001_11099313_11137500	11127003	G	A	0|1	6
CI01000001_11099313_11137500	11128791	G	A	0|1	6
CI01000001_11099313_11137500	11130949	T	C	0|1	6
CI01000001_11099313_11137500	11134742	T	A	0|1	6
CI01000001_11099313_11137500	11135202	C	T	0|1	6
CI01000001_11232168_11238289	11234768	C	T	0|1	6
CI01000001_11768247_11795338	11784968	A	G	0|1	6
CI01000001_11994138_12003906	12003559	A	C	0|1	6
CI01000001_12633655_12648702	12633583	T	C	0|1	6
CI01000001_12633655_12648702	12633588	A	C	0|1	6
CI01000001_12818013_12820748	12823223	A	G	0|1	6
CI01000001_13040251_13043667	13067052	C	G	0|1	6
CI01000001_13144090_13148882	13152735	A	G	0|1	6
CI01000001_13458908_13462457	13461808	G	T	0|1	6
CI01000002_01821988_01829384	1822649	T	C	0|1	6
CI01000002_01821988_01829384	1832532	A	G	0|1	6
CI01000002_01821988_01829384	1832550	C	T	0|1	6
CI01000003_00842413_00868623	870337	C	T	0|1	unknown
CI01000003_00842413_00868623	871488	G	A	0|1	unknown
CI01000003_00842413_00868623	871563	C	T	0|1	unknown
CI01000003_01430247_01451033	1435431	A	G	0|1	unknown
CI01000003_01601113_01624224	1621297	G	A	0|1	unknown
CI01000003_02353398_02370544	2353482	G	A	0|1	unknown
CI01000003_02385930_02406911	2400041	T	G	0|1	unknown
CI01000003_02385930_02406911	2400060	A	G	0|1	unknown
CI01000004_00266091_00278846	268397	C	T	0|1	22
CI01000004_00380887_00400711	396813	G	A	0|1	22
CI01000004_01670419_01699238	1689886	G	C	0|1	22
CI01000004_01961480_01979407	1969813	G	A	0|1	22
CI01000004_02906581_02908320	2906805	G	A	0|1	22
CI01000004_02906581_02908320	2911277	C	T	0|1	22
CI01000004_03705008_03734116	3715057	A	G	0|1	22
CI01000004_03737431_03794978	3746225	G	A	0|1	22
CI01000004_03737431_03794978	3747669	C	T	0|1	22
CI01000004_03737431_03794978	3781758	G	A	0|1	22
CI01000004_04557685_04579456	4567305	T	C	0|1	22
CI01000004_04557685_04579456	4569604	G	A	0|1	22
CI01000004_04636577_04647840	4645865	G	A	0|1	22
CI01000004_05942638_05967553	5954008	G	A	0|1	22
CI01000004_06183916_06192361	6191074	G	A	0|1	22
CI01000004_06183916_06192361	6191101	A	G	0|1	22
CI01000004_06555703_06558890	6558691	G	T	0|1	22
CI01000004_06624281_06625474	6624376	C	T	0|1	22
CI01000004_07055639_07067152	7057484	G	C	0|1	22
CI01000004_07200551_07206146	7204350	A	G	0|1	22
CI01000004_07200551_07206146	7204552	G	T	0|1	22
CI01000004_07388945_07408147	7407969	C	T	0|1	22
CI01000004_07775338_07780352	7779491	G	C	0|1	22
CI01000004_07775338_07780352	7779818	A	G	0|1	22
CI01000004_08081989_08097935	8097781	T	G	0|1	22
CI01000004_08847888_08849951	8855291	G	A	0|1	22
CI01000004_08857253_08860111	8859762	G	A	0|1	22
CI01000004_08857253_08860111	8860366	C	T	0|1	22
CI01000004_08866163_08873681	8868237	G	A	0|1	22
CI01000004_08931605_08938354	8935535	G	T	0|1	22
CI01000004_09486618_09488654	9488265	C	T	0|1	22
CI01000004_10867891_10869483	10868589	C	T	0|1	22
CI01000004_11407198_11412220	11421670	A	T	0|1	22
CI01000004_11432849_11451784	11443110	C	T	0|1	22
CI01000004_11432849_11451784	11443754	A	G	0|1	22
CI01000004_11454536_11463067	11467201	C	A	0|1	22
CI01000004_11454536_11463067	11467393	C	T	0|1	22
CI01000004_11454536_11463067	11467422	A	T	0|1	22
CI01000004_11489380_11502517	11495506	C	T	0|1	22
CI01000004_11489380_11502517	11495549	C	T	0|1	22
CI01000004_11489380_11502517	11496175	C	T	0|1	22
CI01000004_11731995_11744636	11735550	C	T	0|1	22
CI01000004_11731995_11744636	11738007	G	A	0|1	22
CI01000004_11863724_11890961	11866520	C	T	0|1	22
CI01000004_11863724_11890961	11866733	G	A	0|1	22
CI01000004_12111607_12123001	12114451	A	G	0|1	22
CI01000004_13208157_13210917	13210177	A	G	0|1	22
CI01000004_14283392_14361256	14283633	C	T	0|1	22
CI01000004_14389315_14396492	14408164	C	G	0|1	22
CI01000004_14897662_14906408	14903454	G	A	0|1	22
CI01000004_15217903_15228632	15217963	G	A	0|1	22
CI01000004_15217903_15228632	15218029	G	A	0|1	22
CI01000004_15237719_15253901	15237735	G	A	0|1	22
CI01000004_15237719_15253901	15245048	G	T	0|1	22
CI01000004_15291659_15296777	15296416	T	C	0|1	22
CI01000004_15326982_15360355	15335471	C	T	0|1	22
CI01000004_15434959_15441538	15438548	T	C	0|1	22
CI01000004_15581505_15586825	15620561	G	A	0|1	22
CI01000004_15581505_15586825	15620567	T	C	0|1	22
CI01000004_15653837_15673610	15665274	A	G	0|1	22
CI01000004_15726420_15733105	15738894	G	A	0|1	22
CI01000004_15892502_15900203	15892753	G	A	0|1	22
CI01000004_15892502_15900203	15899864	C	A	0|1	22
CI01000004_15892502_15900203	15900056	T	C	0|1	22
CI01000004_15965178_15990162	15965510	C	T	0|1	22
CI01000004_15965178_15990162	15973598	G	A	0|1	22
CI01000004_15965178_15990162	15976707	T	C	0|1	22
CI01000004_16017111_16024481	16028305	G	A	0|1	22
CI01000004_17329122_17345386	17330802	A	G	0|1	22
CI01000004_17329122_17345386	17331305	G	A	0|1	22
CI01000004_17329122_17345386	17331372	T	C	0|1	22
CI01000004_17329122_17345386	17341077	G	A	0|1	22
CI01000004_17329122_17345386	17354597	G	C	0|1	22
CI01000004_17329122_17345386	17354602	T	C	0|1	22
CI01000005_01648294_01654249	1671190	C	A	0|1	unknown
CI01000005_01648294_01654249	1672510	T	C	0|1	unknown
CI01000005_01648294_01654249	1672526	C	T	0|1	unknown
CI01000005_01677318_01687512	1683254	C	T	0|1	unknown
CI01000005_02607747_02613729	2615558	A	G	0|1	unknown
CI01000005_02607747_02613729	2615819	T	G	0|1	unknown
CI01000005_02983417_02988517	2990272	C	T	0|1	unknown
CI01000005_02983417_02988517	3006218	A	G	0|1	unknown
CI01000005_02983417_02988517	3006383	A	G	0|1	unknown
CI01000005_03412228_03417948	3417985	T	A	0|1	unknown
CI01000005_04265065_04289873	4289988	A	G	0|1	unknown
CI01000005_04846823_04854988	4855366	C	T	0|1	unknown
CI01000005_05092459_05121594	5139178	C	G	0|1	unknown
CI01000005_05092459_05121594	5142495	G	A	0|1	unknown
CI01000005_05092459_05121594	5147578	C	T	0|1	unknown
CI01000005_05935743_05940360	5938492	T	C	0|1	unknown
CI01000005_06623484_06646729	6637844	T	C	0|1	unknown
CI01000005_06623484_06646729	6643458	C	T	0|1	unknown
CI01000005_06623484_06646729	6644383	C	T	0|1	unknown
CI01000005_06623484_06646729	6644442	A	G	0|1	unknown
CI01000005_06772433_06793278	6784549	G	A	0|1	unknown
CI01000005_06772433_06793278	6788164	T	C	0|1	unknown
CI01000005_06901329_06921880	6901984	T	A	0|1	unknown
CI01000005_06901329_06921880	6901985	C	A	0|1	unknown
CI01000005_06901329_06921880	6906271	C	T	0|1	unknown
CI01000005_06901329_06921880	6909632	C	T	0|1	unknown
CI01000005_06901329_06921880	6909662	A	G	0|1	unknown
CI01000005_06965750_06987383	6982811	A	G	0|1	unknown
CI01000005_07516913_07529647	7550405	G	T	0|1	unknown
CI01000005_07552713_07574463	7553971	A	G	0|1	unknown
CI01000005_07552713_07574463	7554143	C	T	0|1	unknown
CI01000005_07552713_07574463	7555171	T	C	0|1	unknown
CI01000005_07552713_07574463	7567748	G	A	0|1	unknown
CI01000005_07552713_07574463	7569085	T	C	0|1	unknown
CI01000005_07552713_07574463	7577760	G	T	0|1	unknown
CI01000005_07552713_07574463	7580497	T	A	0|1	unknown
CI01000005_07552713_07574463	7590345	G	A	0|1	unknown
CI01000006_00230362_00248968	239871	G	A	0|1	3
CI01000006_00230362_00248968	251531	A	T	0|1	3
CI01000006_00278488_00290221	289191	C	T	0|1	3
CI01000006_00322618_00342919	327792	C	A	0|1	3
CI01000006_00812192_00902946	917084	C	T	0|1	3
CI01000006_00993313_01003875	999123	T	C	0|1	3
CI01000006_00993313_01003875	1004103	A	G	0|1	3
CI01000006_00993313_01003875	1004261	C	A	0|1	3
CI01000006_01007783_01013644	1008927	C	T	0|1	3
CI01000006_02262424_02271592	2271799	G	A	0|1	3
CI01000006_03164803_03183473	3174653	A	G	0|1	3
CI01000006_03164803_03183473	3174680	T	C	0|1	3
CI01000006_03164803_03183473	3179209	G	T	0|1	3
CI01000006_03164803_03183473	3184905	C	G	0|1	3
CI01000006_03294091_03298089	3294120	G	T	0|1	3
CI01000006_03335446_03344286	3344125	A	G	0|1	3
CI01000006_03379749_03383412	3391375	A	C	0|1	3
CI01000006_03412397_03437333	3418727	G	A	0|1	3
CI01000006_03631937_03713404	3632024	G	A	0|1	3
CI01000006_03841667_03847765	3841379	C	G	0|1	3
CI01000006_03893432_03940454	3924741	C	T	0|1	3
CI01000006_03893432_03940454	3936277	T	A	0|1	3
CI01000006_04131548_04142994	4134934	A	G	0|1	3
CI01000006_04131548_04142994	4136156	A	G	0|1	3
CI01000006_04131548_04142994	4137078	A	T	0|1	3
CI01000006_04131548_04142994	4139293	C	A	0|1	3
CI01000006_05617900_05693346	5647236	T	C	0|1	3
CI01000006_05903309_05926132	5913540	A	G	0|1	3
CI01000006_05991486_06001268	5995478	C	T	0|1	3
CI01000006_05991486_06001268	5995643	T	C	0|1	3
CI01000006_06022411_06025104	6025157	T	C	0|1	3
CI01000006_06276720_06284605	6284108	T	A	0|1	3
CI01000006_06432698_06437087	6433017	G	T	0|1	3
CI01000006_07492187_07498391	7495214	C	G	0|1	3
CI01000006_07492187_07498391	7496095	T	C	0|1	3
CI01000006_07757777_07795187	7775444	G	A	0|1	3
CI01000006_07879567_07902271	7882145	G	A	0|1	3
CI01000006_07879567_07902271	7884532	A	T	0|1	3
CI01000006_07879567_07902271	7885909	G	T	0|1	3
CI01000006_07879567_07902271	7885966	G	A	0|1	3
CI01000006_07879567_07902271	7886707	G	A	0|1	3
CI01000006_08207762_08211601	8209698	A	G	0|1	3
CI01000006_08207762_08211601	8217567	C	T	0|1	3
CI01000006_09004949_09014310	9014907	A	G	0|1	3
CI01000006_09004949_09014310	9016418	A	G	0|1	3
CI01000006_09205576_09277358	9208119	A	G	0|1	3
CI01000006_09282220_09315540	9293519	G	A	0|1	3
CI01000006_09282220_09315540	9293684	G	A	0|1	3
CI01000006_09330816_09334587	9334626	T	C	0|1	3
CI01000006_10772911_10773300	10772642	A	G	0|1	3
CI01000006_11362605_11384441	11371646	C	T	0|1	3
CI01000006_11715016_11740679	11735567	C	A	0|1	3
CI01000006_11715016_11740679	11735570	A	G	0|1	3
CI01000006_11715016_11740679	11737629	G	A	0|1	3
CI01000006_11715016_11740679	11737883	G	A	0|1	3
CI01000006_11715016_11740679	11737937	C	T	0|1	3
CI01000006_11715016_11740679	11738535	C	T	0|1	3
CI01000006_12298229_12304430	12306222	T	A	0|1	3
CI01000006_12298229_12304430	12306384	A	T	0|1	3
CI01000006_12380830_12394437	12443868	A	G	0|1	3
CI01000006_12684154_12695960	12684135	C	T	0|1	3
CI01000006_12808989_12841786	12826105	C	T	0|1	3
CI01000008_00450355_00455104	454894	G	A	0|1	3
CI01000008_00563966_00626932	609780	C	A	0|1	3
CI01000008_00563966_00626932	613030	T	C	0|1	3
CI01000008_01518252_01528081	1531507	A	G	0|1	3
CI01000008_01783490_01787171	1785502	C	T	0|1	3
CI01000008_02164805_02173627	2187054	G	T	0|1	3
CI01000008_02472654_02490741	2479814	C	T	0|1	3
CI01000009_00179808_00221387	188535	T	C	0|1	16
CI01000009_00179808_00221387	189217	A	C	0|1	16
CI01000009_00179808_00221387	189274	G	C	0|1	16
CI01000009_00179808_00221387	201380	A	G	0|1	16
CI01000009_00761898_00767155	765849	T	C	0|1	16
CI01000009_00761898_00767155	767523	A	T	0|1	16
CI01000009_01402330_01407372	1405174	T	G	0|1	16
CI01000009_01897343_01919208	1909957	T	C	0|1	16
CI01000009_01954952_01964842	1960457	G	T	0|1	16
CI01000009_02499173_02519062	2555288	A	C	0|1	16
CI01000009_02572388_02587828	2578560	A	C	0|1	16
CI01000009_03301176_03305406	3301022	A	G	0|1	16
CI01000009_03313112_03329470	3327264	A	G	0|1	16
CI01000009_04168077_04171609	4170400	G	T	0|1	16
CI01000009_04897197_04933164	4931166	C	T	0|1	16
CI01000009_05968963_05974380	5968900	C	T	0|1	16
CI01000009_05968963_05974380	5968902	G	T	0|1	16
CI01000009_05968963_05974380	5969462	C	T	0|1	16
CI01000009_05977117_05981366	5977206	G	C	0|1	16
CI01000009_06913437_06917631	6917589	A	G	0|1	16
CI01000009_07500752_07541007	7514021	G	A	0|1	16
CI01000009_08058976_08066474	8059275	C	G	0|1	16
CI01000009_08058976_08066474	8066383	C	A	0|1	16
CI01000009_08203196_08206596	8204235	C	T	0|1	16
CI01000009_08232128_08270301	8244749	T	C	0|1	16
CI01000009_08232128_08270301	8244767	C	T	0|1	16
CI01000009_08232128_08270301	8244974	T	C	0|1	16
CI01000009_08232128_08270301	8244980	T	A	0|1	16
CI01000009_08232128_08270301	8245232	C	T	0|1	16
CI01000009_08232128_08270301	8245335	T	G	0|1	16
CI01000009_08232128_08270301	8245767	C	T	0|1	16
CI01000009_08232128_08270301	8245842	C	T	0|1	16
CI01000009_08232128_08270301	8245853	G	A	0|1	16
CI01000009_08232128_08270301	8245898	G	T	0|1	16
CI01000009_08232128_08270301	8246039	G	A	0|1	16
CI01000009_08232128_08270301	8246578	C	G	0|1	16
CI01000009_08232128_08270301	8247060	T	G	0|1	16
CI01000009_08232128_08270301	8251632	A	G	0|1	16
CI01000009_08232128_08270301	8252078	T	C	0|1	16
CI01000009_08232128_08270301	8262264	T	C	0|1	16
CI01000009_10395109_10411388	10410363	A	G	0|1	16
CI01000009_10414678_10421940	10418684	C	T	0|1	16
CI01000009_10427119_10442186	10428459	C	T	0|1	16
CI01000009_11993879_12004644	12002672	C	T	0|1	16
CI01000009_13233918_13237052	13236254	T	C	0|1	16
CI01000009_14033666_14036472	14034977	A	T	0|1	16
CI01000009_14296451_14314340	14296822	C	T	0|1	16
CI01000010_02302972_02307042	2323714	C	G	0|1	21
CI01000010_11315732_11327304	11315937	T	G	0|1	21
CI01000010_11315732_11327304	11324572	G	A	0|1	21
CI01000010_11315732_11327304	11324573	G	A	0|1	21
CI01000011_00038103_00065988	65893	G	A	0|1	unknown
CI01000011_00038103_00065988	79003	C	T	0|1	unknown
CI01000012_00647774_00648451	862200	A	T	0|1	5
CI01000012_00863269_00864644	884570	G	A	0|1	5
CI01000012_00863269_00864644	884591	G	A	0|1	5
CI01000012_00991831_01027918	999843	G	A	0|1	5
CI01000012_01139864_01192154	1145999	C	T	0|1	5
CI01000012_01139864_01192154	1146526	G	A	0|1	5
CI01000012_01240945_01242653	1240806	A	T	0|1	5
CI01000012_02251322_02337964	2280050	G	A	0|1	5
CI01000012_03357081_03369647	3361256	A	G	0|1	5
CI01000012_03357081_03369647	3361708	G	C	0|1	5
CI01000012_03357081_03369647	3362352	G	A	0|1	5
CI01000012_04595199_04620295	4618588	G	A	0|1	5
CI01000012_04722087_04836261	4826027	C	T	0|1	5
CI01000012_04722087_04836261	4829335	A	G	0|1	5
CI01000012_05159183_05163128	5163532	C	T	0|1	5
CI01000012_05425849_05469157	5469275	G	A	0|1	5
CI01000012_05659039_05669397	5659066	C	T	0|1	5
CI01000012_05659039_05669397	5659147	G	T	0|1	5
CI01000012_05708007_05735678	5709531	T	C	0|1	5
CI01000012_05909453_05916000	5916602	T	A	0|1	5
CI01000012_06406744_06433128	6425842	T	C	0|1	5
CI01000012_07409605_07427042	7426697	C	A	0|1	5
CI01000012_07678377_07700760	7682341	G	A	0|1	5
CI01000012_07678377_07700760	7686310	T	C	0|1	5
CI01000012_07678377_07700760	7690896	A	G	0|1	5
CI01000012_07678377_07700760	7691142	A	G	0|1	5
CI01000012_08376626_08388293	8383492	C	G	0|1	5
CI01000012_08656797_08670009	8657309	C	A	0|1	5
CI01000012_08656797_08670009	8660859	A	G	0|1	5
CI01000012_09894361_09922003	9902058	A	G	0|1	5
CI01000012_10189922_10194006	10193888	A	C	0|1	5
CI01000012_10217709_10222035	10217443	A	T	0|1	5
CI01000012_11859839_11869022	11867341	C	T	0|1	5
CI01000012_11913513_11921468	11914032	G	A	0|1	5
CI01000012_12007476_12016114	12009627	C	G	0|1	5
CI01000012_12007476_12016114	12014500	A	G	0|1	5
CI01000012_12054427_12060390	12060077	G	A	0|1	5
CI01000012_12128962_12130578	12129457	A	G	0|1	5
CI01000012_12142558_12152757	12152712	C	T	0|1	5
CI01000012_12381049_12417489	12415887	C	T	0|1	5
CI01000012_12381049_12417489	12416031	C	T	0|1	5
CI01000012_12505469_12509093	12507148	T	C	0|1	5
CI01000012_12977279_12978570	13017918	C	T	0|1	5
CI01000012_13391082_13401374	13391469	G	A	0|1	5
CI01000012_13608026_13615552	13607774	T	G	0|1	5
CI01000013_00082083_00124049	81802	G	A	0|1	7
CI01000013_00424532_00429576	424775	C	T	0|1	7
CI01000013_01297354_01298578	1324634	G	A	0|1	7
CI01000013_01443540_01469011	1469632	C	T	0|1	7
CI01000013_02321895_02371964	2479113	G	A	0|1	7
CI01000013_02718442_02730091	2718331	C	T	0|1	7
CI01000013_02912132_02916617	2915381	C	A	0|1	7
CI01000013_02919679_02944235	2923955	T	C	0|1	7
CI01000013_03241607_03258684	3242996	G	A	0|1	7
CI01000013_03241607_03258684	3243218	T	G	0|1	7
CI01000013_03241607_03258684	3243243	T	C	0|1	7
CI01000013_03241607_03258684	3243305	C	T	0|1	7
CI01000013_03241607_03258684	3244712	C	T	0|1	7
CI01000013_03241607_03258684	3244760	G	A	0|1	7
CI01000013_03241607_03258684	3253391	G	A	0|1	7
CI01000013_03570185_03581155	3572161	G	T	0|1	7
CI01000013_03952621_03964132	3955684	G	A	0|1	7
CI01000013_04561253_04567647	4561179	T	G	0|1	7
CI01000013_04710817_04715966	4733934	A	G	0|1	7
CI01000013_04710817_04715966	4739887	T	G	0|1	7
CI01000013_04710817_04715966	4749141	C	T	0|1	7
CI01000013_04750261_04754885	4749462	T	C	0|1	7
CI01000013_04805165_04810980	4807309	G	A	0|1	7
CI01000013_04869003_04877964	4869910	T	C	0|1	7
CI01000013_04869003_04877964	4870832	G	A	0|1	7
CI01000013_04916607_04940299	4917003	C	T	0|1	7
CI01000013_04916607_04940299	4917065	A	G	0|1	7
CI01000013_04916607_04940299	4917320	T	C	0|1	7
CI01000013_04916607_04940299	4920414	G	A	0|1	7
CI01000013_04916607_04940299	4926334	C	T	0|1	7
CI01000013_04980677_04981525	4980616	G	T	0|1	7
CI01000013_05318806_05354911	5321544	C	A	0|1	7
CI01000013_05561156_05569165	5565875	G	A	0|1	7
CI01000013_05561156_05569165	5566551	G	T	0|1	7
CI01000013_05583328_05584677	5589304	G	A	0|1	7
CI01000013_05939966_05944534	5940035	C	G	0|1	7
CI01000013_06850663_06853811	6853610	A	T	0|1	7
CI01000013_08530191_08551478	8553477	T	C	0|1	7
CI01000013_08555865_08573521	8556060	T	C	0|1	7
CI01000013_09828630_09852321	9835541	T	C	0|1	7
CI01000013_09828630_09852321	9835649	G	A	0|1	7
CI01000013_09828630_09852321	9843477	G	A	0|1	7
CI01000013_10843295_10852581	10843291	C	G	0|1	7
CI01000013_12379804_12398839	12399060	G	A	0|1	7
CI01000014_00058937_00066714	66761	G	T	0|1	3
CI01000014_01179004_01190266	1184659	G	A	0|1	3
CI01000014_01179004_01190266	1189965	G	A	0|1	3
CI01000015_01369632_01375517	1369150	T	A	0|1	24
CI01000015_02490998_02495641	2495102	T	A	0|1	24
CI01000015_02820012_02824002	2828144	G	A	0|1	24
CI01000015_02969241_02987416	2987093	G	A	0|1	24
CI01000015_03428812_03444808	3428870	G	A	0|1	24
CI01000015_03428812_03444808	3438945	G	A	0|1	24
CI01000015_03428812_03444808	3440155	T	C	0|1	24
CI01000015_03428812_03444808	3440406	T	C	0|1	24
CI01000015_03482829_03494230	3482830	C	T	0|1	24
CI01000015_03482829_03494230	3486512	T	C	0|1	24
CI01000015_03689293_03707456	3702847	C	T	0|1	24
CI01000015_05913051_05920705	5917906	C	T	0|1	24
CI01000015_05913051_05920705	5917983	C	T	0|1	24
CI01000015_05913051_05920705	5918797	C	T	0|1	24
CI01000015_06326563_06350822	6329813	C	T	0|1	24
CI01000016_00589778_00591095	590757	C	G	0|1	12
CI01000016_02355737_02362570	2363896	T	A	0|1	12
CI01000016_02415346_02420145	2444823	C	G	0|1	12
CI01000016_02454540_02455751	2454346	A	C	0|1	12
CI01000016_03082653_03084658	3084507	A	G	0|1	12
CI01000016_03082653_03084658	3089051	G	T	0|1	12
CI01000016_03628266_03631245	3737741	A	G	0|1	12
CI01000016_03628266_03631245	3738944	G	A	0|1	12
CI01000016_03628266_03631245	3801547	T	A	0|1	12
CI01000016_03845787_03847359	3854457	T	C	0|1	12
CI01000016_04181435_04188590	4181239	A	G	0|1	12
CI01000016_04234275_04238405	4234042	A	G	0|1	12
CI01000016_04246693_04261518	4246971	T	C	0|1	12
CI01000016_04246693_04261518	4248304	G	A	0|1	12
CI01000016_04246693_04261518	4251185	C	G	0|1	12
CI01000016_04246693_04261518	4251438	C	T	0|1	12
CI01000016_04321053_04331396	4386339	A	C	0|1	12
CI01000016_04400456_04412173	4407535	G	A	0|1	12
CI01000016_04400456_04412173	4408316	C	T	0|1	12
CI01000016_04590667_04633139	4633117	A	C	0|1	12
CI01000016_04649660_04661928	4656597	C	G	0|1	12
CI01000016_04649660_04661928	4658345	A	T	0|1	12
CI01000016_04649660_04661928	4662257	G	A	0|1	12
CI01000016_04927541_04930989	4927306	T	C	0|1	12
CI01000016_05208242_05218239	5218244	G	C	0|1	12
CI01000016_05208242_05218239	5218374	T	G	0|1	12
CI01000016_05445824_05454816	5450924	A	G	0|1	12
CI01000016_05445824_05454816	5454747	C	A	0|1	12
CI01000016_05461674_05464777	5467388	A	G	0|1	12
CI01000016_05793987_05797545	5797305	T	C	0|1	12
CI01000016_05828974_05833309	5828736	G	A	0|1	12
CI01000016_05910340_05911197	5911248	A	G	0|1	12
CI01000016_05960829_05963788	5960377	C	A	0|1	12
CI01000016_05986400_05994821	6009557	A	G	0|1	12
CI01000016_05986400_05994821	6010350	C	T	0|1	12
CI01000016_06018338_06023791	6022052	C	T	0|1	12
CI01000016_06649431_06675045	6674005	G	A	0|1	12
CI01000016_07711605_07715888	7714635	A	G	0|1	12
CI01000016_08022369_08033689	8029325	C	T	0|1	12
CI01000016_08022369_08033689	8029326	T	C	0|1	12
CI01000016_08570850_08582638	8570198	A	G	0|1	12
CI01000016_08800360_08805384	8805446	C	T	0|1	12
CI01000016_08947581_08961131	8960925	G	C	0|1	12
CI01000016_09340494_09349036	9352058	G	A	0|1	12
CI01000016_10760640_10783664	10760829	A	T	0|1	12
CI01000016_10760640_10783664	10763731	T	C	0|1	12
CI01000016_10989691_11026452	11033083	C	T	0|1	12
CI01000016_11908468_11923802	11919930	G	A	0|1	12
CI01000017_00094493_00100851	100309	C	G	0|1	7
CI01000017_00172268_00195948	179660	T	C	0|1	7
CI01000017_00339078_00349804	391617	C	T	0|1	7
CI01000017_00565569_00581478	565778	T	C	0|1	7
CI01000017_00643676_00677273	681584	A	C	0|1	7
CI01000017_00643676_00677273	681733	G	C	0|1	7
CI01000017_00643676_00677273	682214	T	A	0|1	7
CI01000017_01067189_01070509	1070443	C	G	0|1	7
CI01000018_03035039_03102978	3035047	C	T	0|1	19
CI01000018_04237268_04237554	4237768	G	A	0|1	19
CI01000018_04248388_04258010	4253790	A	G	0|1	19
CI01000018_04817413_04821724	4817663	G	C	0|1	19
CI01000018_06353801_06362659	6353004	C	A	0|1	19
CI01000018_06353801_06362659	6362546	A	G	0|1	19
CI01000018_06475800_06482278	6475927	G	A	0|1	19
CI01000019_00206258_00209786	208743	C	T	0|1	11
CI01000019_01397591_01406229	1405554	T	C	0|1	11
CI01000019_03135155_03138908	3136861	G	T	0|1	11
CI01000019_03426200_03434680	3425567	G	A	0|1	11
CI01000019_03426200_03434680	3427552	G	A	0|1	11
CI01000019_03426200_03434680	3428489	G	A	0|1	11
CI01000019_03426200_03434680	3429104	G	T	0|1	11
CI01000019_03487868_03518631	3487802	G	A	0|1	11
CI01000019_04291124_04336735	4320091	T	C	0|1	11
CI01000019_04480726_04484009	4685092	C	T	0|1	11
CI01000019_04480726_04484009	4685335	G	A	0|1	11
CI01000019_04687532_04738125	4695992	C	T	0|1	11
CI01000019_04687532_04738125	4697745	C	A	0|1	11
CI01000019_05450121_05452246	5451311	A	G	0|1	11
CI01000019_05764454_05790402	5780330	C	T	0|1	11
CI01000020_00098373_00102250	98433	G	A	0|1	11
CI01000020_00098373_00102250	100834	G	A	0|1	11
CI01000020_00106309_00106981	106597	G	A	0|1	11
CI01000020_00540382_00550204	542700	T	G	0|1	11
CI01000020_00540382_00550204	542745	A	G	0|1	11
CI01000020_00892454_00900973	898389	C	T	0|1	11
CI01000020_01120223_01142481	1131920	A	C	0|1	11
CI01000020_01463785_01480876	1465840	T	C	0|1	11
CI01000020_01463785_01480876	1466302	G	A	0|1	11
CI01000020_01463785_01480876	1467525	G	T	0|1	11
CI01000020_01463785_01480876	1467624	C	T	0|1	11
CI01000020_01463785_01480876	1467942	T	C	0|1	11
CI01000020_01463785_01480876	1467969	A	G	0|1	11
CI01000020_01463785_01480876	1468053	C	T	0|1	11
CI01000020_01463785_01480876	1468279	G	A	0|1	11
CI01000020_01463785_01480876	1468837	T	C	0|1	11
CI01000020_01493328_01499326	1496305	G	A	0|1	11
CI01000020_01493328_01499326	1496383	T	G	0|1	11
CI01000020_01548935_01559598	1558325	G	A	0|1	11
CI01000020_02083977_02102990	2102753	G	A	0|1	11
CI01000020_02083977_02102990	2102790	T	G	0|1	11
CI01000020_02292816_02297112	2295011	T	G	0|1	11
CI01000020_02292816_02297112	2295793	G	A	0|1	11
CI01000020_02292816_02297112	2295862	T	A	0|1	11
CI01000020_02756005_02810495	2766001	A	G	0|1	11
CI01000020_02828968_02849511	2844498	C	T	0|1	11
CI01000020_03967766_03983729	3982549	A	G	0|1	11
CI01000020_04163168_04174402	4172528	T	C	0|1	11
CI01000020_04163168_04174402	4173959	T	C	0|1	11
CI01000020_04163168_04174402	4173991	T	A	0|1	11
CI01000020_04163168_04174402	4174085	G	A	0|1	11
CI01000020_04195892_04207990	4204717	T	C	0|1	11
CI01000020_04355618_04370211	4359102	G	A	0|1	11
CI01000020_04355618_04370211	4359126	A	T	0|1	11
CI01000020_04355618_04370211	4360422	A	G	0|1	11
CI01000020_04355618_04370211	4367094	C	T	0|1	11
CI01000020_04733481_04740265	4789953	A	G	0|1	11
CI01000020_05118876_05129284	5118963	A	G	0|1	11
CI01000020_05309535_05312719	5312940	A	C	0|1	11
CI01000020_05540892_05557832	5544086	A	G	0|1	11
CI01000020_05540892_05557832	5549652	A	G	0|1	11
CI01000020_05540892_05557832	5550662	G	A	0|1	11
CI01000020_05540892_05557832	5607114	C	T	0|1	11
CI01000020_05540892_05557832	5609130	G	A	0|1	11
CI01000020_05540892_05557832	5610277	A	G	0|1	11
CI01000020_05540892_05557832	5610724	G	A	0|1	11
CI01000020_05540892_05557832	5620515	C	T	0|1	11
CI01000020_06256143_06265439	6264163	G	A	0|1	11
CI01000020_06590953_06644378	6595017	G	A	0|1	11
CI01000020_06590953_06644378	6600057	C	A	0|1	11
CI01000020_06590953_06644378	6603025	C	T	0|1	11
CI01000020_06590953_06644378	6604845	A	G	0|1	11
CI01000020_06590953_06644378	6604956	A	G	0|1	11
CI01000020_06590953_06644378	6608394	A	G	0|1	11
CI01000020_06590953_06644378	6612212	G	A	0|1	11
CI01000020_06590953_06644378	6614249	C	T	0|1	11
CI01000020_06699639_06736895	6701307	G	A	0|1	11
CI01000020_06699639_06736895	6714071	G	A	0|1	11
CI01000020_06699639_06736895	6714973	C	T	0|1	11
CI01000020_06948240_06973912	6952419	C	T	0|1	11
CI01000020_06948240_06973912	6952801	T	C	0|1	11
CI01000020_06948240_06973912	6955328	G	T	0|1	11
CI01000020_06948240_06973912	6955397	G	A	0|1	11
CI01000020_06948240_06973912	6955541	G	A	0|1	11
CI01000020_06948240_06973912	6955589	A	G	0|1	11
CI01000020_06948240_06973912	6957001	A	T	0|1	11
CI01000020_06948240_06973912	6959904	C	T	0|1	11
CI01000020_07043558_07046909	7046689	G	A	0|1	11
CI01000020_07043558_07046909	7046865	C	T	0|1	11
CI01000020_07043558_07046909	7048469	C	A	0|1	11
CI01000021_00359725_00409437	363444	A	G	0|1	6
CI01000021_00359725_00409437	363531	A	G	0|1	6
CI01000021_00478677_00491078	484111	T	C	0|1	6
CI01000021_00699356_00722821	702370	G	A	0|1	6
CI01000021_00699356_00722821	711879	C	T	0|1	6
CI01000021_00699356_00722821	714153	A	G	0|1	6
CI01000021_00879903_00883102	882596	T	G	0|1	6
CI01000021_01299101_01305083	1306282	T	A	0|1	6
CI01000021_01805603_01824428	1879029	G	A	0|1	6
CI01000021_01805603_01824428	1879476	G	A	0|1	6
CI01000021_01922936_01956597	1954935	C	T	0|1	6
CI01000021_02005120_02042997	2019218	T	C	0|1	6
CI01000021_02005120_02042997	2104941	G	T	0|1	6
CI01000021_02005120_02042997	2170510	A	C	0|1	6
CI01000021_02005120_02042997	2170554	G	A	0|1	6
CI01000021_03119361_03125084	3125663	G	T	0|1	6
CI01000021_03184886_03225117	3193649	A	G	0|1	6
CI01000021_03184886_03225117	3194033	C	T	0|1	6
CI01000021_03184886_03225117	3195450	T	C	0|1	6
CI01000021_03184886_03225117	3195818	T	A	0|1	6
CI01000021_03184886_03225117	3201097	T	G	0|1	6
CI01000021_03267771_03288743	3277516	C	T	0|1	6
CI01000021_03760052_03774483	3773169	T	C	0|1	6
CI01000021_03902018_03931315	3904115	G	A	0|1	6
CI01000021_05392788_05403219	5393099	G	A	0|1	6
CI01000021_05607950_05611874	5610974	C	T	0|1	6
CI01000021_05607950_05611874	5611028	C	T	0|1	6
CI01000021_05852098_05854690	5854624	C	T	0|1	6
CI01000021_05942137_05950309	5942173	G	A	0|1	6
CI01000021_05942137_05950309	5953780	T	C	0|1	6
CI01000021_05961867_05972445	5961596	T	C	0|1	6
CI01000021_05961867_05972445	5961599	T	G	0|1	6
CI01000021_06077681_06095590	6175334	T	C	0|1	6
CI01000021_06310563_06348487	6314033	T	C	0|1	6
CI01000021_06435903_06449790	6436277	G	A	0|1	6
CI01000021_06435903_06449790	6436278	C	T	0|1	6
CI01000021_06435903_06449790	6446328	G	A	0|1	6
CI01000024_00010409_00020754	16631	C	T	0|1	18
CI01000024_00055821_00081384	60079	G	A	0|1	18
CI01000024_00055821_00081384	60087	C	T	0|1	18
CI01000024_00055821_00081384	61529	T	A	0|1	18
CI01000024_00055821_00081384	62963	G	A	0|1	18
CI01000024_00766380_00783144	769958	C	T	0|1	18
CI01000024_01955762_01966845	1970112	G	T	0|1	18
CI01000024_01955762_01966845	1970130	A	T	0|1	18
CI01000024_01986389_01999359	1987290	G	A	0|1	18
CI01000024_01986389_01999359	1993499	G	A	0|1	18
CI01000024_01986389_01999359	1995257	C	T	0|1	18
CI01000024_01986389_01999359	1996974	T	G	0|1	18
CI01000024_01986389_01999359	2000091	T	A	0|1	18
CI01000024_01986389_01999359	2000111	A	T	0|1	18
CI01000024_02182510_02208360	2209466	A	G	0|1	18
CI01000024_02761265_02771248	2763771	T	G	0|1	18
CI01000024_03593801_03622283	3595375	G	A	0|1	18
CI01000024_03964560_03976364	3973211	G	A	0|1	18
CI01000024_04280957_04294789	4292075	C	T	0|1	18
CI01000024_04775678_04783105	4798730	T	G	0|1	18
CI01000024_04775678_04783105	4830992	T	C	0|1	18
CI01000024_04775678_04783105	4841281	T	C	0|1	18
CI01000024_05231804_05251647	5245282	G	A	0|1	18
CI01000024_05422777_05445492	5422749	C	T	0|1	18
CI01000024_05422777_05445492	5422840	G	A	0|1	18
CI01000024_05422777_05445492	5425306	C	G	0|1	18
CI01000024_05422777_05445492	5427069	A	C	0|1	18
CI01000024_05422777_05445492	5428961	C	T	0|1	18
CI01000024_07225115_07235713	7228698	T	C	0|1	18
CI01000024_07239312_07251354	7242623	A	G	0|1	18
CI01000024_07239312_07251354	7243637	C	T	0|1	18
CI01000024_07239312_07251354	7244297	T	C	0|1	18
CI01000024_07239312_07251354	7244546	G	A	0|1	18
CI01000025_00129796_00145019	129497	G	A	0|1	unknown
CI01000025_00129796_00145019	129519	T	C	0|1	unknown
CI01000026_00643620_00647705	646439	A	G	0|1	1
CI01000026_00678603_00703293	702615	A	G	0|1	1
CI01000026_00736709_00743165	735739	G	A	0|1	1
CI01000026_00736709_00743165	737559	A	G	0|1	1
CI01000026_00736709_00743165	741516	T	C	0|1	1
CI01000026_00767991_00775879	775589	C	T	0|1	1
CI01000026_01055165_01071118	1071082	G	A	0|1	1
CI01000026_01855346_01933699	1862349	T	A	0|1	1
CI01000026_01855346_01933699	1928365	G	A	0|1	1
CI01000026_04035446_04036660	4036034	G	T	0|1	1
CI01000026_04209762_04249320	4210169	G	A	0|1	1
CI01000026_04209762_04249320	4249577	G	A	0|1	1
CI01000026_04971470_04972391	4971572	A	G	0|1	1
CI01000026_05101040_05111720	5114949	T	A	0|1	1
CI01000026_05115967_05166897	5115011	C	A	0|1	1
CI01000026_05115967_05166897	5139170	A	G	0|1	1
CI01000026_05115967_05166897	5164731	G	A	0|1	1
CI01000026_05211640_05224125	5215981	C	T	0|1	1
CI01000026_05211640_05224125	5223314	T	A	0|1	1
CI01000026_05592701_05627231	5609997	C	T	0|1	1
CI01000026_05592701_05627231	5623037	C	T	0|1	1
CI01000026_05592701_05627231	5623192	G	A	0|1	1
CI01000026_05592701_05627231	5623237	T	C	0|1	1
CI01000026_05592701_05627231	5623273	T	C	0|1	1
CI01000026_05592701_05627231	5624677	T	C	0|1	1
CI01000026_06070866_06083018	6082423	G	C	0|1	1
CI01000026_06644602_06648601	6647743	T	C	0|1	1
CI01000026_06678469_06691173	6680630	C	A	0|1	1
CI01000026_08313929_08318869	8315908	T	C	0|1	1
CI01000026_08501499_08526463	8526499	C	T	0|1	1
CI01000026_09991433_10006016	9991205	A	G	0|1	1
CI01000026_10205804_10233324	10211329	C	T	0|1	1
CI01000026_10487830_10511296	10506921	C	G	0|1	1
CI01000026_10521984_10543018	10543129	G	T	0|1	1
CI01000026_10841434_10850234	10848234	T	C	0|1	1
CI01000026_10862630_10863790	10861762	A	T	0|1	1
CI01000026_12309243_12313256	12327637	C	A	0|1	1
CI01000026_12425699_12438163	12436741	A	G	0|1	1
CI01000026_12582462_12589223	12586422	C	T	0|1	1
CI01000026_12582462_12589223	12586665	C	T	0|1	1
CI01000026_12582462_12589223	12586896	C	T	0|1	1
CI01000026_12712643_12726107	12724521	G	A	0|1	1
CI01000026_13033698_13034704	13044627	G	A	0|1	1
CI01000026_16645459_16698069	16712019	G	C	0|1	1
CI01000026_16817010_16832208	16826189	G	A	0|1	1
CI01000027_00137910_00141799	173151	A	G	0|1	12
CI01000027_00765527_00776450	766261	C	T	0|1	12
CI01000027_00765527_00776450	772416	C	T	0|1	12
CI01000027_00765527_00776450	776825	A	T	0|1	12
CI01000027_01162273_01168513	1161869	A	C	0|1	12
CI01000027_01420180_01439837	1446678	G	A	0|1	12
CI01000027_01610574_01630928	1626963	A	G	0|1	12
CI01000027_01610574_01630928	1627236	T	A	0|1	12
CI01000027_02995394_03005981	2995354	A	G	0|1	12
CI01000027_02995394_03005981	3000500	A	G	0|1	12
CI01000027_02995394_03005981	3001144	G	A	0|1	12
CI01000027_02995394_03005981	3001324	C	G	0|1	12
CI01000027_02995394_03005981	3001333	T	C	0|1	12
CI01000027_02995394_03005981	3002097	T	G	0|1	12
CI01000027_02995394_03005981	3002886	G	A	0|1	12
CI01000027_03014464_03027710	3015145	A	G	0|1	12
CI01000027_03014464_03027710	3017221	G	A	0|1	12
CI01000027_03035114_03099542	3061016	C	T	0|1	12
CI01000027_03035114_03099542	3063160	G	A	0|1	12
CI01000027_03524553_03546701	3532192	G	A	0|1	12
CI01000027_03524553_03546701	3533057	G	A	0|1	12
CI01000027_03524553_03546701	3555629	G	T	0|1	12
CI01000027_03798333_03830899	3822721	G	A	0|1	12
CI01000027_03879680_03890591	3890465	T	C	0|1	12
CI01000027_03941809_03967258	3961380	A	G	0|1	12
CI01000027_03941809_03967258	3964489	C	T	0|1	12
CI01000027_04213570_04229519	4225645	G	A	0|1	12
CI01000027_04213570_04229519	4225751	T	C	0|1	12
CI01000027_04213570_04229519	4226217	C	T	0|1	12
CI01000027_04213570_04229519	4226453	G	A	0|1	12
CI01000027_04213570_04229519	4226677	T	C	0|1	12
CI01000027_04213570_04229519	4227178	A	C	0|1	12
CI01000027_04213570_04229519	4231626	G	T	0|1	12
CI01000027_04213570_04229519	4232401	A	G	0|1	12
CI01000027_04777135_04777760	4779127	A	G	0|1	12
CI01000027_04835989_04851147	4850080	C	T	0|1	12
CI01000027_04860802_04872130	4862220	T	C	0|1	12
CI01000027_05483140_05487852	5484691	C	T	0|1	12
CI01000027_05691123_05698421	5695291	A	G	0|1	12
CI01000027_06168620_06195620	6175304	C	A	0|1	12
CI01000027_06220129_06223840	6301956	C	T	0|1	12
CI01000027_06303377_06325512	6309203	G	A	0|1	12
CI01000027_06522009_06523565	6521928	T	C	0|1	12
CI01000027_06522009_06523565	6522032	G	A	0|1	12
CI01000027_06522009_06523565	6523335	A	T	0|1	12
CI01000027_06522009_06523565	6523338	C	T	0|1	12
CI01000027_06882644_06900902	6900816	T	C	0|1	12
CI01000027_06882644_06900902	6900825	G	C	0|1	12
CI01000027_06882644_06900902	6900845	G	A	0|1	12
CI01000027_07666350_07684399	7680157	A	T	0|1	12
CI01000027_07695223_07701346	7707356	C	T	0|1	12
CI01000027_07709714_07744049	7708814	T	C	0|1	12
CI01000027_07709714_07744049	7708981	A	G	0|1	12
CI01000027_07709714_07744049	7717202	C	T	0|1	12
CI01000027_08026500_08029412	8029644	A	G	0|1	12
CI01000027_08026500_08029412	8030026	A	T	0|1	12
CI01000027_08091338_08097220	8234179	A	G	0|1	12
CI01000027_08091338_08097220	8315531	A	G	0|1	12
CI01000027_08091338_08097220	8315636	G	A	0|1	12
CI01000027_08340304_08385380	8384216	C	T	0|1	12
CI01000027_08340304_08385380	8384300	A	G	0|1	12
CI01000027_08864430_08897266	8867938	C	T	0|1	12
CI01000027_08864430_08897266	8875867	A	G	0|1	12
CI01000027_08864430_08897266	8876085	C	A	0|1	12
CI01000027_08864430_08897266	8876598	T	A	0|1	12
CI01000027_08864430_08897266	8880940	G	A	0|1	12
CI01000027_09243269_09246171	9261724	G	A	0|1	12
CI01000027_09243269_09246171	9273341	T	A	0|1	12
CI01000027_09401652_09408536	9404685	G	A	0|1	12
CI01000027_09401652_09408536	9405354	T	C	0|1	12
CI01000027_09401652_09408536	9405918	G	A	0|1	12
CI01000027_09401652_09408536	9406906	G	A	0|1	12
CI01000027_09735579_09766657	9742725	C	T	0|1	12
CI01000027_09735579_09766657	9764194	G	A	0|1	12
CI01000027_10574326_10578596	10575050	T	C	0|1	12
CI01000027_10574326_10578596	10576800	A	G	0|1	12
CI01000027_10574326_10578596	10576842	A	G	0|1	12
CI01000028_00363732_00407780	363919	G	A	0|1	unknown
CI01000028_00363732_00407780	407495	G	A	0|1	unknown
CI01000028_02058075_02059853	2058826	T	C	0|1	unknown
CI01000028_02112434_02123527	2119802	C	T	0|1	unknown
CI01000028_02299641_02304780	2300077	C	T	0|1	unknown
CI01000028_02327402_02338641	2338581	C	A	0|1	unknown
CI01000028_02407653_02429674	2411727	G	A	0|1	unknown
CI01000028_02407653_02429674	2429654	T	C	0|1	unknown
CI01000028_02449364_02449920	2451151	C	A	0|1	unknown
CI01000028_02449364_02449920	2451176	C	T	0|1	unknown
CI01000028_02587692_02607824	2595462	G	T	0|1	unknown
CI01000028_03182285_03183550	3183131	G	A	0|1	unknown
CI01000028_04128511_04130775	4130383	A	G	0|1	unknown
CI01000028_04161038_04162439	4161805	T	C	0|1	unknown
CI01000028_04171026_04177666	4246654	A	G	0|1	unknown
CI01000028_05039088_05063207	5039940	C	T	0|1	unknown
CI01000028_05039088_05063207	5058473	G	A	0|1	unknown
CI01000028_05039088_05063207	5068734	C	T	0|1	unknown
CI01000028_05433749_05473473	5450428	G	A	0|1	unknown
CI01000028_05820436_05825019	5847629	A	T	0|1	unknown
CI01000028_06736522_06738241	6738354	T	C	0|1	unknown
CI01000028_06756364_06785862	6756562	G	A	0|1	unknown
CI01000028_06882216_06892678	6891673	T	C	0|1	unknown
CI01000028_07569017_07616350	7578715	G	C	0|1	unknown
CI01000028_07569017_07616350	7579151	G	A	0|1	unknown
CI01000029_00532933_00536043	535537	G	A	0|1	14
CI01000029_01616562_01644867	1616697	A	G	0|1	14
CI01000029_01616562_01644867	1633757	A	C	0|1	14
CI01000029_03649051_03684709	3681014	A	G	0|1	14
CI01000029_04144327_04203475	4153255	A	G	0|1	14
CI01000029_04433110_04458444	4437847	T	A	0|1	14
CI01000029_04433110_04458444	4455602	C	T	0|1	14
CI01000029_04433110_04458444	4455641	A	G	0|1	14
CI01000029_04433110_04458444	4456382	C	T	0|1	14
CI01000029_05008936_05021217	5023085	C	T	0|1	14
CI01000029_05046771_05054238	5048416	T	G	0|1	14
CI01000029_05390624_05394576	5390919	C	T	0|1	14
CI01000029_05496375_05508658	5511720	C	T	0|1	14
CI01000029_05512755_05521332	5521080	G	C	0|1	14
CI01000029_05577218_05577697	5577537	G	A	0|1	14
CI01000029_05578983_05588654	5579974	C	T	0|1	14
CI01000029_05578983_05588654	5583772	C	T	0|1	14
CI01000029_05578983_05588654	5588510	A	G	0|1	14
CI01000029_06320111_06340400	6339573	T	C	0|1	14
CI01000029_06431763_06439215	6440340	G	A	0|1	14
CI01000029_06606850_06665941	6628320	C	T	0|1	14
CI01000029_06606850_06665941	6654471	C	T	0|1	14
CI01000029_06606850_06665941	6662664	T	C	0|1	14
CI01000029_06824397_06831521	6826642	G	A	0|1	14
CI01000029_06834812_06849277	6841220	C	T	0|1	14
CI01000029_07997857_08002279	8002165	T	C	0|1	14
CI01000029_08019292_08036434	8022144	G	A	0|1	14
CI01000029_08019292_08036434	8022183	G	A	0|1	14
CI01000029_08083189_08089291	8089722	C	T	0|1	14
CI01000029_08237701_08245368	8248530	A	G	0|1	14
CI01000029_08506379_08516187	8511801	A	G	0|1	14
CI01000029_08506379_08516187	8511805	C	A	0|1	14
CI01000029_08690880_08711534	8702676	A	G	0|1	14
CI01000029_09132920_09139682	9134963	G	A	0|1	14
CI01000029_09132920_09139682	9137960	C	A	0|1	14
CI01000030_00981760_00995514	987685	T	C	0|1	24
CI01000030_01151171_01165675	1168855	A	G	0|1	24
CI01000030_01360575_01378361	1360803	T	C	0|1	24
CI01000030_01360575_01378361	1360821	C	T	0|1	24
CI01000030_01360575_01378361	1374844	T	A	0|1	24
CI01000030_03647991_03655331	3657495	G	A	0|1	24
CI01000030_04662934_04688901	4696672	G	C	0|1	24
CI01000030_04708812_04716224	4716295	C	A	0|1	24
CI01000030_05840894_05884329	5840908	C	T	0|1	24
CI01000030_05944230_05964173	5960765	G	A	0|1	24
CI01000030_06258108_06278921	6289783	A	G	0|1	24
CI01000030_06447375_06451108	6450794	C	G	0|1	24
CI01000030_06447375_06451108	6450795	T	C	0|1	24
CI01000030_06595278_06600811	6600205	T	C	0|1	24
CI01000030_06658256_06687802	6682756	C	T	0|1	24
CI01000030_07251323_07260721	7259981	A	G	0|1	24
CI01000030_07554965_07558766	7555989	A	G	0|1	24
CI01000030_07749038_07754607	7749071	G	A	0|1	24
CI01000030_07990330_08009606	8006150	G	A	0|1	24
CI01000030_10775818_10796010	10795115	T	C	0|1	24
CI01000030_10775818_10796010	10795126	C	T	0|1	24
CI01000032_00564165_00570399	564395	C	G	0|1	unknown
CI01000032_00564165_00570399	566115	C	A	0|1	unknown
CI01000032_00564165_00570399	605772	T	C	0|1	unknown
CI01000032_00612202_00639442	612424	T	A	0|1	unknown
CI01000032_00612202_00639442	612937	C	A	0|1	unknown
CI01000032_00612202_00639442	615635	A	G	0|1	unknown
CI01000032_00612202_00639442	616262	G	A	0|1	unknown
CI01000032_00612202_00639442	621859	C	T	0|1	unknown
CI01000032_00612202_00639442	625200	C	T	0|1	unknown
CI01000032_00612202_00639442	625223	G	A	0|1	unknown
CI01000032_00612202_00639442	625834	C	T	0|1	unknown
CI01000032_00612202_00639442	631771	G	A	0|1	unknown
CI01000032_00612202_00639442	631822	T	A	0|1	unknown
CI01000032_00612202_00639442	639329	T	G	0|1	unknown
CI01000032_01469232_01488085	1478226	T	C	0|1	unknown
CI01000034_01398718_01404884	1402828	A	C	0|1	2
CI01000034_03983251_03998632	4017932	T	C	0|1	2
CI01000034_04993041_04994795	4993165	A	C	0|1	2
CI01000036_00322865_00441961	441784	A	T	0|1	unknown
CI01000036_00322865_00441961	442746	A	G	0|1	unknown
CI01000036_00322865_00441961	442764	A	G	0|1	unknown
CI01000036_00322865_00441961	443080	T	G	0|1	unknown
CI01000036_00322865_00441961	443366	G	A	0|1	unknown
CI01000036_01250575_01252253	1257110	C	T	0|1	unknown
CI01000036_01250575_01252253	1260169	C	T	0|1	unknown
CI01000036_01428324_01454913	1454773	C	T	0|1	unknown
CI01000036_01428324_01454913	1455118	C	T	0|1	unknown
CI01000037_00002995_00023250	5339	T	C	0|1	16
CI01000037_00138481_00163617	159519	C	T	0|1	16
CI01000037_00324040_00344658	326611	A	G	0|1	16
CI01000037_00633378_00678193	670340	C	A	0|1	16
CI01000037_00633378_00678193	670364	A	G	0|1	16
CI01000037_00689673_00724635	720229	C	T	0|1	16
CI01000037_01863914_01867331	1865874	C	T	0|1	16
CI01000037_02282458_02287205	2282916	G	A	0|1	16
CI01000037_03120937_03121997	3122109	C	T	0|1	16
CI01000037_03120937_03121997	3124456	A	G	0|1	16
CI01000037_03946645_03954021	3946020	C	G	0|1	16
CI01000037_03946645_03954021	3946022	T	A	0|1	16
CI01000037_04313204_04343186	4319635	G	A	0|1	16
CI01000037_04313204_04343186	4373093	T	C	0|1	16
CI01000040_00961941_00973627	970823	G	A	0|1	3
CI01000040_01160713_01185710	1175568	G	A	0|1	3
CI01000040_01160713_01185710	1175957	G	A	0|1	3
CI01000040_01399805_01411103	1401653	G	C	0|1	3
CI01000040_01399805_01411103	1401710	A	G	0|1	3
CI01000040_01399805_01411103	1401904	A	G	0|1	3
CI01000040_01399805_01411103	1406504	A	C	0|1	3
CI01000040_01728828_01731709	1741366	C	T	0|1	3
CI01000040_02444252_02460962	2444216	A	T	0|1	3
CI01000000_02119737_02125356	2121688	C	A	0|1	13
CI01000000_03973898_03984423	3973354	C	T	0|1	13
CI01000000_08175192_08180423	8260473	G	T	0|1	13
CI01000000_08175192_08180423	8261292	A	C	0|1	13
CI01000000_08175192_08180423	8303249	C	T	0|1	13
CI01000000_10066332_10095064	10091478	A	G	0|1	13
CI01000000_10279478_10285178	10301895	A	G	0|1	13
CI01000000_10333352_10335572	10332563	T	C	0|1	13
CI01000000_10333352_10335572	10332814	T	C	0|1	13
CI01000000_11541564_11559682	11559919	A	T	0|1	13
CI01000000_11541564_11559682	11560361	T	A	0|1	13
CI01000000_11541564_11559682	11560600	A	C	0|1	13
CI01000000_11541564_11559682	11560607	A	G	0|1	13
CI01000000_11584045_11586744	11598512	G	C	0|1	13
CI01000000_11721762_11759751	11722180	G	T	0|1	13
CI01000000_13117207_13118382	13150496	G	C	0|1	13
CI01000000_13373290_13377035	13374534	C	T	0|1	13
CI01000000_14841466_14845039	14844467	G	A	0|1	13
CI01000000_15091223_15092317	15091005	T	C	0|1	13
CI01000000_15091223_15092317	15092005	C	T	0|1	13
CI01000000_15091223_15092317	15107806	C	T	0|1	13
CI01000000_15091223_15092317	15108058	A	C	0|1	13
CI01000000_15091223_15092317	15108429	A	G	0|1	13
CI01000000_15091223_15092317	15111835	A	G	0|1	13
CI01000000_15091223_15092317	15111906	C	T	0|1	13
CI01000000_15091223_15092317	15114018	C	T	0|1	13
CI01000000_15091223_15092317	15114802	G	A	0|1	13
CI01000000_15120586_15123050	15122112	T	C	0|1	13
CI01000000_15120586_15123050	15122303	T	C	0|1	13
CI01000000_15934482_15962471	15937273	A	G	0|1	13
CI01000000_16946558_16965306	16949695	C	T	0|1	13
CI01000000_17908883_17915640	17915116	C	T	0|1	13
CI01000001_00124107_00131285	143543	T	C	0|1	6
CI01000001_00124107_00131285	150695	A	T	0|1	6
CI01000001_00124107_00131285	152683	C	T	0|1	6
CI01000001_00445369_00466166	445567	G	A	0|1	6
CI01000001_00445369_00466166	445627	T	C	0|1	6
CI01000001_00445369_00466166	461665	T	C	0|1	6
CI01000001_00716122_00741331	718700	A	G	0|1	6
CI01000001_00716122_00741331	731558	A	G	0|1	6
CI01000001_00716122_00741331	731732	C	T	0|1	6
CI01000001_02009224_02019961	2053653	T	A	0|1	6
CI01000001_02505727_02507172	2505695	T	C	0|1	6
CI01000001_02708472_02723568	2714998	C	A	0|1	6
CI01000001_03506220_03510588	3506303	T	G	0|1	6
CI01000001_03650790_03662852	3650906	C	T	0|1	6
CI01000001_03821989_03823336	3824677	G	A	0|1	6
CI01000001_03821989_03823336	3824768	C	A	0|1	6
CI01000001_04433559_04437385	4436205	C	G	0|1	6
CI01000001_04433559_04437385	4437505	C	T	0|1	6
CI01000001_04462781_04463560	4463285	G	A	0|1	6
CI01000001_04462781_04463560	4463502	C	T	0|1	6
CI01000001_04779079_04792659	4792576	C	T	0|1	6
CI01000001_04944573_04950116	4946164	C	G	0|1	6
CI01000001_05387081_05398706	5387397	G	A	0|1	6
CI01000001_05387081_05398706	5390068	G	A	0|1	6
CI01000001_05575469_05577709	5576816	T	A	0|1	6
CI01000001_05575469_05577709	5576895	A	G	0|1	6
CI01000001_05738554_05751605	5742816	T	C	0|1	6
CI01000001_06126262_06133051	6133053	T	C	0|1	6
CI01000001_06146900_06161111	6147002	G	A	0|1	6
CI01000001_06146900_06161111	6155214	A	G	0|1	6
CI01000001_06146900_06161111	6158424	C	G	0|1	6
CI01000001_06146900_06161111	6165717	G	A	0|1	6
CI01000001_07071090_07114820	7084859	C	A	0|1	6
CI01000001_07270003_07290702	7283303	G	A	0|1	6
CI01000001_07492000_07496973	7497148	C	G	0|1	6
CI01000001_07953501_07958007	7953593	T	C	0|1	6
CI01000001_09356265_09365557	9360939	T	C	0|1	6
CI01000001_09824213_09894721	9881910	C	T	0|1	6
CI01000001_10475281_10484892	10481486	C	G	0|1	6
CI01000001_10475281_10484892	10484468	T	G	0|1	6
CI01000001_10487487_10496560	10488860	C	T	0|1	6
CI01000001_10604980_10633286	10632541	G	A	0|1	6
CI01000001_10896443_10925951	10895985	C	A	0|1	6
CI01000001_11359106_11376288	11375579	A	G	0|1	6
CI01000001_12619421_12625322	12625362	T	C	0|1	6
CI01000001_12825387_12869026	12825567	A	C	0|1	6
CI01000001_13040251_13043667	13067101	G	A	0|1	6
CI01000001_13422146_13435637	13421407	G	T	0|1	6
CI01000001_13422146_13435637	13427449	C	A	0|1	6
CI01000001_13422146_13435637	13435605	T	C	0|1	6
CI01000001_13422146_13435637	13457562	G	C	0|1	6
CI01000001_13514115_13517063	13517749	T	C	0|1	6
CI01000002_00066136_00130168	205641	A	G	0|1	6
CI01000002_00066136_00130168	205644	A	G	0|1	6
CI01000002_00066136_00130168	205838	A	G	0|1	6
CI01000002_00066136_00130168	207661	G	A	0|1	6
CI01000003_02353398_02370544	2369943	T	C	0|1	unknown
CI01000003_02353398_02370544	2370347	A	G	0|1	unknown
CI01000004_00266091_00278846	282388	T	C	0|1	22
CI01000004_01859136_01861721	1860253	A	G	0|1	22
CI01000004_02068075_02072887	2068595	T	C	0|1	22
CI01000004_02068075_02072887	2069925	C	A	0|1	22
CI01000004_02571511_02598869	2572363	A	G	0|1	22
CI01000004_04651755_04672733	4655984	G	A	0|1	22
CI01000004_04651755_04672733	4656011	T	C	0|1	22
CI01000004_04651755_04672733	4658917	A	C	0|1	22
CI01000004_04651755_04672733	4659362	T	C	0|1	22
CI01000004_04651755_04672733	4661585	C	T	0|1	22
CI01000004_04651755_04672733	4663757	A	G	0|1	22
CI01000004_04651755_04672733	4666189	A	G	0|1	22
CI01000004_05459139_05467673	5467951	G	A	0|1	22
CI01000004_06023884_06040211	6041340	C	T	0|1	22
CI01000004_06156517_06161977	6162774	T	A	0|1	22
CI01000004_06156517_06161977	6162803	G	T	0|1	22
CI01000004_06156517_06161977	6162978	A	T	0|1	22
CI01000004_06183916_06192361	6191325	G	A	0|1	22
CI01000004_06183916_06192361	6192646	T	G	0|1	22
CI01000004_06860789_06892941	6890791	C	T	0|1	22
CI01000004_07200551_07206146	7204076	A	G	0|1	22
CI01000004_07200551_07206146	7204251	T	C	0|1	22
CI01000004_07262498_07264843	7262748	A	G	0|1	22
CI01000004_07262498_07264843	7262970	G	C	0|1	22
CI01000004_07306344_07318193	7318660	T	A	0|1	22
CI01000004_07306344_07318193	7318708	C	T	0|1	22
CI01000004_07375432_07378296	7386301	G	T	0|1	22
CI01000004_07775338_07780352	7780411	G	A	0|1	22
CI01000004_08081989_08097935	8092500	C	T	0|1	22
CI01000004_08518587_08521540	8518026	C	T	0|1	22
CI01000004_08847888_08849951	8855257	T	C	0|1	22
CI01000004_08866163_08873681	8866011	T	C	0|1	22
CI01000004_08987501_08991239	8999410	G	A	0|1	22
CI01000004_09006723_09020870	9006826	A	G	0|1	22
CI01000004_10907590_10926357	10907513	C	T	0|1	22
CI01000004_11505808_11516796	11505740	C	A	0|1	22
CI01000004_12048597_12107143	12107078	C	T	0|1	22
CI01000004_12239182_12271760	12238750	A	G	0|1	22
CI01000004_12390372_12391923	12391758	G	A	0|0	22
CI01000004_12952019_12956814	12951895	C	A	0|1	22
CI01000004_12984968_12997831	13035657	T	C	0|1	22
CI01000004_13208157_13210917	13210117	C	A	0|1	22
CI01000004_13354130_13419831	13358262	A	C	0|1	22
CI01000004_13959453_14004808	14036946	A	C	0|1	22
CI01000004_13959453_14004808	14037385	A	C	0|1	22
CI01000004_13959453_14004808	14037783	G	T	0|1	22
CI01000004_14172465_14263988	14257397	G	A	0|1	22
CI01000004_14172465_14263988	14258141	C	T	0|1	22
CI01000004_14172465_14263988	14258150	G	A	0|1	22
CI01000004_14412728_14424282	14413202	G	A	0|1	22
CI01000004_15200553_15209521	15213521	C	T	0|1	22
CI01000004_15291659_15296777	15296407	A	T	0|1	22
CI01000004_15726420_15733105	15739165	G	C	0|1	22
CI01000004_15726420_15733105	15739168	G	A	0|1	22
CI01000004_15892502_15900203	15900649	C	T	0|1	22
CI01000004_15892502_15900203	15900650	A	G	0|1	22
CI01000004_15965178_15990162	15964966	G	A	0|1	22
CI01000004_15965178_15990162	15964967	A	G	0|1	22
CI01000004_15965178_15990162	15972566	C	T	0|1	22
CI01000004_16160899_16178772	16170021	A	G	0|1	22
CI01000005_01648294_01654249	1670606	A	T	0|1	unknown
CI01000005_01648294_01654249	1670848	T	C	0|1	unknown
CI01000005_01648294_01654249	1671082	T	C	0|1	unknown
CI01000005_01648294_01654249	1671133	C	T	0|1	unknown
CI01000005_01648294_01654249	1671722	A	G	0|1	unknown
CI01000005_01648294_01654249	1672079	G	A	0|1	unknown
CI01000005_01648294_01654249	1672752	C	T	0|1	unknown
CI01000005_01648294_01654249	1673180	T	C	0|1	unknown
CI01000005_02607747_02613729	2616005	T	C	0|1	unknown
CI01000005_02607747_02613729	2616161	C	T	0|1	unknown
CI01000005_02607747_02613729	2617793	G	A	0|1	unknown
CI01000005_02607747_02613729	2617863	T	C	0|1	unknown
CI01000005_02607747_02613729	2618085	T	C	0|1	unknown
CI01000005_03097346_03117235	3115083	T	G	0|1	unknown
CI01000005_03944039_03979362	3959917	C	A	0|1	unknown
CI01000005_04265065_04289873	4291837	C	T	0|1	unknown
CI01000005_05092459_05121594	5153442	T	C	0|1	unknown
CI01000005_05343556_05395924	5400429	C	T	0|1	unknown
CI01000005_05691428_05726724	5764941	C	T	0|1	unknown
CI01000005_05769088_05775489	5772186	C	T	0|1	unknown
CI01000005_05986614_05997729	5997609	C	T	0|1	unknown
CI01000005_06400507_06403709	6400578	T	C	0|1	unknown
CI01000005_06400507_06403709	6402809	T	C	0|1	unknown
CI01000005_06668264_06682593	6680515	T	C	0|1	unknown
CI01000005_06772433_06793278	6782179	C	A	0|1	unknown
CI01000005_07552713_07574463	7555126	G	A	0|1	unknown
CI01000005_07552713_07574463	7586887	G	T	0|1	unknown
CI01000006_00322618_00342919	329465	G	A	0|1	3
CI01000006_00322618_00342919	329979	C	T	0|1	3
CI01000006_00322618_00342919	330506	G	C	0|1	3
CI01000006_00993313_01003875	1004388	T	C	0|1	3
CI01000006_00993313_01003875	1004845	G	T	0|1	3
CI01000006_00993313_01003875	1005074	C	T	0|1	3
CI01000006_01007783_01013644	1007484	C	T	0|1	3
CI01000006_01007783_01013644	1007569	C	T	0|1	3
CI01000006_01007783_01013644	1007703	C	G	0|1	3
CI01000006_01007783_01013644	1008624	C	T	0|1	3
CI01000006_01007783_01013644	1008630	A	G	0|1	3
CI01000006_01007783_01013644	1009307	G	A	0|1	3
CI01000006_01007783_01013644	1014275	G	T	0|1	3
CI01000006_01007783_01013644	1018132	C	T	0|1	3
CI01000006_01666458_01679245	1679098	T	C	0|1	3
CI01000006_03164803_03183473	3169243	T	C	0|1	3
CI01000006_03164803_03183473	3173637	G	A	0|1	3
CI01000006_03327370_03334117	3328181	T	C	0|1	3
CI01000006_03327370_03334117	3330448	C	G	0|1	3
CI01000006_03327370_03334117	3330468	C	T	0|1	3
CI01000006_03571836_03607035	3571324	C	T	0|1	3
CI01000006_03893432_03940454	3925414	G	A	0|1	3
CI01000006_04232222_04238240	4231250	C	A	0|1	3
CI01000006_04232222_04238240	4235672	T	C	0|1	3
CI01000006_04509718_04523326	4521366	C	G	0|1	3
CI01000006_05983079_05986929	5985813	T	G	0|1	3
CI01000006_05991486_06001268	5997740	C	A	0|1	3
CI01000006_06432698_06437087	6432778	T	C	0|1	3
CI01000006_06658495_06666257	6675508	T	C	0|1	3
CI01000006_06679176_06684406	6681943	C	T	0|1	3
CI01000006_08780644_08787820	8795610	T	A	0|1	3
CI01000006_09004949_09014310	9014557	A	G	0|0	3
CI01000006_10086956_10090090	10094801	C	A	0|1	3
CI01000006_10096004_10116009	10105593	G	A	0|1	3
CI01000006_11476139_11503761	11499649	A	G	0|1	3
CI01000006_12274550_12280868	12277424	G	C	0|1	3
CI01000006_12684154_12695960	12684127	T	C	0|1	3
CI01000006_12808989_12841786	12809631	G	A	0|1	3
CI01000006_12927821_12932475	12932338	T	C	0|1	3
CI01000006_12927821_12932475	12932368	G	A	0|1	3
CI01000008_00563966_00626932	572933	T	C	0|1	3
CI01000008_01088421_01104952	1091833	G	A	0|1	3
CI01000008_02164805_02173627	2180307	T	A	0|1	3
CI01000008_02164805_02173627	2180440	T	A	0|1	3
CI01000008_02164805_02173627	2180483	C	T	0|1	3
CI01000008_02164805_02173627	2180533	G	A	0|1	3
CI01000008_02426713_02440284	2440216	C	A	0|1	3
CI01000009_00685027_00692267	691230	T	C	0|1	16
CI01000009_00863406_00870786	866707	A	T	0|1	16
CI01000009_01034561_01035452	1054174	A	G	0|1	16
CI01000009_01034561_01035452	1054190	A	G	0|1	16
CI01000009_02028234_02100154	2100393	G	A	0|1	16
CI01000009_02028234_02100154	2100516	G	A	0|1	16
CI01000009_02028234_02100154	2101536	C	T	0|1	16
CI01000009_02601021_02609375	2608969	T	G	0|1	16
CI01000009_03313112_03329470	3323126	G	T	0|1	16
CI01000009_04897197_04933164	4928984	C	G	0|1	16
CI01000009_06212264_06213131	6212485	G	A	0|1	16
CI01000009_08232128_08270301	8266604	G	A	0|0	16
CI01000009_08363231_08372375	8362646	T	C	0|1	16
CI01000009_08737485_08739374	8737079	G	A	0|1	16
CI01000009_08737485_08739374	8737120	A	T	0|1	16
CI01000009_08930289_08935481	8930346	C	G	0|1	16
CI01000009_09716074_09733349	9724539	T	C	0|1	16
CI01000009_10089124_10102162	10100085	A	G	0|1	16
CI01000009_10319216_10329706	10330638	G	A	0|1	16
CI01000009_10395109_10411388	10410178	T	C	0|1	16
CI01000009_13549003_13580198	13581129	T	C	0|1	16
CI01000009_14296451_14314340	14316672	A	G	0|1	16
CI01000009_14296451_14314340	14316696	A	G	0|1	16
CI01000009_14432830_14450364	14470798	T	C	0|1	16
CI01000009_14432830_14450364	14473100	G	A	0|1	16
CI01000010_00491341_00497973	504812	G	T	0|1	21
CI01000010_08946184_08951880	8951685	C	T	0|1	21
CI01000011_00144122_00157897	143608	G	T	0|1	unknown
CI01000012_00991831_01027918	998407	G	C	0|1	5
CI01000012_01677949_01691893	1682806	C	T	0|1	5
CI01000012_01677949_01691893	1689886	T	C	0|1	5
CI01000012_03357081_03369647	3361493	G	A	0|1	5
CI01000012_03357081_03369647	3362057	G	A	0|1	5
CI01000012_03357081_03369647	3362718	A	T	0|1	5
CI01000012_04404769_04419096	4405522	A	T	0|1	5
CI01000012_04404769_04419096	4405532	G	A	0|1	5
CI01000012_04404769_04419096	4425156	T	C	0|1	5
CI01000012_04722087_04836261	4829025	A	G	0|1	5
CI01000012_04722087_04836261	4829147	C	G	0|1	5
CI01000012_05909453_05916000	5917310	A	C	0|1	5
CI01000012_05946986_05984551	5984225	G	C	0|1	5
CI01000012_07509419_07535325	7531042	C	T	0|1	5
CI01000012_07509419_07535325	7532174	A	T	0|1	5
CI01000012_07509419_07535325	7535667	A	G	0|1	5
CI01000012_07716912_07750520	7766864	G	A	0|1	5
CI01000012_07806089_07811902	7810618	C	T	0|1	5
CI01000012_07806089_07811902	7810855	G	A	0|1	5
CI01000012_07806089_07811902	7810890	T	C	0|1	5
CI01000012_08433577_08437269	8434282	A	G	0|1	5
CI01000012_09926268_09941904	9984792	T	C	0|1	5
CI01000012_12079581_12084139	12083264	G	A	0|1	5
CI01000012_12087234_12088283	12088321	T	C	0|1	5
CI01000012_12832011_12865894	12865756	T	C	0|1	5
CI01000012_13291350_13311094	13318585	T	C	0|1	5
CI01000012_13291350_13311094	13318809	T	C	0|1	5
CI01000012_13324234_13357963	13339368	C	G	0|1	5
CI01000013_00164972_00201588	166689	T	C	0|1	7
CI01000013_00334362_00340400	334179	C	T	0|1	7
CI01000013_01007844_01029438	1023611	A	G	0|1	7
CI01000013_01007844_01029438	1031094	T	A	0|1	7
CI01000013_01007844_01029438	1031181	C	A	0|1	7
CI01000013_02295361_02314298	2318738	A	G	0|1	7
CI01000013_02295361_02314298	2319492	C	A	0|1	7
CI01000013_02733870_02751654	2751358	G	A	0|1	7
CI01000013_03617490_03705093	3696468	A	G	0|1	7
CI01000013_04344339_04347938	4345585	A	G	0|1	7
CI01000013_04710817_04715966	4732133	T	C	0|1	7
CI01000013_05318806_05354911	5320977	C	T	0|1	7
CI01000013_05583328_05584677	5587851	C	A	0|1	7
CI01000013_05592121_05601330	5594842	A	C	0|1	7
CI01000013_05592121_05601330	5596504	T	C	0|1	7
CI01000013_05592121_05601330	5599885	T	C	0|1	7
CI01000013_06425832_06432737	6436920	G	A	0|1	7
CI01000013_07036369_07042930	7044533	G	A	0|1	7
CI01000013_07154745_07159568	7158008	A	G	0|1	7
CI01000013_07179663_07187836	7188184	T	G	0|1	7
CI01000013_07641497_07662151	7869077	C	T	0|1	7
CI01000013_07929832_07935997	7945501	G	A	0|1	7
CI01000013_07929832_07935997	7946072	A	G	0|1	7
CI01000013_07929832_07935997	7946393	T	C	0|1	7
CI01000013_08139954_08212837	8140115	G	C	0|1	7
CI01000013_08530191_08551478	8540147	C	T	0|1	7
CI01000013_11722614_11734737	11736482	C	T	0|1	7
CI01000014_00466896_00506088	466754	C	A	0|1	3
CI01000014_00775503_00794925	789265	G	A	0|1	3
CI01000014_01038876_01053268	1051369	T	C	0|1	3
CI01000015_00496130_00506003	499783	T	A	0|1	24
CI01000015_00496130_00506003	499807	T	C	0|1	24
CI01000015_01412031_01434518	1432620	A	G	0|1	24
CI01000015_03042640_03045708	3142830	G	A	0|1	24
CI01000015_03373445_03409681	3379088	G	A	0|1	24
CI01000015_03660564_03665735	3670441	A	T	0|1	24
CI01000015_04727889_04731657	4728309	T	G	0|1	24
CI01000015_05652612_05671172	5671699	C	T	0|1	24
CI01000015_07985112_08038559	8087515	C	T	0|1	24
CI01000016_00079894_00094596	80344	T	C	0|1	12
CI01000016_00079894_00094596	80626	G	C	0|1	12
CI01000016_00079894_00094596	90142	G	A	0|1	12
CI01000016_00079894_00094596	90774	C	T	0|1	12
CI01000016_00079894_00094596	90910	G	A	0|1	12
CI01000016_00456765_00460615	460813	C	A	0|1	12
CI01000016_02367430_02368661	2368376	T	C	0|1	12
CI01000016_02991852_02994428	2992740	G	A	0|1	12
CI01000016_02991852_02994428	2993237	T	C	0|1	12
CI01000016_02991852_02994428	2993293	T	C	0|1	12
CI01000016_03190518_03261836	3319646	G	T	0|1	12
CI01000016_03628266_03631245	3670426	T	C	0|1	12
CI01000016_03628266_03631245	3738901	A	G	0|1	12
CI01000016_04156457_04176927	4179385	A	G	0|1	12
CI01000016_04193887_04198494	4198911	C	T	0|1	12
CI01000016_04246693_04261518	4257240	T	C	0|1	12
CI01000016_04428669_04441464	4436834	C	T	0|1	12
CI01000016_04557546_04579200	4575360	T	C	0|1	12
CI01000016_04557546_04579200	4577601	A	G	0|1	12
CI01000016_04557546_04579200	4578404	A	T	0|1	12
CI01000016_04590667_04633139	4606663	G	A	0|1	12
CI01000016_04590667_04633139	4606897	G	A	0|1	12
CI01000016_04590667_04633139	4608966	A	T	0|1	12
CI01000016_04590667_04633139	4621138	A	T	0|1	12
CI01000016_04590667_04633139	4621139	A	T	0|1	12
CI01000016_04666701_04684512	4680059	T	C	0|1	12
CI01000016_05124385_05128589	5128901	A	G	0|1	12
CI01000016_05208242_05218239	5208104	G	A	0|1	12
CI01000016_05208242_05218239	5210333	T	C	0|1	12
CI01000016_05445824_05454816	5451487	C	T	0|1	12
CI01000016_05461674_05464777	5462288	G	A	0|1	12
CI01000016_05878037_05885761	5882409	C	T	0|1	12
CI01000016_06270425_06375483	6360135	C	T	0|1	12
CI01000016_06270425_06375483	6374195	C	A	0|1	12
CI01000016_06270425_06375483	6374407	A	G	0|1	12
CI01000016_06270425_06375483	6374425	A	G	0|1	12
CI01000016_06270425_06375483	6374502	G	A	0|1	12
CI01000016_06270425_06375483	6374619	C	T	0|1	12
CI01000016_06270425_06375483	6376661	G	A	0|1	12
CI01000016_08022369_08033689	8029802	C	T	0|1	12
CI01000016_08042288_08066945	8065370	G	A	0|1	12
CI01000016_08421119_08444481	8463585	C	G	0|1	12
CI01000016_08605369_08623062	8633110	A	C	0|1	12
CI01000016_09138227_09156795	9148943	C	T	0|1	12
CI01000016_09340494_09349036	9348341	T	C	0|1	12
CI01000016_09340494_09349036	9352493	G	A	0|1	12
CI01000016_09340494_09349036	9355208	T	G	0|1	12
CI01000016_10042324_10051398	10051349	T	A	0|1	12
CI01000016_11908468_11923802	11920288	C	T	0|1	12
CI01000017_00172268_00195948	173673	C	T	0|1	7
CI01000017_00172268_00195948	180331	C	T	0|1	7
CI01000017_00172268_00195948	185346	C	T	0|1	7
CI01000017_00505305_00517048	514509	C	G	0|1	7
CI01000018_01378078_01379655	1378221	T	A	0|1	19
CI01000018_01378078_01379655	1379029	G	A	0|1	19
CI01000018_04307560_04321214	4307580	A	G	0|1	19
CI01000018_06365094_06367593	6367093	C	T	0|1	19
CI01000018_06503908_06515370	6504055	C	A	0|1	19
CI01000019_00883109_00944808	925867	G	A	0|1	11
CI01000019_02561843_02594219	2598137	C	T	0|1	11
CI01000019_04480726_04484009	4685239	A	G	0|1	11
CI01000019_04480726_04484009	4685243	G	A	0|1	11
CI01000019_04744664_04778482	4762108	A	G	0|1	11
CI01000019_05420546_05435274	5432115	A	G	0|1	11
CI01000019_05436508_05446925	5441391	C	T	0|1	11
CI01000019_05436508_05446925	5446811	C	T	0|1	11
CI01000019_05450121_05452246	5451441	A	G	0|1	11
CI01000019_05684463_05693663	5714980	C	T	0|1	11
CI01000019_05733923_05758446	5754899	G	A	0|1	11
CI01000019_05764454_05790402	5790048	C	A	0|1	11
CI01000020_00098373_00102250	93107	C	A	0|1	11
CI01000020_00810993_00815495	813737	T	A	0|1	11
CI01000020_00810993_00815495	814758	C	T	0|1	11
CI01000020_00819154_00820506	819688	A	C	0|1	11
CI01000020_02233314_02238917	2238414	C	A	0|1	11
CI01000020_03264878_03271412	3266619	G	T	0|1	11
CI01000020_04163168_04174402	4163294	G	A	0|1	11
CI01000020_04195892_04207990	4198995	G	A	0|1	11
CI01000020_04733481_04740265	4790153	A	G	0|1	11
CI01000020_04733481_04740265	4790544	T	C	0|1	11
CI01000020_05320359_05335741	5335860	C	A	0|1	11
CI01000020_05540892_05557832	5599889	A	C	0|1	11
CI01000020_05540892_05557832	5610143	A	G	0|1	11
CI01000020_05540892_05557832	5610144	A	G	0|1	11
CI01000020_05540892_05557832	5610278	A	G	0|1	11
CI01000020_05540892_05557832	5619659	T	A	0|1	11
CI01000020_05540892_05557832	5624927	T	G	0|1	11
CI01000020_05540892_05557832	5627266	A	G	0|1	11
CI01000020_06699639_06736895	6698963	G	C	0|1	11
CI01000020_06699639_06736895	6715006	G	A	0|1	11
CI01000020_06948240_06973912	6952537	G	T	0|1	11
CI01000020_06948240_06973912	6958278	A	G	0|1	11
CI01000020_06948240_06973912	6961500	C	G	0|1	11
CI01000020_06948240_06973912	6967307	C	T	0|1	11
CI01000020_06948240_06973912	6968400	C	T	0|1	11
CI01000020_07043558_07046909	7046465	C	T	0|1	11
CI01000021_00349073_00352551	351913	G	A	0|1	6
CI01000021_00699356_00722821	698493	A	G	0|1	6
CI01000021_01129847_01154032	1157821	A	G	0|1	6
CI01000021_01805603_01824428	1876306	G	A	0|1	6
CI01000021_01922936_01956597	1959010	T	C	0|1	6
CI01000021_03184886_03225117	3184252	T	C	0|1	6
CI01000021_03184886_03225117	3193801	T	C	0|1	6
CI01000021_03184886_03225117	3193844	C	T	0|1	6
CI01000021_04795987_04803001	4802985	A	C	0|1	6
CI01000021_05852098_05854690	5855171	A	G	0|1	6
CI01000021_06182218_06243950	6224472	T	C	0|1	6
CI01000021_06435903_06449790	6435816	A	T	0|1	6
CI01000022_00013891_00023604	23228	T	C	0|1	18
CI01000023_00236970_00239035	238843	G	A	0|1	unknown
CI01000023_00236970_00239035	238853	G	C	0|1	unknown
CI01000024_00010409_00020754	16388	T	C	0|1	18
CI01000024_00203162_00206429	206406	A	G	0|1	18
CI01000024_00227784_00237812	234771	C	T	0|1	18
CI01000024_00351389_00442757	440224	T	C	0|1	18
CI01000024_00351389_00442757	440380	C	T	0|1	18
CI01000024_00351389_00442757	440395	G	A	0|1	18
CI01000024_00766380_00783144	819908	G	T	0|1	18
CI01000024_01747187_01758168	1747396	C	T	0|1	18
CI01000024_01869955_01876797	1878348	A	G	0|1	18
CI01000024_02761265_02771248	2767646	G	A	0|1	18
CI01000024_02782021_02826320	2822830	C	T	0|1	18
CI01000024_03682769_03686417	3686681	G	A	0|1	18
CI01000024_03734605_03757457	3754119	T	C	0|1	18
CI01000024_03734605_03757457	3755213	G	A	0|1	18
CI01000024_03734605_03757457	3759073	C	T	0|1	18
CI01000024_04262881_04279056	4270463	G	A	0|1	18
CI01000024_04280957_04294789	4293182	G	A	0|1	18
CI01000024_05295273_05311854	5295429	G	C	0|1	18
CI01000024_05295273_05311854	5306072	C	T	0|1	18
CI01000024_05422777_05445492	5425669	T	C	0|1	18
CI01000024_05539614_05541496	5543803	C	T	0|1	18
CI01000024_05871241_05877617	5877325	A	G	0|1	18
CI01000024_08482276_08487526	8484929	C	T	0|1	18
CI01000024_08482276_08487526	8487508	C	T	0|1	18
CI01000025_00071645_00086196	85163	G	A	0|1	unknown
CI01000025_00196826_00207489	205529	G	A	0|1	unknown
CI01000026_00423741_00432731	437403	T	C	0|1	1
CI01000026_00704809_00709524	704778	G	A	0|1	1
CI01000026_00921518_00975614	981893	C	T	0|1	1
CI01000026_00986386_01002180	1000516	T	C	0|1	1
CI01000026_01055165_01071118	1067578	G	A	0|1	1
CI01000026_01587300_01603806	1602199	C	T	0|1	1
CI01000026_01587300_01603806	1602265	C	T	0|1	1
CI01000026_01587300_01603806	1603572	T	C	0|1	1
CI01000026_01587300_01603806	1603608	G	T	0|1	1
CI01000026_01587300_01603806	1603666	C	T	0|1	1
CI01000026_01855346_01933699	1865457	C	G	0|1	1
CI01000026_01855346_01933699	1921247	C	T	0|1	1
CI01000026_02413193_02426439	2433673	C	T	0|1	1
CI01000026_02795613_02801257	2843486	T	A	0|1	1
CI01000026_05115967_05166897	5127165	G	C	0|1	1
CI01000026_06109467_06140429	6148470	C	T	0|1	1
CI01000026_06764805_06797143	6780136	C	G	0|1	1
CI01000026_06799493_06813865	6798816	A	G	0|1	1
CI01000026_07296064_07324974	7301297	T	C	0|1	1
CI01000026_07625890_07661161	7625175	A	G	0|1	1
CI01000026_09991433_10006016	9993582	C	T	0|1	1
CI01000026_11012960_11021926	11021506	T	C	0|1	1
CI01000026_11682328_11694593	11694477	T	C	0|1	1
CI01000026_12486292_12534245	12495816	C	T	0|1	1
CI01000026_12486292_12534245	12524060	A	G	0|1	1
CI01000026_12562467_12570436	12569782	C	T	0|1	1
CI01000026_12562467_12570436	12570351	C	T	0|1	1
CI01000026_16645459_16698069	16646784	T	C	0|1	1
CI01000026_16645459_16698069	16646794	T	C	0|1	1
CI01000026_16817010_16832208	16819164	G	A	0|1	1
CI01000027_00645077_00650763	674083	A	C	0|1	12
CI01000027_00765527_00776450	766690	C	T	0|1	12
CI01000027_00765527_00776450	776882	C	T	0|1	12
CI01000027_01162273_01168513	1162676	C	T	0|1	12
CI01000027_01162273_01168513	1167270	G	A	0|1	12
CI01000027_02194222_02218628	2218744	G	T	0|1	12
CI01000027_02941870_02946290	2944639	G	A	0|1	12
CI01000027_02950348_02954214	2952778	A	T	0|1	12
CI01000027_02961909_02972343	2975534	G	A	0|1	12
CI01000027_03335011_03357910	3357562	G	C	0|1	12
CI01000027_03570192_03600805	3570761	C	T	0|1	12
CI01000027_03941809_03967258	3958178	C	T	0|1	12
CI01000027_03998691_04000730	3999490	C	T	0|1	12
CI01000027_03998691_04000730	3999683	G	T	0|1	12
CI01000027_04213570_04229519	4222899	G	A	0|1	12
CI01000027_06162940_06165528	6167593	G	A	0|1	12
CI01000027_06162940_06165528	6167594	C	A	0|1	12
CI01000027_06604099_06652019	6652850	G	C	0|1	12
CI01000027_06859191_06877582	6860996	G	T	0|1	12
CI01000027_06975907_06983141	6975247	T	A	0|1	12
CI01000027_07455850_07459062	7458678	C	T	0|1	12
CI01000027_07666350_07684399	7678900	C	T	0|1	12
CI01000027_07666350_07684399	7680965	T	C	0|1	12
CI01000027_07666350_07684399	7681540	C	A	0|1	12
CI01000027_07876459_07878548	7892972	C	T	0|1	12
CI01000027_08033124_08037571	8033542	G	T	0|1	12
CI01000027_08033124_08037571	8034814	A	G	0|1	12
CI01000027_08340304_08385380	8368677	C	T	0|1	12
CI01000027_08457984_08480177	8471068	T	A	0|1	12
CI01000027_08483034_08503082	8503100	T	G	0|1	12
CI01000027_09002993_09040903	9015952	C	T	0|1	12
CI01000027_09243269_09246171	9267139	G	A	0|1	12
CI01000027_10055186_10067131	10070581	T	C	0|0	12
CI01000027_10580514_10590458	10583791	C	A	0|1	12
CI01000028_00331781_00342935	331877	G	A	0|1	unknown
CI01000028_00331781_00342935	331916	C	T	0|1	unknown
CI01000028_00331781_00342935	332114	C	T	0|1	unknown
CI01000028_00331781_00342935	332225	C	T	0|1	unknown
CI01000028_00363732_00407780	371998	C	T	0|1	unknown
CI01000028_02327402_02338641	2327001	G	A	0|1	unknown
CI01000028_02327402_02338641	2342262	G	A	0|1	unknown
CI01000028_03128741_03141144	3131132	G	A	0|1	unknown
CI01000028_05039088_05063207	5055818	T	C	0|1	unknown
CI01000028_05433749_05473473	5471358	G	A	0|1	unknown
CI01000028_06079297_06089526	6078800	C	G	0|1	unknown
CI01000028_06079297_06089526	6079966	T	C	0|1	unknown
CI01000028_06079297_06089526	6085652	A	G	0|1	unknown
CI01000028_06665516_06666078	6666265	C	A	0|1	unknown
CI01000028_07527725_07535631	7527179	T	C	0|1	unknown
CI01000028_07569017_07616350	7578536	T	G	0|1	unknown
CI01000028_07569017_07616350	7578809	A	G	0|1	unknown
CI01000028_07569017_07616350	7580715	T	G	0|1	unknown
CI01000029_00532933_00536043	532014	C	T	0|1	14
CI01000029_00532933_00536043	532052	G	A	0|1	14
CI01000029_00532933_00536043	532358	T	C	0|1	14
CI01000029_00532933_00536043	532988	A	C	0|1	14
CI01000029_00532933_00536043	533044	G	A	0|1	14
CI01000029_01109371_01118517	1111469	C	T	0|1	14
CI01000029_01304740_01313262	1304865	A	T	0|1	14
CI01000029_02054840_02058175	2059642	G	A	0|1	14
CI01000029_02583370_02587687	2586399	C	T	0|1	14
CI01000029_02976262_03013586	3013834	T	C	0|1	14
CI01000029_03511828_03527110	3527488	G	T	0|1	14
CI01000029_03511828_03527110	3527703	G	C	0|1	14
CI01000029_03649051_03684709	3651520	G	A	0|1	14
CI01000029_03649051_03684709	3658512	A	C	0|1	14
CI01000029_03649051_03684709	3662387	C	T	0|1	14
CI01000029_03649051_03684709	3668432	G	A	0|1	14
CI01000029_03649051_03684709	3673133	T	C	0|1	14
CI01000029_03649051_03684709	3685726	A	G	0|1	14
CI01000029_04144327_04203475	4153385	G	C	0|1	14
CI01000029_05055841_05068089	5055992	C	T	0|1	14
CI01000029_05055841_05068089	5058286	T	C	0|1	14
CI01000029_05055841_05068089	5061511	T	C	0|1	14
CI01000029_05496375_05508658	5505205	C	T	0|1	14
CI01000029_05578983_05588654	5583384	A	T	0|1	14
CI01000029_06015438_06024591	6021162	C	T	0|1	14
CI01000029_06666877_06679215	6670031	C	G	0|1	14
CI01000029_06824397_06831521	6824395	A	C	0|1	14
CI01000029_06834812_06849277	6834133	A	T	0|1	14
CI01000029_07388885_07402311	7399492	G	T	0|1	14
CI01000029_07388885_07402311	7399531	T	C	0|1	14
CI01000029_07455468_07464461	7466463	T	C	0|1	14
CI01000029_07592969_07600728	7598160	A	G	0|1	14
CI01000029_07602986_07608307	7603009	C	T	0|1	14
CI01000029_07885342_07908699	7911899	C	A	0|1	14
CI01000029_07885342_07908699	7918377	A	G	0|1	14
CI01000029_07997857_08002279	8000224	A	G	0|1	14
CI01000029_08713541_08717320	8717285	T	C	0|1	14
CI01000030_00760361_00762546	762185	G	A	0|1	24
CI01000030_01360575_01378361	1374799	G	T	0|1	24
CI01000030_01360575_01378361	1378247	T	C	0|1	24
CI01000030_01875455_01901837	1897447	A	C	0|1	24
CI01000030_01875455_01901837	1897448	C	T	0|1	24
CI01000030_02463443_02465674	2462537	T	A	0|1	24
CI01000030_02491975_02497946	2494962	A	G	0|1	24
CI01000030_02491975_02497946	2494998	G	A	0|1	24
CI01000030_02491975_02497946	2495175	C	T	0|1	24
CI01000030_02491975_02497946	2495205	C	T	0|1	24
CI01000030_04647039_04659315	4659493	G	C	0|1	24
CI01000030_04708812_04716224	4716407	C	T	0|1	24
CI01000030_04708812_04716224	4717033	G	T	0|1	24
CI01000030_05382655_05406513	5397142	G	A	0|1	24
CI01000030_05382655_05406513	5406459	A	G	0|1	24
CI01000030_05769783_05771898	5771879	G	A	0|1	24
CI01000030_06351767_06357107	6351914	G	T	0|1	24
CI01000030_06447375_06451108	6451045	C	T	0|1	24
CI01000030_06451771_06452319	6452187	A	G	0|1	24
CI01000030_06451771_06452319	6452190	A	G	0|1	24
CI01000030_06570135_06578090	6569620	T	C	0|1	24
CI01000030_06595278_06600811	6600990	G	A	0|1	24
CI01000030_07749038_07754607	7748306	T	A	0|1	24
CI01000030_07810359_07822361	7812835	C	T	0|1	24
CI01000030_07829863_07839971	7839206	A	C	0|1	24
CI01000032_00564165_00570399	605870	C	T	0|1	unknown
CI01000032_02046051_02053105	2052253	C	T	0|1	unknown
CI01000032_02408022_02408243	2416037	G	A	0|1	unknown
CI01000034_03923671_03931871	3943626	T	C	0|1	2
CI01000036_00209267_00221982	234713	C	T	0|1	unknown
CI01000036_00209267_00221982	234725	A	G	0|1	unknown
CI01000036_00209267_00221982	234746	T	C	0|1	unknown
CI01000036_00209267_00221982	237189	G	A	0|1	unknown
CI01000036_01860986_01862809	1868324	T	A	0|1	unknown
CI01000037_00002995_00023250	5213	G	T	0|1	16
CI01000037_00112427_00135114	128554	T	C	0|1	16
CI01000037_00138481_00163617	191465	G	A	0|1	16
CI01000037_00138481_00163617	191493	C	T	0|1	16
CI01000037_00689673_00724635	732942	G	A	0|1	16
CI01000037_00689673_00724635	733075	C	T	0|1	16
CI01000037_00689673_00724635	733269	C	G	0|1	16
CI01000037_01114252_01333761	1330488	A	G	0|1	16
CI01000037_01890963_01896442	1892944	C	A	0|1	16
CI01000037_01925100_01960498	1925200	C	T	0|1	16
CI01000037_01991534_02000790	2020044	G	T	0|1	16
CI01000037_02293318_02298524	2294572	C	A	0|1	16
CI01000037_02293318_02298524	2295059	G	A	0|1	16
CI01000037_03800223_03800920	3810197	A	G	0|1	16
CI01000040_00554753_00561571	561060	T	C	0|1	3
CI01000040_00569008_00598590	570784	C	T	0|1	3
CI01000040_00569008_00598590	571090	C	T	0|1	3
CI01000040_00569008_00598590	591097	G	A	0|1	3
CI01000040_01707444_01725985	1727551	T	G	0|1	3
CI01000040_01707444_01725985	1727552	G	T	0|1	3
CI01000040_01707444_01725985	1727665	A	T	0|1	3
CI01000040_01876498_01878546	1878970	T	A	0|1	3
CI01000040_02315449_02344137	2344724	C	T	0|1	3
