# Supplementary material for: Large-scale SNP screenings identify markers linked with GCRV resistant traits through transcriptomes of individuals and cell lines in Ctenopharyngodon idella
Source: Sci Rep. 2017 Apr 26;7:1184. doi: 10.1038/s41598-017-01338-7 (PMC5430748; doi:10.1038/s41598-017-01338-7)
Supplement: Supplementary file 5 — Dataset 4 [file 41598_2017_1338_MOESM5_ESM.xls]

## Sheet: SNP distribution
SNP distribution in individuals and cells
SNP number	individuals		cells
	resistant	susceptible	resistant	susceptible
1	193	509	419	655
2	49	128	98	160
3	13	46	25	86
4	11	24	15	29
≥5	5	44	14	37
