# Supplementary material for: Large-scale SNP screenings identify markers linked with GCRV resistant traits through transcriptomes of individuals and cell lines in Ctenopharyngodon idella
Source: Sci Rep. 2017 Apr 26;7:1184. doi: 10.1038/s41598-017-01338-7 (PMC5430748; doi:10.1038/s41598-017-01338-7)
Supplement: Supplementary file 6 — Dataset 5 [file 41598_2017_1338_MOESM6_ESM.xls]

## Sheet: Chromosome location of SNPs 
SNP number in individuals and cells
	Individuals		Cells
chromosome	resistant SNP	susceptible SNP	resistant SNP	susceptible SNP
1	6	23	27	75
2	10	29	1	4
3	10	20	52	140
4	4	25	0	0
5	5	17	37	73
6	6	36	61	208
7	4	6	43	83
8	4	16	0	0
9	6	14	0	0
10	13	19	0	0
11	4	7	55	123
12	2	35	75	208
13	7	14	48	82
14	3	10	26	72
15	2	17	0	0
16	8	18	57	100
17	5	23	0	0
18	3	16	28	58
19	0	14	11	12
20	3	5	0	0
21	2	34	161	6
22	3	11	52	134
23	3	9	0	0
24	7	24	52	70
