# Supplementary material for: Large-scale SNP screenings identify markers linked with GCRV resistant traits through transcriptomes of individuals and cell lines in Ctenopharyngodon idella
Source: Sci Rep. 2017 Apr 26;7:1184. doi: 10.1038/s41598-017-01338-7 (PMC5430748; doi:10.1038/s41598-017-01338-7)
Supplement: Supplementary file 7 — Dataset 6 [file 41598_2017_1338_MOESM7_ESM.xls]

## Sheet: GO analysis in resistant
WEGO analysis in resistant group of individuals
Sequence	GO annotation
comp55989_c0_seq1	GO:0044424;GO:0006418;GO:0000166;GO:0004812
comp65384_c0_seq1	GO:0000166;GO:0016021;GO:0005741;GO:0055114;GO:0016491
comp65641_c0_seq2	GO:0000132;GO:0005634;GO:0000922;GO:0043515;GO:0007080;GO:0034501;GO:0051301;GO:0000940
comp64438_c0_seq1	GO:0072546
comp64422_c0_seq1	GO:0070300;GO:0032266;GO:0005546;GO:0010314;GO:0080025;GO:0070273;GO:0048514;GO:0034704;GO:0043325
comp64313_c0_seq1	GO:0006807;GO:0004089;GO:0008270;GO:0006730
comp59378_c0_seq1	GO:0004674;GO:0005524;GO:0009069;GO:0006468
comp59201_c0_seq1	GO:0005737
comp59483_c0_seq1	GO:0006508;GO:0008234
comp59661_c0_seq1	GO:0000975;GO:0005667;GO:0006355;GO:0045449;GO:0003700
comp58198_c0_seq1	GO:0019343;GO:0006535;GO:0004124;GO:0016740;GO:0004122;GO:0009333
comp50338_c0_seq1	GO:0005861;GO:0030239
comp67638_c0_seq5	GO:0000166;GO:0005576;GO:0055114;GO:0016491
comp67502_c0_seq1	GO:0031290;GO:0030335;GO:0050930;GO:0090024;GO:0008354;GO:2000472;GO:0002042;GO:0048920;GO:0048842;GO:0005576;GO:0008009;GO:0001570;GO:0042056;GO:0042074;GO:0008285;GO:0007165;GO:0030239;GO:0031101;GO:0009887;GO:0030900;GO:0001764;GO:0006955
comp66645_c0_seq4	GO:0006099;GO:0016619;GO:0046872;GO:0006090;GO:0051287;GO:0006108
comp67169_c0_seq5	GO:0005788;GO:0005509
comp66310_c0_seq10	GO:0015693;GO:0005739;GO:0015095
comp67982_c1_seq1	GO:0005759
comp66114_c1_seq4	GO:0016323;GO:0005484;GO:0043231;GO:0007165;GO:0030154;GO:0031410;GO:0007398;GO:0006886;GO:0007340;GO:0009887;GO:0009986;GO:0045121;GO:0005911;GO:0016021;GO:0048306
comp67910_c3_seq4	GO:0005634;GO:0044699;GO:0005524;GO:0008270;GO:0009987
comp67247_c0_seq7	GO:0005788;GO:0016702;GO:0005506;GO:0030199;GO:0018401;GO:0031418;GO:0055114;GO:0006560;GO:0006525;GO:0004656;GO:0005739
comp67672_c0_seq6	GO:0043154;GO:0006457;GO:0006986;GO:0045109;GO:0001671;GO:0031072;GO:0051087;GO:0048471;GO:0030018;GO:0005730;GO:0032781
comp66060_c1_seq4	GO:0004364;GO:0006749;GO:0006803;GO:0005737
comp48753_c0_seq1	GO:0045892;GO:0005515;GO:0006281;GO:0005667;GO:0009649;GO:0009416;GO:0042542;GO:0003913
comp48766_c0_seq1	GO:0017147;GO:0005737;GO:0007420;GO:0090504;GO:0004930;GO:0008406;GO:0001944;GO:0007223;GO:0042813;GO:0016021;GO:0030165;GO:0042074;GO:0032589;GO:0060027;GO:0007199;GO:0007409;GO:0060070;GO:0045177;GO:0030855
comp47974_c0_seq1	GO:0016787;GO:0006629
comp47954_c0_seq1	GO:0000166
comp61510_c0_seq3	GO:0005634;GO:0019773;GO:0004298;GO:0006511;GO:0005737
comp61494_c0_seq1	GO:0044260;GO:0031323;GO:0080090;GO:0060255
comp60436_c0_seq1	GO:0043087;GO:0032012;GO:0005086;GO:0005802;GO:0005886;GO:0030155;GO:0016192;GO:0005543
comp60568_c0_seq1	GO:0005198;GO:0005882
comp61304_c0_seq2	GO:0005524
comp61766_c0_seq1	GO:0045954
comp68118_c0_seq1	GO:0005488
comp69728_c0_seq10	GO:0006694;GO:0008209;GO:0016853;GO:0055114;GO:0000166;GO:0003854;GO:0008207;GO:0008210
comp69928_c1_seq21	GO:0048015;GO:0005886;GO:0004430;GO:0035118;GO:0046854
comp68838_c1_seq11	GO:0009055;GO:0020037;GO:0005506;GO:0009410;GO:0006725;GO:0006118;GO:0055114;GO:0016712
comp69058_c2_seq18	GO:0019882;GO:0042612;GO:0006955;GO:0009617
comp69440_c0_seq2	GO:0016021
comp68573_c1_seq2	GO:0005524;GO:0004672;GO:0006468
comp68802_c0_seq9	GO:0005739
comp68130_c0_seq1	GO:0005524;GO:0005874;GO:0047497;GO:0007274;GO:0005543;GO:0005875;GO:0006200;GO:0003777;GO:0005739;GO:0008089;GO:0007270;GO:0016887;GO:0030659
comp69723_c0_seq8	GO:0007264;GO:0005739;GO:0005525;GO:0015031
comp68518_c0_seq1	GO:0008630;GO:0005524;GO:0010212;GO:0006281;GO:0000077;GO:0009069;GO:0005622;GO:0090399;GO:0004674;GO:0016572;GO:0000723
comp68069_c0_seq1	GO:0030331;GO:0007165;GO:0032266;GO:0080025;GO:0050681;GO:0005829;GO:0034045;GO:0000045;GO:0000421
comp68975_c0_seq5	GO:0009416;GO:0003690;GO:0019901;GO:0000122;GO:0000166;GO:0005667;GO:0005739;GO:0009881;GO:0003904;GO:0006281;GO:0007165;GO:0009649;GO:0042542;GO:0018298;GO:0003914;GO:0019902;GO:0000988
comp68113_c0_seq5	GO:0003779;GO:0008270;GO:0007010
comp68766_c0_seq17	GO:0030389;GO:0016311;GO:0016791
comp68461_c0_seq13	GO:0006612;GO:0043113;GO:0005622;GO:0055078
comp68275_c0_seq1	GO:0005783;GO:0055085;GO:0005524;GO:0042626;GO:0005741;GO:0061072;GO:0005794;GO:0016021;GO:0006200;GO:0005886
comp68601_c4_seq4	GO:0051607;GO:0003950;GO:0005737
comp68126_c0_seq1	GO:0006810;GO:0016021
comp69879_c0_seq17	GO:0003723;GO:0000166;GO:0030529
comp69275_c1_seq7	GO:0005634;GO:0016477;GO:0004221;GO:0005737;GO:0030177;GO:0006511;GO:0008234;GO:0008270;GO:0007010;GO:0022604;GO:0070536;GO:0021551
comp68958_c0_seq2	GO:0008528;GO:0048522;GO:0048584;GO:0044425;GO:0005886;GO:0007187
comp69070_c0_seq2	GO:0016310;GO:0005524;GO:0016301
comp69591_c0_seq1	GO:0008152;GO:0016787;GO:0016758
comp68154_c0_seq7	GO:0016477;GO:0050321;GO:0006349;GO:0021766;GO:0030877;GO:0031625;GO:0071109;GO:0043025;GO:0032092;GO:0030426;GO:0032091;GO:0003146;GO:0001837;GO:2000738;GO:0032855;GO:0043066;GO:0001085;GO:0048471;GO:0007409;GO:0010800;GO:0031334;GO:0045944;GO:0033138;GO:0031333;GO:0006983;GO:0001954;GO:0051534;GO:0005524;GO:0035556;GO:0000320;GO:0005977;GO:0005667;GO:0005829;GO:0035372;GO:0044027;GO:0032886;GO:…
comp41586_c0_seq1	GO:0000166;GO:0003676
comp52228_c0_seq1	GO:0005509
comp53382_c0_seq1	GO:0005515;GO:0006275
comp57810_c0_seq1	GO:0005634;GO:0008270;GO:0003676
comp70226_c1_seq15	GO:0030246;GO:0045954
comp70439_c0_seq7	GO:0005622;GO:0008270;GO:0003676
comp70042_c0_seq4	GO:0032007;GO:0045792;GO:0006469;GO:0005622;GO:0042981
comp70512_c0_seq11	GO:0001841;GO:0005938;GO:0055113;GO:0008354;GO:0005913;GO:0016021;GO:0030057;GO:0005902;GO:0007398;GO:0016342;GO:0001764;GO:0007156;GO:0005509;GO:0034334;GO:0003370;GO:0001965
comp70048_c0_seq14	GO:0000166;GO:0030529;GO:0003676
comp70062_c1_seq6	GO:0005622;GO:0008270
comp70233_c3_seq16	GO:0045028;GO:0035589;GO:0004945;GO:0016021;GO:0007187
comp70242_c0_seq19	GO:0008270
comp70508_c0_seq1	GO:0003779;GO:0005524;GO:0003774;GO:0016459;GO:0001757
comp70073_c1_seq8	GO:0005488
comp31736_c0_seq1	GO:0005634;GO:0008168;GO:0006730;GO:0006563;GO:0004372;GO:0005829;GO:0006544;GO:0030170;GO:0032259
comp63700_c0_seq1	GO:0005739;GO:0016874
comp63491_c0_seq1	GO:0005667;GO:0006355;GO:0043565;GO:0045449;GO:0003700
comp62580_c0_seq1	GO:0016021

## Sheet: GO analysis in susceptible
WEGO analysis in susceptible group of individuals
Sequence	GO annotation
comp45759_c0_seq1	GO:0005795;GO:0008455;GO:0016021;GO:0009312
comp54963_c0_seq1	GO:0001558;GO:0005520;GO:0016942
comp54714_c0_seq1	GO:0005515;GO:0071568;GO:0071569
comp55160_c0_seq1	GO:0006123;GO:0004129;GO:0006744;GO:0006120;GO:0008137;GO:0006814;GO:0015992;GO:0005751
comp54726_c0_seq1	GO:0005097;GO:0032851;GO:0005509;GO:0005622
comp55840_c0_seq1	GO:0005164;GO:0016020;GO:0005615;GO:0007165;GO:0001889;GO:0005125;GO:0006955
comp55394_c0_seq1	GO:0009341;GO:0004565;GO:0046486;GO:0006012;GO:0006027;GO:0006687
comp54951_c0_seq1	GO:0009247;GO:0006486;GO:0047256;GO:0016021;GO:0008378;GO:0000139
comp54604_c0_seq2	GO:0007186;GO:0016787;GO:0005834;GO:0004871
comp54938_c0_seq1	GO:0005840;GO:0042254;GO:0006412;GO:0005739;GO:0003735
comp55609_c0_seq1	GO:0007264;GO:0005525;GO:0015031
comp54274_c0_seq1	GO:0055085;GO:0005216;GO:0016021;GO:0006811
comp65712_c0_seq1	GO:0006886;GO:0030126;GO:0005198;GO:0016192
comp65457_c0_seq2	GO:0043542;GO:0005737;GO:0005543;GO:0043123;GO:0043087;GO:0004871;GO:0035023;GO:0005886;GO:0005089
comp65151_c0_seq1	GO:0005667;GO:0006355;GO:0008270;GO:0043565;GO:0045449;GO:0003700
comp64116_c0_seq1	GO:0004674;GO:0005524;GO:0009069;GO:0006468;GO:0003725
comp65453_c0_seq2	GO:0001654;GO:0001889;GO:0048538;GO:0006364;GO:0060465;GO:0005730;GO:0060322;GO:0048794;GO:0048536
comp64718_c0_seq8	GO:0005509;GO:0031018
comp64170_c0_seq1	GO:0006886;GO:0008565;GO:0007154;GO:0035091
comp65001_c0_seq1	GO:0006555;GO:0005524;GO:0004825;GO:0006431;GO:0005737
comp64310_c1_seq1	GO:0044763;GO:0015293;GO:0044765
comp64057_c2_seq1	GO:0005515
comp65409_c1_seq1	GO:0005634;GO:0042692;GO:0030100;GO:0060048;GO:0005737
comp64142_c0_seq1	GO:0030901;GO:0021536
comp65905_c1_seq8	GO:0005198;GO:0045095;GO:0031101
comp65836_c0_seq1	GO:0050829;GO:0001525;GO:0051252;GO:0050830;GO:0004540
comp65572_c0_seq1	GO:0005520;GO:0001558;GO:0004252;GO:0006508;GO:0016942
comp64627_c0_seq2	GO:0055085;GO:0016021;GO:0005886;GO:0005215
comp65859_c0_seq2	GO:0005783;GO:0071568;GO:0071569
comp65704_c0_seq1	GO:0003824
comp65359_c0_seq1	GO:0044699
comp65773_c2_seq1	GO:0048785;GO:0005634;GO:0003677;GO:0010629;GO:0035188;GO:0045893;GO:0030218;GO:0008270
comp65658_c0_seq1	GO:0004252;GO:0006508
comp65627_c0_seq1	GO:0046872;GO:0035556
comp65427_c0_seq2	GO:0016787;GO:0007264;GO:0005525;GO:0015031;GO:0005886
comp64325_c0_seq1	GO:0009395;GO:0006071;GO:0046486;GO:0008889
comp64505_c0_seq6	GO:0004792
comp64855_c2_seq4	GO:0016021;GO:0007154
comp64094_c0_seq1	GO:0005765;GO:0019003;GO:0044257;GO:0000139;GO:0030141;GO:0055038;GO:0007264;GO:0008333;GO:0005525;GO:0015031
comp64045_c0_seq1	GO:0008270
comp59053_c0_seq1	GO:0008270;GO:0005737
comp58059_c0_seq1	GO:0005488
comp58760_c0_seq1	GO:0050881;GO:0007626;GO:0005739;GO:0031413
comp58058_c0_seq1	GO:0005509
comp58645_c0_seq1	GO:0007264;GO:0005525
comp59330_c0_seq1	GO:0055085;GO:0016021;GO:0005215
comp59661_c0_seq1	GO:0000975;GO:0005667;GO:0006355;GO:0045449;GO:0003700
comp59886_c0_seq1	GO:0031145;GO:0030071;GO:0070979;GO:0005737;GO:0005680
comp58730_c0_seq2	GO:0016311;GO:0016791
comp21190_c0_seq1	GO:0045859;GO:0005815;GO:0007165;GO:0004715;GO:0005524;GO:0060027;GO:0005154;GO:0046777;GO:0044325;GO:0015758;GO:0005794;GO:0005829;GO:0005886;GO:0019899
comp51240_c0_seq1	GO:0007165;GO:0005125;GO:0005576;GO:0006954
comp51854_c0_seq1	GO:0005783;GO:0032606;GO:0000166;GO:0016021;GO:0002230;GO:0039528
comp37950_c0_seq1	GO:0007275;GO:0005576
comp37881_c0_seq1	GO:0003779;GO:0030036;GO:0030018;GO:0008290
comp36144_c0_seq1	GO:0003723;GO:0008168;GO:0032259;GO:0006364;GO:0008033
comp67847_c1_seq2	GO:0043229;GO:0006508;GO:0005829;GO:0008236;GO:0008239
comp66886_c0_seq1	GO:0006821;GO:0005254;GO:0034707
comp67726_c2_seq2	GO:0006464;GO:0008474
comp67858_c2_seq2	GO:0000287;GO:0008253;GO:0000166;GO:0016740;GO:0005737;GO:0009117
comp66226_c0_seq7	GO:0042802
comp67156_c3_seq4	GO:0016020;GO:1900740;GO:0051084;GO:0042967;GO:0043066;GO:0042803;GO:0005737;GO:0006654;GO:0042171;GO:0032461;GO:0043234;GO:0005504
comp67156_c4_seq1	GO:0005874;GO:0006184;GO:0051225;GO:0005200;GO:0005737;GO:0003924;GO:0051258;GO:0005525;GO:0005886
comp66022_c0_seq2	GO:0005515;GO:0005730;GO:0010521
comp67455_c0_seq1	GO:0046034;GO:0005524;GO:0006119;GO:0015991;GO:0010447;GO:0009651;GO:0006883;GO:0006874;GO:0033180;GO:0046961
comp67953_c2_seq4	GO:0008152;GO:0016758
comp66647_c0_seq1	GO:0016021;GO:0005789;GO:0016791
comp66783_c0_seq1	GO:1901222;GO:0032496;GO:0043330;GO:0005102;GO:0042742;GO:0046685;GO:0005576;GO:0006955
comp66254_c0_seq1	GO:0046983
comp66832_c0_seq1	GO:0003677;GO:0005524;GO:0006260;GO:0017111
comp66688_c0_seq4	GO:0016020;GO:0055085;GO:0046873;GO:0030001
comp66995_c0_seq1	GO:0032580;GO:0016758
comp66370_c0_seq2	GO:0005097;GO:0032851;GO:0005622
comp66670_c0_seq1	GO:0016070;GO:0008270;GO:0005622;GO:0003824;GO:0003676
comp67176_c3_seq4	GO:0006396;GO:0046872;GO:0005515;GO:0005622
comp67463_c0_seq1	GO:0005634;GO:0003677;GO:0006351
comp66738_c3_seq3	GO:0006355;GO:0030223;GO:0010628;GO:0048821;GO:0005667;GO:0043565;GO:0030225;GO:0045449;GO:0003700;GO:0045647
comp66209_c0_seq2	GO:0050794;GO:0042995;GO:0030036;GO:0065008;GO:0005515;GO:0048856;GO:0044767;GO:0048869;GO:0051641
comp66249_c0_seq1	GO:0030246;GO:0016021
comp66791_c2_seq5	GO:0005667;GO:0007275;GO:0045944;GO:0043565;GO:0045449;GO:0003700
comp67351_c0_seq1	GO:0016020;GO:0007165;GO:0004872;GO:0002040
comp67450_c4_seq4	GO:0006879;GO:0009306
comp67169_c0_seq8	GO:0005788;GO:0005509
comp67959_c1_seq3	GO:0006807;GO:0070403;GO:0008270;GO:0016811;GO:0005737;GO:0006476
comp67054_c1_seq8	GO:0009395;GO:0004620
comp66310_c0_seq2	GO:0015693;GO:0005739;GO:0015095
comp66678_c0_seq1	GO:0016020
comp66532_c0_seq3	GO:0045859;GO:0006357;GO:0008023;GO:0033588;GO:0008607;GO:0005737
comp66981_c0_seq1	GO:0016787
comp67941_c0_seq1	GO:0003899;GO:0005730;GO:0006144;GO:0006206;GO:0006351
comp67570_c0_seq1	GO:0006694;GO:0005783;GO:0047750;GO:0016021;GO:0016125
comp67050_c0_seq1	GO:0033333;GO:0031226;GO:0048635;GO:0016901;GO:0016021;GO:0005975;GO:0048038;GO:0045879
comp67890_c0_seq41	GO:0046872;GO:0030100;GO:0008565;GO:0015031;GO:0005737
comp67342_c0_seq2	GO:0044424;GO:0046872
comp66595_c0_seq6	GO:0044260;GO:0005634;GO:0090304
comp67996_c0_seq8	GO:0004674;GO:0005524;GO:0009069;GO:0006468
comp67746_c0_seq2	GO:0033077
comp67767_c0_seq1	GO:0016020;GO:0007165;GO:0007275;GO:0004872
comp66167_c0_seq2	GO:0009897
comp67836_c0_seq1	GO:0005524;GO:0008026;GO:0003676
comp66201_c0_seq2	GO:0005634;GO:0006351;GO:0003676
comp67220_c0_seq1	GO:0016477;GO:0017147;GO:0007420;GO:0005737;GO:0004930;GO:0008406;GO:0001944;GO:0007223;GO:0061341;GO:0003146;GO:0042813;GO:0016021;GO:0030165;GO:0070654;GO:0032589;GO:0060027;GO:0007199;GO:0031018;GO:0007409;GO:0042384;GO:0001947;GO:0060070;GO:0045177;GO:0030855
comp66211_c1_seq7	GO:0005634;GO:0006355
comp67823_c0_seq1	GO:0006508;GO:0008233
comp67985_c1_seq7	GO:0045892;GO:0016605
comp67052_c0_seq2	GO:0005524;GO:0004672;GO:0006468
comp48426_c0_seq1	GO:0016021
comp48295_c0_seq1	GO:0005576
comp48486_c0_seq1	GO:0007165;GO:0005515;GO:0005622;GO:0042981
comp28447_c0_seq1	GO:0016020;GO:0007275;GO:0009966
comp29237_c0_seq1	GO:0006810;GO:0000166;GO:0005622;GO:0003676
comp47718_c0_seq1	GO:0016020;GO:0035335;GO:0004725;GO:0006570;GO:0005737
comp47712_c0_seq1	GO:0045298;GO:0051402;GO:0006096;GO:0055114;GO:0005829;GO:0000226;GO:0005634;GO:0015630;GO:0006094;GO:0051287;GO:0008017;GO:0050661;GO:0035606;GO:0035605;GO:0050821;GO:0004365
comp47320_c1_seq1	GO:0006769;GO:0019357;GO:0004516;GO:0047280;GO:0004514;GO:0005737;GO:0009435
comp47361_c0_seq1	GO:0008270
comp47158_c0_seq1	GO:0043087;GO:0032012;GO:0005086;GO:0005543
comp47110_c0_seq1	GO:0003779;GO:0005856;GO:0042989;GO:0005737
comp47196_c0_seq1	GO:0016020;GO:0006184;GO:0007264;GO:0005525;GO:0003924
comp60346_c1_seq3	GO:0006099;GO:0045252;GO:0006568;GO:0006554;GO:0004591;GO:0030976
comp60908_c0_seq2	GO:0030864;GO:0019827;GO:0016592;GO:0006355;GO:0051151
comp61363_c0_seq1	GO:0007186;GO:0006184;GO:0003924;GO:0031683;GO:0001664;GO:0007264;GO:0004871;GO:0005525
comp60894_c0_seq2	GO:0008270;GO:0005622;GO:0035556
comp60789_c0_seq2	GO:0000166;GO:0055114;GO:0016491
comp60368_c0_seq1	GO:0006355;GO:0008270;GO:0043565;GO:0006367
comp61127_c0_seq2	GO:0016020;GO:0055085
comp61948_c0_seq1	GO:0016020;GO:0005737
comp60118_c0_seq1	GO:0006040;GO:0008747;GO:0005975;GO:0005737
comp60600_c0_seq1	GO:0008270
comp60719_c0_seq1	GO:0016021
comp61491_c0_seq2	GO:0016021
comp61481_c0_seq1	GO:0005622;GO:0042742;GO:0042981
comp61372_c0_seq1	GO:0005982;GO:0006094;GO:0006096;GO:0005985;GO:0004346;GO:0016021;GO:0005789;GO:0006012
comp69759_c0_seq2	GO:0005622;GO:0008270;GO:0003676
comp68513_c0_seq11	GO:0042981
comp68677_c3_seq2	GO:0046330;GO:0045428;GO:0009749;GO:0004871;GO:0008285;GO:0005925;GO:0070098;GO:0030027;GO:0014069;GO:0008360;GO:0071300;GO:0002040;GO:0001954;GO:0005524;GO:0010226;GO:0006970;GO:0051279;GO:0045638;GO:0030307;GO:0045727;GO:0005730;GO:0007229;GO:0033209;GO:0043423;GO:0032863;GO:0048041;GO:0030424;GO:0004715;GO:0051591;GO:0043507;GO:2000114;GO:0042976;GO:0048010;GO:0014009;GO:0002315;GO:0042220;GO:…
comp68677_c4_seq1	GO:0003899;GO:0003677;GO:0005730;GO:0006144;GO:0006206;GO:0006351;GO:0046983
comp68686_c3_seq4	GO:0030246;GO:0005509
comp69049_c4_seq1	GO:0019209;GO:0005634;GO:0035329;GO:0016301;GO:0046777;GO:0046872;GO:0042327;GO:0005829;GO:0019900
comp69170_c0_seq2	GO:0005622;GO:0008270;GO:0003676
comp68887_c0_seq6	GO:0006098;GO:0004139;GO:0005737;GO:0009264;GO:0046121
comp68056_c0_seq1	GO:0005488
comp68328_c0_seq2	GO:0010951;GO:0004867;GO:0030162
comp69058_c2_seq6	GO:0019882;GO:0042612;GO:0006955;GO:0009617
comp69800_c0_seq1	GO:0016021
comp69690_c0_seq1	GO:0008270;GO:0005622
comp69697_c0_seq1	GO:0016772
comp69924_c0_seq1	GO:0016020;GO:0040037;GO:0030509;GO:0090024;GO:0003779;GO:0030479;GO:0007155;GO:0016787;GO:0005829;GO:0046856
comp68030_c1_seq2	GO:0016702;GO:0005783;GO:0005506;GO:0018401;GO:0055114;GO:0031418;GO:0006560;GO:0006525;GO:0004656;GO:0005581
comp69484_c0_seq2	GO:0008152;GO:0008168
comp69593_c1_seq4	GO:0046872;GO:0005743;GO:0015031
comp68997_c1_seq27	GO:0005622;GO:0008270
comp69548_c2_seq2	GO:0016020;GO:0005856;GO:0004715;GO:0005524;GO:0006468;GO:0033077;GO:0007243;GO:0012505
comp69508_c0_seq15	GO:0008270;GO:0005622;GO:0030218
comp68250_c6_seq16	GO:0008519;GO:0016021;GO:0015696
comp68011_c3_seq11	GO:0005524;GO:0004672;GO:0008270;GO:0006468
comp69414_c0_seq1	GO:0050660;GO:0006118;GO:0003995;GO:0055114
comp68706_c0_seq1	GO:0005622;GO:0005525;GO:0042981;GO:0003924
comp68778_c2_seq2	GO:0016310;GO:0004674;GO:0005829;GO:0009069
comp68827_c0_seq15	GO:0044763;GO:0050896
comp68406_c1_seq2	GO:0055085;GO:0016021;GO:0015798;GO:0007422;GO:0043576;GO:0006020;GO:0005215
comp69676_c0_seq2	GO:0006810;GO:0022900;GO:0005739
comp69335_c1_seq5	GO:0006397;GO:2001141;GO:0003723;GO:0045941;GO:0000785;GO:0035064;GO:0005737;GO:0003713;GO:0003682;GO:0005667;GO:0016568
comp68184_c0_seq2	GO:0016020;GO:0016310;GO:0008083;GO:0008283;GO:0007165;GO:0040007;GO:0051781
comp69911_c0_seq4	GO:0005634;GO:0042802;GO:0046523;GO:0019284;GO:0019509;GO:0005737
comp69164_c0_seq1	GO:0097359;GO:0006486;GO:0003980
comp68990_c1_seq1	GO:0051607;GO:0003950;GO:0005737
comp68264_c0_seq1	GO:0005524;GO:0051085
comp68543_c0_seq2	GO:0016226;GO:0046872;GO:0051539;GO:0097361
comp68961_c0_seq17	GO:0008654;GO:0050707;GO:0055089;GO:0006631;GO:0009749;GO:0070236;GO:0006637;GO:0019432;GO:0042104;GO:0055091;GO:0051607;GO:0070970;GO:0042967;GO:0006650;GO:0004366;GO:0005743;GO:0040018
comp68860_c0_seq1	GO:0006810;GO:0005773
comp69330_c1_seq1	GO:0002244;GO:0060841;GO:0006805;GO:0004301;GO:0009636
comp69357_c0_seq23	GO:0004674;GO:0005524;GO:0009069;GO:0006468
comp69990_c0_seq5	GO:0009055;GO:0020037;GO:0005506;GO:0006118;GO:0055114;GO:0070330;GO:0005789;GO:0043390
comp69976_c1_seq2	GO:0046872
comp68759_c0_seq3	GO:0016020;GO:0005856;GO:0004715;GO:0005524;GO:0006468;GO:0033077;GO:0007243;GO:0012505
comp69772_c0_seq8	GO:0005634;GO:0003677;GO:0006554;GO:0006479;GO:0008270;GO:0018024
comp68635_c0_seq1	GO:0055085;GO:0016021;GO:0005215
comp69003_c0_seq6	GO:0043231;GO:0005886
comp69845_c0_seq3	GO:0007420
comp69551_c0_seq2	GO:0005634;GO:0008168;GO:0001510;GO:0006364
comp68553_c0_seq1	GO:0015867;GO:0015217;GO:0005347;GO:0035349;GO:0080122;GO:0016021;GO:0005743;GO:0015228;GO:0080121;GO:0043262;GO:0015866
comp68442_c0_seq1	GO:0005525
comp69967_c0_seq6	GO:0005874;GO:0006184;GO:0005200;GO:0005737;GO:0003924;GO:0051258;GO:0007017;GO:0005525
comp69880_c0_seq1	GO:0016020;GO:0007413;GO:0001755;GO:0001525;GO:0005021;GO:0017154;GO:0007155;GO:0007411;GO:0001570;GO:0038084;GO:0030947
comp69991_c0_seq9	GO:0016925;GO:0003755;GO:0042405;GO:0044281;GO:0016874;GO:0051028;GO:0044615;GO:0005829;GO:0005975;GO:0008270;GO:0006457;GO:0055085;GO:0031965;GO:0000236;GO:0016032;GO:0008536;GO:0006606;GO:0010827;GO:0019221
comp68176_c2_seq16	GO:0030163
comp69505_c0_seq2	GO:0044341;GO:0016324;GO:0015321
comp68380_c2_seq2	GO:0010008;GO:0042446;GO:0016021;GO:0004800;GO:0033798;GO:0055114;GO:0005886
comp69977_c1_seq1	GO:0061178;GO:0006917;GO:0042813;GO:0016021;GO:0005739;GO:0046850;GO:0042074;GO:0060348;GO:0001702;GO:0060764;GO:0061299;GO:0002076;GO:0033690
comp69531_c0_seq3	GO:0007165
comp68757_c1_seq2	GO:0005634;GO:0006355;GO:0046982;GO:0043565
comp69546_c1_seq1	GO:0016020;GO:0008270;GO:0005622;GO:0005525;GO:0003924
comp69985_c1_seq1	GO:0000287;GO:0005524;GO:0019829;GO:0015917;GO:0016021;GO:0006812;GO:0004012
comp68601_c4_seq1	GO:0051607;GO:0003950;GO:0005737
comp69444_c1_seq1	GO:0005634;GO:0008168;GO:0008270;GO:0032259
comp69491_c0_seq1	GO:0005634;GO:0003723;GO:0005524;GO:0008026
comp68002_c1_seq3	GO:0005884;GO:0001725;GO:0045121;GO:0001569;GO:0033138;GO:0002040;GO:0051897;GO:0005524;GO:0032878;GO:0043114;GO:0060216;GO:0005576;GO:0001938;GO:2000251;GO:0018108;GO:0016525;GO:0050900;GO:0007267;GO:0030949;GO:0032526;GO:0005902;GO:0009925;GO:0009986;GO:0060347;GO:0070374
comp68852_c0_seq5	GO:0006184;GO:0007409;GO:0003924;GO:0006626;GO:0008053;GO:0005525
comp69879_c0_seq15	GO:0003723;GO:0000166;GO:0030529
comp68630_c0_seq1	GO:0043231;GO:0030833;GO:0048471;GO:0005543;GO:0043198;GO:0043087;GO:0050773;GO:0030426;GO:0005829;GO:0035023;GO:0005886;GO:0005089
comp68998_c0_seq5	GO:0006397;GO:0005634;GO:0004652;GO:0005524;GO:0043631;GO:0005737;GO:0046872;GO:0005515;GO:0071044
comp69067_c0_seq18	GO:0046872;GO:0006508;GO:0004222
comp69853_c1_seq5	GO:0006397;GO:0034477;GO:0005634;GO:0051252;GO:0008380;GO:0000175
comp69660_c0_seq1	GO:0000166;GO:0055114;GO:0016491
comp68899_c0_seq2	GO:0005794;GO:0008270;GO:0016021;GO:0016192
comp69580_c4_seq3	GO:0016746;GO:0008152
comp69017_c0_seq4	GO:0016310;GO:0005524;GO:0009058;GO:0016301;GO:0016779;GO:0016773;GO:0005737
comp69560_c0_seq18	GO:0005634;GO:0006355;GO:0060021
comp69779_c1_seq1	GO:0070981;GO:0006531;GO:0005524;GO:0045931;GO:0043066;GO:0006541;GO:0006522;GO:0004066
comp69833_c0_seq4	GO:0042613;GO:0016021;GO:0002504;GO:0006955
comp68702_c0_seq1	GO:0005524;GO:0033540;GO:0015919;GO:0015910;GO:0043651;GO:0015916;GO:0036109;GO:0005829;GO:0005739;GO:0007031;GO:0055085;GO:0042626;GO:0042803;GO:0048471;GO:0042758;GO:0005779;GO:0042760;GO:0006200;GO:0005325;GO:0019899
comp68603_c0_seq1	GO:0009395;GO:0004435;GO:0005509;GO:0007242;GO:0004871;GO:0035556;GO:0046339;GO:0005543
comp69442_c0_seq14	GO:0043065;GO:0004674;GO:0005524;GO:0009069;GO:0006468;GO:0005737
comp68351_c0_seq1	GO:0055085;GO:0005524;GO:0015197;GO:0042626;GO:0016021;GO:0015833
comp69435_c1_seq24	GO:0006508;GO:0004197;GO:0005576;GO:0015031;GO:0000045;GO:0005737
comp69984_c2_seq11	GO:0051291;GO:0031588;GO:0005634;GO:0008286;GO:0006468;GO:0050790;GO:0010628;GO:0007050;GO:0019901;GO:0046320;GO:0005829;GO:0004672;GO:0006633
comp69327_c0_seq23	GO:0005525
comp69892_c0_seq3	GO:0016021;GO:0017095
comp55059_c0_seq1	GO:0005622
comp69811_c1_seq2	GO:0016020;GO:0004950;GO:0007187
comp69315_c0_seq9	GO:0007165;GO:0005667;GO:0006355;GO:0005509;GO:0004871;GO:0045449;GO:0003700
comp68427_c0_seq11	GO:0046872
comp69738_c1_seq5	GO:0007626;GO:0042491;GO:0005886;GO:0005737
comp69236_c1_seq3	GO:0005675;GO:0008353;GO:0016310;GO:0045944;GO:0009069;GO:0008094;GO:0000439;GO:0006289
comp69485_c1_seq5	GO:0008146;GO:0016051;GO:0016021
comp68165_c0_seq8	GO:0005887;GO:0005198;GO:0043066
comp69410_c1_seq5	GO:0045298;GO:0005765;GO:0007059;GO:0051233;GO:0019003;GO:0006184;GO:0031902;GO:0003924;GO:0030496;GO:0007067;GO:0048487;GO:0051301;GO:0043014;GO:0007264;GO:0005525
comp68755_c5_seq4	GO:0043065
comp69906_c3_seq25	GO:0008270;GO:0003950;GO:0003676
comp69355_c0_seq7	GO:0008270;GO:0005622;GO:0035556
comp69932_c0_seq14	GO:0007165;GO:0016021;GO:0004896
comp69839_c1_seq1	GO:0005768;GO:0016197;GO:0071203
comp69496_c0_seq1	GO:0050829;GO:0042116;GO:0046696;GO:0006954;GO:0050707;GO:0004888;GO:0031663;GO:0002755;GO:0034142;GO:0001875
comp69292_c0_seq4	GO:0055072;GO:0005506;GO:0031146;GO:0016567;GO:0048471;GO:0019005
comp40135_c0_seq3	GO:0046034;GO:0005524;GO:0006119;GO:0015991;GO:0010447;GO:0009651;GO:0006883;GO:0006874;GO:0033180;GO:0046961
comp52979_c0_seq1	GO:0005097;GO:0032851;GO:0005622
comp53308_c0_seq1	GO:0045941;GO:0016592;GO:0005737;GO:0006357;GO:0005730;GO:0019827;GO:0003713;GO:0005667;GO:0046549;GO:0006367
comp53548_c0_seq1	GO:0051537;GO:0043457;GO:0005741
comp57306_c0_seq1	GO:0042742;GO:0045087
comp56866_c0_seq1	GO:0009395;GO:0042967;GO:0004607;GO:0004623
comp57695_c0_seq1	GO:0005783;GO:0042645;GO:0042967;GO:0005741;GO:0018874;GO:0006574;GO:0003988;GO:0006552;GO:0016509;GO:0005743;GO:0006633;GO:0006699;GO:0006550
comp56046_c0_seq1	GO:0008083;GO:0008283;GO:0007165;GO:0005576;GO:0031101
comp57533_c0_seq2	GO:0032007;GO:0007043;GO:0010823;GO:0044291;GO:0006950;GO:0045785;GO:1901723;GO:0032008;GO:0005737;GO:0030496;GO:0000122;GO:2001170;GO:0043065;GO:0001934;GO:0051898;GO:0005886;GO:0030308;GO:0005634;GO:0035065;GO:0001701;GO:0030336;GO:0071775;GO:2000973;GO:0070373;GO:0045944;GO:1900181;GO:0035024;GO:2000506;GO:0030511;GO:0032403
comp70330_c2_seq3	GO:0008168;GO:0032259;GO:0008033
comp70491_c1_seq1	GO:0016020;GO:0008083;GO:0008283;GO:0007165;GO:0040007;GO:0051781
comp70451_c0_seq13	GO:0006184;GO:0005525;GO:0003924
comp70450_c0_seq2	GO:0032981;GO:0008168;GO:0031314;GO:0032259
comp70471_c1_seq17	GO:0006865;GO:0016021;GO:0015293;GO:0005886;GO:0006814
comp70554_c0_seq4	GO:0008152;GO:0005667;GO:0003824;GO:0008134
comp70348_c1_seq2	GO:0016020;GO:0016337
comp70390_c1_seq11	GO:0005737;GO:0045893;GO:0005819;GO:0042772;GO:0001558;GO:0017125;GO:0005654;GO:0009411;GO:0000077;GO:0008432;GO:0016035;GO:0005680;GO:0042276;GO:0051301;GO:0060564;GO:0000724;GO:0033138
comp70328_c0_seq15	GO:0000166;GO:0055114;GO:0016491
comp70447_c1_seq1	GO:0000166;GO:0003950;GO:0003676
comp70231_c1_seq8	GO:0030163
comp70347_c3_seq8	GO:0030426
comp70218_c1_seq13	GO:0003407
comp70449_c0_seq10	GO:0005622;GO:0008270
comp70539_c0_seq10	GO:0046872
comp70481_c0_seq11	GO:0006397;GO:0005681;GO:0008380;GO:0007067
comp70309_c0_seq2	GO:0046685;GO:0005525;GO:0009615;GO:0005737;GO:0003924
comp70015_c0_seq7	GO:0009055;GO:0016705;GO:0020037;GO:0005506;GO:0006118;GO:0004497;GO:0055114
comp70446_c0_seq11	GO:0005515
comp70503_c0_seq12	GO:0046978;GO:0002489;GO:0002591;GO:0019814;GO:0000166;GO:0042288;GO:0046979;GO:0015421;GO:0046980;GO:0007165;GO:0035672;GO:0002481;GO:0046686;GO:0042612;GO:0042825;GO:0051597;GO:0042605;GO:0001916;GO:0005743;GO:0006200;GO:0002485
comp70225_c0_seq1	GO:0046872;GO:0030218
comp70155_c0_seq11	GO:0050660;GO:0006118;GO:0003995;GO:0055114
comp70175_c1_seq2	GO:0006810;GO:0016020;GO:0022857
comp70459_c0_seq7	GO:0002098;GO:0034227;GO:0005829;GO:0000049
comp70435_c2_seq7	GO:0046907
comp70518_c1_seq4	GO:0005622;GO:0008270
comp70233_c3_seq15	GO:0045028;GO:0035589;GO:0016021;GO:0007187
comp70263_c0_seq13	GO:0016020;GO:0006826;GO:0035162;GO:0010039;GO:0042541;GO:0005381;GO:0046688
comp70478_c6_seq18	GO:0055085;GO:0005524;GO:0016021;GO:0042626
comp70454_c0_seq7	GO:0003707;GO:0030522;GO:0005634;GO:0006355;GO:0043565;GO:0008270;GO:0043401;GO:0004879
comp70442_c1_seq2	GO:0009395;GO:0004620
comp70513_c0_seq1	GO:0016567;GO:0005622;GO:0004842
comp70400_c0_seq17	GO:0035176;GO:0006184;GO:0019003;GO:0043524;GO:0010628;GO:0003924;GO:0045121;GO:0005525;GO:0019221;GO:0008542;GO:0051146;GO:0051000;GO:0005739;GO:0051384;GO:0019002;GO:0005886;GO:0050900;GO:0043406;GO:0051092;GO:0030275;GO:0048169;GO:0008284
comp70404_c1_seq2	GO:0005525;GO:0007049
comp70178_c0_seq5	GO:0046872
comp70369_c0_seq2	GO:0005634;GO:0051603;GO:0004298;GO:0005737;GO:0005839
comp70561_c0_seq1	GO:0042254;GO:0006412;GO:0022627;GO:0003735
comp70247_c2_seq3	GO:0000785;GO:0003682
comp70300_c2_seq1	GO:0007165;GO:0005622
comp70527_c0_seq1	GO:0008270;GO:0005622;GO:0030218
comp70040_c2_seq2	GO:0008286;GO:0009888;GO:0042127;GO:0001568;GO:0003690;GO:0003705;GO:0019901;GO:0007389;GO:0005667;GO:0005829;GO:0043565;GO:0006974;GO:0048513;GO:0051090;GO:0032873;GO:0045944;GO:0009790;GO:0008301;GO:0008134
comp70073_c1_seq7	GO:0003677;GO:0008270
comp31554_c0_seq1	GO:0006396;GO:0000166;GO:0003676
comp42030_c0_seq1	GO:0004957;GO:0016021;GO:0007187
comp63944_c0_seq1	GO:0003723
comp62657_c0_seq1	GO:0008152;GO:0016746;GO:0005509
comp63154_c0_seq1	GO:0030308;GO:0051646;GO:0031307;GO:0042802;GO:0016567;GO:0005777;GO:0004842;GO:0043123;GO:0008270;GO:0006919;GO:0004871;GO:0000266
comp62248_c0_seq1	GO:0016021;GO:0005743;GO:0006915;GO:0000266
comp63094_c0_seq1	GO:0003723;GO:0042221
comp63600_c0_seq1	GO:0016021
comp62996_c0_seq1	GO:0016310;GO:0005982;GO:0019158;GO:0005524;GO:0006000;GO:0006094;GO:0008865;GO:0006096;GO:0005985;GO:0006013;GO:0001678;GO:0019872;GO:0005829;GO:0004340;GO:0006012
comp63824_c0_seq1	GO:0034755;GO:0042541;GO:0010039;GO:0046688;GO:0005381;GO:0043362;GO:0055072;GO:0035162;GO:0016021
comp62738_c0_seq1	GO:0045892;GO:0005634;GO:0003677;GO:0046983
comp62103_c0_seq1	GO:0007399;GO:0043010;GO:0048839
comp62860_c0_seq1	GO:0030032;GO:0012506;GO:0016477;GO:0045944;GO:0042102;GO:0030838
comp63481_c2_seq2	GO:0006769;GO:0003951;GO:0006741;GO:0019674;GO:0046497
comp63864_c0_seq1	GO:0000166;GO:0003676
comp62843_c0_seq1	GO:0016020;GO:0001656;GO:0046580;GO:0040037;GO:0043407;GO:0070373;GO:0005515;GO:0051387;GO:0001657;GO:0001759;GO:0034261;GO:0008285
comp63068_c0_seq1	GO:0006568;GO:0019363;GO:0016021;GO:0005741;GO:0019674;GO:0055114;GO:0004502
comp63051_c0_seq1	GO:0005634;GO:0006281;GO:0006355;GO:0006310
comp63642_c0_seq1	GO:0006357;GO:0007165;GO:0005667;GO:0003712;GO:0005102;GO:0045449
comp63802_c0_seq1	GO:0005886;GO:0070654;GO:0002088;GO:0001889;GO:0001525;GO:0061303;GO:0021871;GO:0005578;GO:0090263;GO:0035118;GO:0035115;GO:0009950;GO:0045665;GO:0045743;GO:0061072;GO:0002062;GO:0090190;GO:0060219
comp62250_c0_seq1	GO:0032024;GO:0003872;GO:0016324;GO:0005524;GO:0006096;GO:0005945;GO:0042593;GO:0006013;GO:0006002;GO:0019900;GO:0051259;GO:0042802;GO:0006000;GO:0006094;GO:0046716;GO:0070061;GO:0006098;GO:0008022;GO:0006012
