# Supplementary material for: Large-scale SNP screenings identify markers linked with GCRV resistant traits through transcriptomes of individuals and cell lines in Ctenopharyngodon idella
Source: Sci Rep. 2017 Apr 26;7:1184. doi: 10.1038/s41598-017-01338-7 (PMC5430748; doi:10.1038/s41598-017-01338-7)
Supplement: Supplementary file 8 — Dataset 7 [file 41598_2017_1338_MOESM8_ESM.xls]

## Sheet: Pathways in resistant groups
KEGG pathways in resistant groups of individuals
Pathways	SNPs number
Viral myocarditis	14
Tight junction	11
HTLV-I infection	8
Cell adhesion molecules (CAMs)	8
Herpes simplex infection	6
Metabolic pathways	6
Hippo signaling pathway	6
Viral carcinogenesis	5
Circadian rhythm	5
Glycine, serine and threonine metabolism	4
Epstein-Barr virus infection	4
Type I diabetes mellitus	4
Autoimmune thyroid disease	4
Endocytosis	4
Allograft rejection	4
Graft-versus-host disease	4
Natural killer cell mediated cytotoxicity	4
Phagosome	4
Antigen processing and presentation	4
Pathogenic Escherichia coli infection	4

## Sheet: Pathways in susceptible groups
KEGG pathways in susceptible groups of individuals
Pathways	SNP number
Phagosome	22
Cytokine-cytokine receptor interaction	20
HTLV-I infection	19
Influenza A	18
Regulation of actin cytoskeleton	16
Leishmaniasis	16
Antigen processing and presentation	16
Herpes simplex infection	15
Rheumatoid arthritis	15
Toxoplasmosis	14
Tuberculosis	13
Type I diabetes mellitus	12
Metabolic pathways	12
Proteasome	12
Chemokine signaling pathway	11
Measles	11
Graft-versus-host disease	11
Viral carcinogenesis	10
Viral myocarditis	10
Autoimmune thyroid disease	10
